# Supplementary material for: Mitotic bookmarking redundancy by nuclear receptors in pluripotent cells
Source: Nat Struct Mol Biol. 2024 Jan 9;31(3):513–22. doi: 10.1038/s41594-023-01195-1 (PMC10948359; doi:10.1038/s41594-023-01195-1)
Supplement: Supplementary file 3 — Statistical and quantification source data related to all figures. [file 41594_2023_1195_MOESM3_ESM.xlsx]

## Sheet: proteomics_all_pepties
All peptides and its characteristics identified in our study (related to Fig.1 and Extended Data Fig.1)
Protein IDs	Majority protein IDs	Peptide counts (all)	Peptide counts (razor+unique)	Peptide counts (unique)	Protein names	Gene names	Fasta headers	Number of proteins	Peptides	Razor + unique peptides	Unique peptides	Peptides Asyn_Ctrl1	Peptides Asyn_Ctrl2	Peptides Asyn_Ctrl3	Peptides Asyn_Esrrb1	Peptides Asyn_Esrrb2	Peptides Asyn_Esrrb3	Peptides Mit_Ctrl1	Peptides Mit_Ctrl2	Peptides Mit_Ctrl3	Peptides Mit_Esrrb1	Peptides Mit_Esrrb2_T	Peptides Mit_Esrrb3	Razor + unique peptides Asyn_Ctrl1	Razor + unique peptides Asyn_Ctrl2	Razor + unique peptides Asyn_Ctrl3	Razor + unique peptides Asyn_Esrrb1	Razor + unique peptides Asyn_Esrrb2	Razor + unique peptides Asyn_Esrrb3	Razor + unique peptides Mit_Ctrl1	Razor + unique peptides Mit_Ctrl2	Razor + unique peptides Mit_Ctrl3	Razor + unique peptides Mit_Esrrb1	Razor + unique peptides Mit_Esrrb2_T	Razor + unique peptides Mit_Esrrb3	Unique peptides Asyn_Ctrl1	Unique peptides Asyn_Ctrl2	Unique peptides Asyn_Ctrl3	Unique peptides Asyn_Esrrb1	Unique peptides Asyn_Esrrb2	Unique peptides Asyn_Esrrb3	Unique peptides Mit_Ctrl1	Unique peptides Mit_Ctrl2	Unique peptides Mit_Ctrl3	Unique peptides Mit_Esrrb1	Unique peptides Mit_Esrrb2_T	Unique peptides Mit_Esrrb3	Sequence coverage [%]	Unique + razor sequence coverage [%]
A0A067XG47;A0A023T672;Q9CWZ3-2;Q9CWZ3;A0A0G2JEA9;A0A0G2JFX7;A0A0N4SUH6	A0A067XG47;A0A023T672;Q9CWZ3-2;Q9CWZ3;A0A0G2JEA9;A0A0G2JFX7;A0A0N4SUH6	4;4;4;4;3;3;3	4;4;4;4;3;3;3	4;4;4;4;3;3;3	RNA-binding protein 8A	RBM8;Rbm8a	>tr|A0A067XG47|A0A067XG47_MOUSE RNA-binding protein 8A OS=Mus musculus GN=Rbm8a PE=1 SV=1;>tr|A0A023T672|A0A023T672_MOUSE RNA-binding protein 8A OS=Mus musculus GN=RBM8 PE=1 SV=1;>sp|Q9CWZ3-2|RBM8A_MOUSE Isoform 2 of RNA-binding protein 8A OS=Mus musculus	7	4	4	4	2	0	0	2	3	3	0	0	0	0	1	0	2	0	0	2	3	3	0	0	0	0	1	0	2	0	0	2	3	3	0	0	0	0	1	0	37.6	37.6
G3UZW7;A0A023T778;Q9CQL1;P61327	G3UZW7;A0A023T778;Q9CQL1;P61327	3;3;3;3	3;3;3;3	3;3;3;3	Protein mago nashi homolog 2;Protein mago nashi homolog	Magohb;2010012C16Rik;Magoh	>tr|G3UZW7|G3UZW7_MOUSE Protein mago nashi homolog 2 OS=Mus musculus GN=Magohb PE=4 SV=1;>tr|A0A023T778|A0A023T778_MOUSE Mago nashi protein OS=Mus musculus GN=Magohb PE=1 SV=1;>sp|Q9CQL1|MGN2_MOUSE Protein mago nashi homolog 2 OS=Mus musculus GN=Magohb PE=	4	3	3	3	2	1	0	2	3	2	1	1	1	0	1	0	2	1	0	2	3	2	1	1	1	0	1	0	2	1	0	2	3	2	1	1	1	0	1	0	38.2	38.2
A0A023UF19;Q3ULB3;A2APA8;Q61312;Q8BPN4;A0A0R4J1E6;E9Q5N4;Q8CE69;P34056-2;P34056-3;P34056;Q6VUP9;Q91ZK0;Q61313;P34056-4	A0A023UF19;Q3ULB3;A2APA8;Q61312	3;3;3;3;1;1;1;1;1;1;1;1;1;1;1	3;3;3;3;1;1;1;1;1;1;1;1;1;1;1	3;3;3;3;1;1;1;1;1;1;1;1;1;1;1	Transcription factor AP-2 gamma	Tfap2c	>tr|A0A023UF19|A0A023UF19_MOUSE Transcription factor AP-2 gamma OS=Mus musculus GN=Tfap2c PE=1 SV=1;>tr|Q3ULB3|Q3ULB3_MOUSE Transcription factor AP-2 gamma OS=Mus musculus GN=Tfap2c PE=1 SV=1;>tr|A2APA8|A2APA8_MOUSE Transcription factor AP-2 gamma OS=Mus m	15	3	3	3	0	0	0	2	2	3	0	0	0	1	2	1	0	0	0	2	2	3	0	0	0	1	2	1	0	0	0	2	2	3	0	0	0	1	2	1	9.6	9.6
A0A075B5J6;P01629	A0A075B5J6;P01629	1;1	1;1	1;1	Ig kappa chain V-II region 2S1,3	Gm20730	>tr|A0A075B5J6|A0A075B5J6_MOUSE Protein Gm20730 OS=Mus musculus GN=Gm20730 PE=4 SV=6;>sp|P01629|KV2A4_MOUSE Ig kappa chain V-II region 2S1,3 OS=Mus musculus PE=1 SV=1	2	1	1	1	0	0	0	1	1	1	0	0	0	1	0	1	0	0	0	1	1	1	0	0	0	1	0	1	0	0	0	1	1	1	0	0	0	1	0	1	10.8	10.8
A0A075B5J7;A0A0G2JF45	A0A075B5J7;A0A0G2JF45	2;2	2;2	2;2		Igkv14-130	>tr|A0A075B5J7|A0A075B5J7_MOUSE Protein Igkv14-130 OS=Mus musculus GN=Igkv14-130 PE=4 SV=6;>tr|A0A0G2JF45|A0A0G2JF45_MOUSE Protein Igkv14-130 (Fragment) OS=Mus musculus GN=Igkv14-130 PE=4 SV=3	2	2	2	2	0	0	0	1	0	0	1	0	0	0	1	0	0	0	0	1	0	0	1	0	0	0	1	0	0	0	0	1	0	0	1	0	0	0	1	0	17.9	17.9
A0A075B5J9;A0A075B5K3;A0A0G2JFA8;A0A0G2JDN5	A0A075B5J9;A0A075B5K3;A0A0G2JFA8;A0A0G2JDN5	3;3;3;3	3;3;3;3	3;3;3;3		Igkv17-127;Igkv17-121	>tr|A0A075B5J9|A0A075B5J9_MOUSE Protein Igkv17-127 OS=Mus musculus GN=Igkv17-127 PE=4 SV=6;>tr|A0A075B5K3|A0A075B5K3_MOUSE Protein Igkv17-121 OS=Mus musculus GN=Igkv17-121 PE=4 SV=6;>tr|A0A0G2JFA8|A0A0G2JFA8_MOUSE Protein Igkv17-121 (Fragment) OS=Mus muscu	4	3	3	3	1	0	0	1	2	2	0	1	1	2	2	2	1	0	0	1	2	2	0	1	1	2	2	2	1	0	0	1	2	2	0	1	1	2	2	2	34.2	34.2
A0A075B5K0	A0A075B5K0	3	2	2			>tr|A0A075B5K0|A0A075B5K0_MOUSE Protein Igkv14-126 (Fragment) OS=Mus musculus GN=Igkv14-126 PE=4 SV=6	1	3	2	2	1	0	0	3	3	3	0	0	0	3	3	3	0	0	0	2	2	2	0	0	0	2	2	2	0	0	0	2	2	2	0	0	0	2	2	2	36.4	23.7
A0A075B5K1;A0A0G2JEK4;P01652	A0A075B5K1;A0A0G2JEK4;P01652	1;1;1	1;1;1	1;1;1	Ig kappa chain V-V region J606	Igkv11-125	>tr|A0A075B5K1|A0A075B5K1_MOUSE Protein Igkv11-125 OS=Mus musculus GN=Igkv11-125 PE=4 SV=6;>tr|A0A0G2JEK4|A0A0G2JEK4_MOUSE Protein Igkv11-125 (Fragment) OS=Mus musculus GN=Igkv11-125 PE=4 SV=3;>sp|P01652|KV5AK_MOUSE Ig kappa chain V-V region J606 OS=Mus mu	3	1	1	1	0	0	0	1	1	1	0	0	0	1	1	1	0	0	0	1	1	1	0	0	0	1	1	1	0	0	0	1	1	1	0	0	0	1	1	1	13.7	13.7
A0A075B5K2;A0A0G2JDR3	A0A075B5K2;A0A0G2JDR3	7;6	7;6	7;6		Igkv9-124	>tr|A0A075B5K2|A0A075B5K2_MOUSE Protein Igkv9-124 OS=Mus musculus GN=Igkv9-124 PE=1 SV=6;>tr|A0A0G2JDR3|A0A0G2JDR3_MOUSE Protein Igkv9-124 (Fragment) OS=Mus musculus GN=Igkv9-124 PE=1 SV=3	2	7	7	7	0	0	0	6	5	5	0	0	0	6	2	5	0	0	0	6	5	5	0	0	0	6	2	5	0	0	0	6	5	5	0	0	0	6	2	5	57.3	57.3
A0A075B5K5;A0A075B5K4;P01627;P01628	A0A075B5K5;A0A075B5K4;P01627;P01628	2;2;2;1	1;1;1;1	1;1;1;1	Ig kappa chain V-II region VKappa167;Ig kappa chain V-II region MOPC 511	Igkv2-112;Gm5153	>tr|A0A075B5K5|A0A075B5K5_MOUSE Protein Igkv2-112 OS=Mus musculus GN=Igkv2-112 PE=1 SV=1;>tr|A0A075B5K4|A0A075B5K4_MOUSE Protein Igkv2-112 (Fragment) OS=Mus musculus GN=Igkv2-112 PE=1 SV=2;>sp|P01627|KV2A2_MOUSE Ig kappa chain V-II region VKappa167 OS=Mus	4	2	1	1	0	0	0	1	1	1	0	0	0	0	2	1	0	0	0	1	1	1	0	0	0	0	1	1	0	0	0	1	1	1	0	0	0	0	1	1	21	13.4
A0A075B5K6;P03976	A0A075B5K6;P03976	1;1	1;1	1;1	Ig kappa chain V-II region 17S29,1	Igkv2-109	>tr|A0A075B5K6|A0A075B5K6_MOUSE Protein Igkv2-109 (Fragment) OS=Mus musculus GN=Igkv2-109 PE=4 SV=3;>sp|P03976|KV2A5_MOUSE Ig kappa chain V-II region 17S29,1 OS=Mus musculus PE=1 SV=1	2	1	1	1	0	0	0	1	1	1	0	0	0	1	1	1	0	0	0	1	1	1	0	0	0	1	1	1	0	0	0	1	1	1	0	0	0	1	1	1	10.7	10.7
A0A075B5K7;A0A0G2JG36	A0A075B5K7;A0A0G2JG36	1;1	1;1	1;1		Igkv14-100	>tr|A0A075B5K7|A0A075B5K7_MOUSE Protein Igkv14-100 OS=Mus musculus GN=Igkv14-100 PE=4 SV=6;>tr|A0A0G2JG36|A0A0G2JG36_MOUSE Protein Igkv14-100 (Fragment) OS=Mus musculus GN=Igkv14-100 PE=4 SV=3	2	1	1	1	0	0	0	1	1	1	0	0	0	1	1	1	0	0	0	1	1	1	0	0	0	1	1	1	0	0	0	1	1	1	0	0	0	1	1	1	13.7	13.7
A0A075B5K8;F6XWB2;A0A140T8N1;A0A075B5N0;A0A0G2JDE5	A0A075B5K8;F6XWB2;A0A140T8N1	4;4;3;1;1	1;1;0;0;0	1;1;0;0;0		Igkv1-99;Igkv1-115	>tr|A0A075B5K8|A0A075B5K8_MOUSE Protein Igkv1-99 OS=Mus musculus GN=Igkv1-99 PE=4 SV=6;>tr|F6XWB2|F6XWB2_MOUSE Protein Igkv1-99 (Fragment) OS=Mus musculus GN=Igkv1-99 PE=4 SV=4;>tr|A0A140T8N1|A0A140T8N1_MOUSE Protein Igkv1-88 (Fragment) OS=Mus musculus GN=	5	4	1	1	2	1	2	4	4	4	2	3	2	4	4	4	0	0	0	1	1	1	0	0	0	1	1	1	0	0	0	1	1	1	0	0	0	1	1	1	29.2	12.5
A0A075B5K9;A0A0G2JGF9	A0A075B5K9;A0A0G2JGF9	1;1	1;1	1;1		Igkv12-98	>tr|A0A075B5K9|A0A075B5K9_MOUSE Protein Igkv12-98 OS=Mus musculus GN=Igkv12-98 PE=4 SV=6;>tr|A0A0G2JGF9|A0A0G2JGF9_MOUSE Protein Igkv12-98 (Fragment) OS=Mus musculus GN=Igkv12-98 PE=4 SV=3	2	1	1	1	0	0	0	1	1	1	0	0	0	1	1	1	0	0	0	1	1	1	0	0	0	1	1	1	0	0	0	1	1	1	0	0	0	1	1	1	16.5	16.5
A0A075B5L0;A0A0G2JFY3	A0A075B5L0;A0A0G2JFY3	2;1	1;1	1;1		Igkv10-95	>tr|A0A075B5L0|A0A075B5L0_MOUSE Protein Igkv10-95 OS=Mus musculus GN=Igkv10-95 PE=4 SV=6;>tr|A0A0G2JFY3|A0A0G2JFY3_MOUSE Protein Igkv10-95 (Fragment) OS=Mus musculus GN=Igkv10-95 PE=4 SV=3	2	2	1	1	0	0	1	2	2	1	1	1	1	2	1	2	0	0	0	1	1	0	0	0	0	1	0	1	0	0	0	1	1	0	0	0	0	1	0	1	35.4	16.7
A0A075B5L3	A0A075B5L3	1	1	1		Igkv4-90	>tr|A0A075B5L3|A0A075B5L3_MOUSE Protein Igkv4-90 (Fragment) OS=Mus musculus GN=Igkv4-90 PE=4 SV=5	1	1	1	1	0	0	0	0	0	1	0	0	0	0	0	1	0	0	0	0	0	1	0	0	0	0	0	1	0	0	0	0	0	1	0	0	0	0	0	1	13.7	13.7
A0A075B5L4;A0A0G2JGW8	A0A075B5L4;A0A0G2JGW8	2;2	1;1	1;1		Igkv12-89	>tr|A0A075B5L4|A0A075B5L4_MOUSE Protein Igkv12-89 OS=Mus musculus GN=Igkv12-89 PE=4 SV=6;>tr|A0A0G2JGW8|A0A0G2JGW8_MOUSE Protein Igkv12-89 (Fragment) OS=Mus musculus GN=Igkv12-89 PE=4 SV=3	2	2	1	1	0	0	0	1	2	2	0	0	0	1	1	2	0	0	0	1	1	1	0	0	0	1	1	1	0	0	0	1	1	1	0	0	0	1	1	1	24.1	17
A0A075B5L7	A0A075B5L7	1	1	1		Igkv4-80	>tr|A0A075B5L7|A0A075B5L7_MOUSE Protein Igkv4-80 (Fragment) OS=Mus musculus GN=Igkv4-80 PE=4 SV=2	1	1	1	1	0	0	0	1	1	1	0	0	0	1	1	1	0	0	0	1	1	1	0	0	0	1	1	1	0	0	0	1	1	1	0	0	0	1	1	1	13.8	13.8
A0A075B5M1;A0A0G2JFU6	A0A075B5M1;A0A0G2JFU6	4;3	4;3	3;2		Igkv4-63	>tr|A0A075B5M1|A0A075B5M1_MOUSE Protein Igkv4-63 OS=Mus musculus GN=Igkv4-63 PE=1 SV=1;>tr|A0A0G2JFU6|A0A0G2JFU6_MOUSE Protein Igkv4-63 (Fragment) OS=Mus musculus GN=Igkv4-63 PE=1 SV=1	2	4	4	3	0	1	2	3	3	3	1	0	0	3	4	3	0	1	2	3	3	3	1	0	0	3	4	3	0	0	1	3	3	3	1	0	0	3	3	3	56.8	56.8
A0A075B5M2;A0A0G2JH00;J3QNZ9;A0A075B5L2	A0A075B5M2;A0A0G2JH00	3;2;1;1	2;1;1;0	1;1;0;0		Igkv4-61	>tr|A0A075B5M2|A0A075B5M2_MOUSE Protein Igkv4-61 OS=Mus musculus GN=Igkv4-61 PE=4 SV=6;>tr|A0A0G2JH00|A0A0G2JH00_MOUSE Protein Igkv4-61 (Fragment) OS=Mus musculus GN=Igkv4-61 PE=4 SV=1	4	3	2	1	0	0	0	2	3	3	0	0	0	3	2	3	0	0	0	1	2	2	0	0	0	2	1	2	0	0	0	0	1	1	0	0	0	1	0	1	42.1	30.5
A0A075B5M3;A0A0G2JGI6;P01680	A0A075B5M3;A0A0G2JGI6;P01680	3;2;2	3;2;2	2;1;1	Ig kappa chain V-IV region S107B	Igkv4-58	>tr|A0A075B5M3|A0A075B5M3_MOUSE Protein Igkv4-58 OS=Mus musculus GN=Igkv4-58 PE=1 SV=1;>tr|A0A0G2JGI6|A0A0G2JGI6_MOUSE Protein Igkv4-58 (Fragment) OS=Mus musculus GN=Igkv4-58 PE=1 SV=1;>sp|P01680|KV4A1_MOUSE Ig kappa chain V-IV region S107B OS=Mus musculus	3	3	3	2	0	0	0	3	3	3	0	0	0	3	2	3	0	0	0	3	3	3	0	0	0	3	2	3	0	0	0	2	2	2	0	0	0	2	1	2	41.2	41.2
A0A075B5M4	A0A075B5M4	2	1	1		Igkv4-57-1	>tr|A0A075B5M4|A0A075B5M4_MOUSE Protein Igkv4-57-1 (Fragment) OS=Mus musculus GN=Igkv4-57-1 PE=4 SV=1	1	2	1	1	0	0	0	2	2	2	0	0	0	2	2	2	0	0	0	1	1	1	0	0	0	1	1	1	0	0	0	1	1	1	0	0	0	1	1	1	26.9	13.4
A0A075B5M7;A0A0G2JDV4	A0A075B5M7;A0A0G2JDV4	4;3	4;3	2;1		Igkv5-39	>tr|A0A075B5M7|A0A075B5M7_MOUSE Protein Igkv5-39 OS=Mus musculus GN=Igkv5-39 PE=1 SV=6;>tr|A0A0G2JDV4|A0A0G2JDV4_MOUSE Protein Igkv5-39 (Fragment) OS=Mus musculus GN=Igkv5-39 PE=1 SV=3	2	4	4	2	3	1	0	4	4	3	0	0	0	4	3	4	3	1	0	4	4	3	0	0	0	4	3	4	2	0	0	2	2	2	0	0	0	2	2	2	51	51
A0A075B5M8;A0A0G2JEI7	A0A075B5M8;A0A0G2JEI7	3;3	3;3	3;3		Igkv12-38	>tr|A0A075B5M8|A0A075B5M8_MOUSE Protein Igkv12-38 OS=Mus musculus GN=Igkv12-38 PE=4 SV=6;>tr|A0A0G2JEI7|A0A0G2JEI7_MOUSE Protein Igkv12-38 (Fragment) OS=Mus musculus GN=Igkv12-38 PE=4 SV=3	2	3	3	3	1	0	0	3	3	3	1	1	1	3	2	3	1	0	0	3	3	3	1	1	1	3	2	3	1	0	0	3	3	3	1	1	1	3	2	3	40.9	40.9
A0A075B5N3;A0A0G2JE47	A0A075B5N3;A0A0G2JE47	5;4	4;3	3;2		Igkv8-28	>tr|A0A075B5N3|A0A075B5N3_MOUSE Protein Igkv8-28 OS=Mus musculus GN=Igkv8-28 PE=1 SV=6;>tr|A0A0G2JE47|A0A0G2JE47_MOUSE Protein Igkv8-28 (Fragment) OS=Mus musculus GN=Igkv8-28 PE=1 SV=3	2	5	4	3	0	0	0	5	5	4	0	0	1	5	5	4	0	0	0	4	4	3	0	0	1	4	4	3	0	0	0	3	3	2	0	0	1	3	3	2	52.9	52.9
A0A075B5N4;A0A0G2JF28	A0A075B5N4;A0A0G2JF28	5;4	2;1	2;1		Igkv8-27	>tr|A0A075B5N4|A0A075B5N4_MOUSE Protein Igkv8-27 OS=Mus musculus GN=Igkv8-27 PE=4 SV=1;>tr|A0A0G2JF28|A0A0G2JF28_MOUSE Protein Igkv8-27 (Fragment) OS=Mus musculus GN=Igkv8-27 PE=4 SV=1	2	5	2	2	2	0	0	5	5	5	0	0	0	5	5	5	0	0	0	2	2	2	0	0	0	2	2	2	0	0	0	2	2	2	0	0	0	2	2	2	54	30
A0A0G2JGT0;A0A075B5N6;A0A0G2JDG9	A0A0G2JGT0;A0A075B5N6;A0A0G2JDG9	3;3;3	2;2;2	2;2;2		Igkv8-16	>tr|A0A0G2JGT0|A0A0G2JGT0_MOUSE Protein Gm43218 (Fragment) OS=Mus musculus GN=Gm43218 PE=4 SV=3;>tr|A0A075B5N6|A0A075B5N6_MOUSE Protein Igkv8-16 OS=Mus musculus GN=Igkv8-16 PE=4 SV=6;>tr|A0A0G2JDG9|A0A0G2JDG9_MOUSE Protein Igkv8-16 (Fragment) OS=Mus muscul	3	3	2	2	1	0	0	3	3	3	0	0	0	2	2	3	1	0	0	2	2	2	0	0	0	1	2	2	1	0	0	2	2	2	0	0	0	1	2	2	29.6	23.5
A0A075B5N7;A0A0G2JGY3	A0A075B5N7;A0A0G2JGY3	5;4	3;2	3;2		Igkv6-13	>tr|A0A075B5N7|A0A075B5N7_MOUSE Protein Igkv6-13 OS=Mus musculus GN=Igkv6-13 PE=1 SV=6;>tr|A0A0G2JGY3|A0A0G2JGY3_MOUSE Protein Igkv6-13 (Fragment) OS=Mus musculus GN=Igkv6-13 PE=1 SV=3	2	5	3	3	3	1	1	5	5	5	1	0	1	5	4	5	1	0	0	3	3	3	0	0	0	3	3	3	1	0	0	3	3	3	0	0	0	3	3	3	57.3	40.6
A0A075B5N9;A0A0G2JE31;P01674	A0A075B5N9;A0A0G2JE31	3;2;1	2;2;1	2;2;1		Igkv3-7	>tr|A0A075B5N9|A0A075B5N9_MOUSE Protein Igkv3-7 OS=Mus musculus GN=Igkv3-7 PE=4 SV=6;>tr|A0A0G2JE31|A0A0G2JE31_MOUSE Protein Igkv3-7 (Fragment) OS=Mus musculus GN=Igkv3-7 PE=4 SV=3	3	3	2	2	1	1	0	3	3	3	1	1	1	3	3	3	0	0	0	2	2	2	0	0	0	2	2	2	0	0	0	2	2	2	0	0	0	2	2	2	55	37
A0A075B5P1	A0A075B5P1	2	2	2		Igkv3-1	>tr|A0A075B5P1|A0A075B5P1_MOUSE Protein Igkv3-1 (Fragment) OS=Mus musculus GN=Igkv3-1 PE=4 SV=6	1	2	2	2	0	0	0	2	2	2	0	0	0	2	1	2	0	0	0	2	2	2	0	0	0	2	1	2	0	0	0	2	2	2	0	0	0	2	1	2	34.2	34.2
A0A075B5P3;A0A0A6YVP0	A0A075B5P3	29;10	2;0	0;0		Ighg2b	>tr|A0A075B5P3|A0A075B5P3_MOUSE Protein Ighg2b (Fragment) OS=Mus musculus GN=Ighg2b PE=1 SV=1	2	29	2	0	21	20	21	17	16	17	25	22	21	26	23	21	1	2	2	2	2	2	2	2	2	2	2	2	0	0	0	0	0	0	0	0	0	0	0	0	56.8	5.7
A0A075B5P4;A0A0A6YWR2	A0A075B5P4;A0A0A6YWR2	22;21	2;2	2;2		Ighg1	>tr|A0A075B5P4|A0A075B5P4_MOUSE Ig gamma-1 chain C region secreted form (Fragment) OS=Mus musculus GN=Ighg1 PE=1 SV=1;>tr|A0A0A6YWR2|A0A0A6YWR2_MOUSE Ig gamma-1 chain C region secreted form (Fragment) OS=Mus musculus GN=Ighg1 PE=1 SV=1	2	22	2	2	7	7	8	15	17	18	8	7	7	18	16	18	1	1	1	2	2	2	1	1	1	2	2	2	1	1	1	2	2	2	1	1	1	2	2	2	60.2	6.8
A0A075B5P5;P03987-2;P03987	A0A075B5P5;P03987-2;P03987	17;17;17	17;17;17	17;17;17	Ig gamma-3 chain C region	Ighg3	>tr|A0A075B5P5|A0A075B5P5_MOUSE Protein Ighg3 (Fragment) OS=Mus musculus GN=Ighg3 PE=4 SV=1;>sp|P03987-2|IGHG3_MOUSE Isoform 2 of Ig gamma-3 chain C region OS=Mus musculus;>sp|P03987|IGHG3_MOUSE Ig gamma-3 chain C region OS=Mus musculus PE=1 SV=2	3	17	17	17	3	5	3	10	13	14	6	0	7	15	14	14	3	5	3	10	13	14	6	0	7	15	14	14	3	5	3	10	13	14	6	0	7	15	14	14	54.5	54.5
A0A075B5P7;A0A0A6YVX8	A0A075B5P7;A0A0A6YVX8	2;2	1;1	1;1		Ighv5-2	>tr|A0A075B5P7|A0A075B5P7_MOUSE Protein Ighv5-2 OS=Mus musculus GN=Ighv5-2 PE=4 SV=1;>tr|A0A0A6YVX8|A0A0A6YVX8_MOUSE Protein Ighv5-2 (Fragment) OS=Mus musculus GN=Ighv5-2 PE=4 SV=1	2	2	1	1	0	0	0	1	1	1	0	0	0	2	1	2	0	0	0	0	0	1	0	0	0	1	0	1	0	0	0	0	0	1	0	0	0	1	0	1	18.1	8.6
A0A075B5Q0	A0A075B5Q0	6	4	2		Ighv5-6	>tr|A0A075B5Q0|A0A075B5Q0_MOUSE Protein Ighv5-6 (Fragment) OS=Mus musculus GN=Ighv5-6 PE=4 SV=1	1	6	4	2	0	0	0	5	5	5	0	0	0	5	4	6	0	0	0	3	3	3	0	0	0	3	2	4	0	0	0	2	2	2	0	0	0	1	1	2	45.3	31.6
A0A075B5Q2	A0A075B5Q2	4	1	1		Ighv5-9	>tr|A0A075B5Q2|A0A075B5Q2_MOUSE Protein Ighv5-9 (Fragment) OS=Mus musculus GN=Ighv5-9 PE=4 SV=1	1	4	1	1	0	0	0	3	3	2	0	0	0	3	4	3	0	0	0	1	1	1	0	0	0	1	1	1	0	0	0	1	1	1	0	0	0	1	1	1	42.7	9.4
A0A075B5Q3;A0A0A6YY69	A0A075B5Q3;A0A0A6YY69	3;3	2;2	2;2		Ighv2-5	>tr|A0A075B5Q3|A0A075B5Q3_MOUSE Protein Ighv2-5 OS=Mus musculus GN=Ighv2-5 PE=4 SV=1;>tr|A0A0A6YY69|A0A0A6YY69_MOUSE Protein Ighv2-5 (Fragment) OS=Mus musculus GN=Ighv2-5 PE=4 SV=1	2	3	2	2	1	0	1	1	2	2	1	1	1	3	2	1	0	0	0	1	2	2	0	0	0	2	2	1	0	0	0	1	2	2	0	0	0	2	2	1	27.8	20
A0A075B5Q4;P18530;P18529	A0A075B5Q4	5;1;1	1;0;0	1;0;0		Ighv5-12	>tr|A0A075B5Q4|A0A075B5Q4_MOUSE Protein Ighv5-12 (Fragment) OS=Mus musculus GN=Ighv5-12 PE=4 SV=1	3	5	1	1	0	0	0	4	4	4	0	0	0	4	4	5	0	0	0	1	1	1	0	0	0	1	1	1	0	0	0	1	1	1	0	0	0	1	1	1	57.3	7.7
A0A075B5Q6;A0A0A6YVS4	A0A075B5Q6;A0A0A6YVS4	3;3	1;1	1;1		Ighv5-9-1	>tr|A0A075B5Q6|A0A075B5Q6_MOUSE Protein Ighv5-9-1 OS=Mus musculus GN=Ighv5-9-1 PE=1 SV=1;>tr|A0A0A6YVS4|A0A0A6YVS4_MOUSE Protein Ighv5-9-1 (Fragment) OS=Mus musculus GN=Ighv5-9-1 PE=1 SV=1	2	3	1	1	0	0	0	1	2	2	0	0	0	2	3	2	0	0	0	0	1	1	0	0	0	1	1	1	0	0	0	0	1	1	0	0	0	1	1	1	35.3	9.5
A0A075B5Q9;A0A0A6YWC7	A0A075B5Q9;A0A0A6YWC7	3;3	1;1	1;1		Ighv5-15	>tr|A0A075B5Q9|A0A075B5Q9_MOUSE Protein Ighv5-15 OS=Mus musculus GN=Ighv5-15 PE=4 SV=1;>tr|A0A0A6YWC7|A0A0A6YWC7_MOUSE Protein Ighv5-15 (Fragment) OS=Mus musculus GN=Ighv5-15 PE=4 SV=1	2	3	1	1	0	0	0	3	3	3	0	0	0	3	3	3	0	0	0	1	1	1	0	0	0	1	1	1	0	0	0	1	1	1	0	0	0	1	1	1	32.8	9.5
A0A075B5R2	A0A075B5R2	3	3	2		Ighv7-3	>tr|A0A075B5R2|A0A075B5R2_MOUSE Protein Ighv7-3 (Fragment) OS=Mus musculus GN=Ighv7-3 PE=4 SV=2	1	3	3	2	0	0	0	2	1	2	0	0	0	3	3	2	0	0	0	2	1	2	0	0	0	3	3	2	0	0	0	1	0	1	0	0	0	2	2	1	27.5	27.5
A0A075B5R3;A0A0A6YX91	A0A075B5R3;A0A0A6YX91	2;2	1;1	1;1		Ighv7-2	>tr|A0A075B5R3|A0A075B5R3_MOUSE Protein Ighv7-2 OS=Mus musculus GN=Ighv7-2 PE=4 SV=1;>tr|A0A0A6YX91|A0A0A6YX91_MOUSE Protein Ighv7-2 (Fragment) OS=Mus musculus GN=Ighv7-2 PE=4 SV=1	2	2	1	1	0	0	0	2	2	2	0	0	0	2	2	2	0	0	0	1	1	1	0	0	0	1	1	1	0	0	0	1	1	1	0	0	0	1	1	1	20.3	12.7
A0A075B5R4;A0A075B5R7;A0A075B5R9;A0A075B5S3;A0A0A6YVR1	A0A075B5R4;A0A075B5R7;A0A075B5R9	3;2;2;1;1	3;2;2;1;1	3;2;2;1;1		Ighv14-1;Ighv14-2;Ighv14-3	>tr|A0A075B5R4|A0A075B5R4_MOUSE Protein Ighv14-1 (Fragment) OS=Mus musculus GN=Ighv14-1 PE=1 SV=1;>tr|A0A075B5R7|A0A075B5R7_MOUSE Protein Ighv14-2 (Fragment) OS=Mus musculus GN=Ighv14-2 PE=4 SV=1;>tr|A0A075B5R9|A0A075B5R9_MOUSE Protein Ighv14-3 (Fragment)	5	3	3	3	0	0	0	2	2	1	0	0	0	2	3	1	0	0	0	2	2	1	0	0	0	2	3	1	0	0	0	2	2	1	0	0	0	2	3	1	26.5	26.5
A0A075B5R5	A0A075B5R5	6	2	2		Ighv4-1	>tr|A0A075B5R5|A0A075B5R5_MOUSE Protein Ighv4-1 (Fragment) OS=Mus musculus GN=Ighv4-1 PE=1 SV=6	1	6	2	2	0	0	0	3	3	2	0	0	0	5	5	5	0	0	0	0	0	0	0	0	0	1	1	1	0	0	0	0	0	0	0	0	0	1	1	1	45.3	20.5
A0A075B5R8;A0A075B5R6	A0A075B5R8;A0A075B5R6	3;3	3;3	3;3		Ighv11-2;Ighv11-1	>tr|A0A075B5R8|A0A075B5R8_MOUSE Protein Ighv11-2 (Fragment) OS=Mus musculus GN=Ighv11-2 PE=4 SV=1;>tr|A0A075B5R6|A0A075B5R6_MOUSE Protein Ighv11-1 (Fragment) OS=Mus musculus GN=Ighv11-1 PE=4 SV=1	2	3	3	3	0	0	0	0	1	1	0	0	0	1	3	1	0	0	0	0	1	1	0	0	0	1	3	1	0	0	0	0	1	1	0	0	0	1	3	1	39.3	39.3
A0A075B5S9;A0A0A6YWH6	A0A075B5S9;A0A0A6YWH6	4;3	4;3	2;2		Ighv9-4	>tr|A0A075B5S9|A0A075B5S9_MOUSE Protein Ighv9-4 OS=Mus musculus GN=Ighv9-4 PE=4 SV=1;>tr|A0A0A6YWH6|A0A0A6YWH6_MOUSE Protein Ighv9-4 (Fragment) OS=Mus musculus GN=Ighv9-4 PE=4 SV=1	2	4	4	2	0	0	0	3	4	4	0	0	0	4	3	4	0	0	0	3	4	4	0	0	0	4	3	4	0	0	0	1	2	2	0	0	0	2	2	2	48	48
A0A075B5T0	A0A075B5T0	3	2	2		Ighv3-8	>tr|A0A075B5T0|A0A075B5T0_MOUSE Protein Ighv3-8 (Fragment) OS=Mus musculus GN=Ighv3-8 PE=4 SV=2	1	3	2	2	0	0	0	2	2	1	0	0	0	1	0	2	0	0	0	1	1	1	0	0	0	0	0	1	0	0	0	1	1	1	0	0	0	0	0	1	26.7	19.8
A0A075B5T2	A0A075B5T2	6	3	3		Ighv6-3	>tr|A0A075B5T2|A0A075B5T2_MOUSE Protein Ighv6-3 (Fragment) OS=Mus musculus GN=Ighv6-3 PE=4 SV=6	1	6	3	3	0	0	0	6	6	6	0	0	0	6	4	6	0	0	0	3	3	3	0	0	0	3	2	3	0	0	0	3	3	3	0	0	0	3	2	3	50.4	20.2
A0A075B5T3;A0A0A6YWS9;J3QK03;A0A0A6YX19	A0A075B5T3	7;3;2;1	3;2;1;1	2;1;1;0		Ighv6-6	>tr|A0A075B5T3|A0A075B5T3_MOUSE Protein Ighv6-6 (Fragment) OS=Mus musculus GN=Ighv6-6 PE=4 SV=1	4	7	3	2	0	0	0	6	6	6	0	0	0	7	5	5	0	0	0	3	3	3	0	0	0	3	3	2	0	0	0	2	2	2	0	0	0	2	2	2	62.2	29.4
A0A075B5T4	A0A075B5T4	5	2	1		Ighv1-4	>tr|A0A075B5T4|A0A075B5T4_MOUSE Protein Ighv1-4 (Fragment) OS=Mus musculus GN=Ighv1-4 PE=4 SV=1	1	5	2	1	1	0	0	3	3	2	1	0	1	5	2	2	0	0	0	1	1	1	0	0	0	2	1	1	0	0	0	1	1	1	0	0	0	1	0	1	42.7	33.3
A0A075B5T5;A0A0A6YWG2	A0A075B5T5	3;1	3;1	3;1		Ighv1-5	>tr|A0A075B5T5|A0A075B5T5_MOUSE Protein Ighv1-5 OS=Mus musculus GN=Ighv1-5 PE=4 SV=1	2	3	3	3	0	0	0	2	2	3	0	0	0	2	2	3	0	0	0	2	2	3	0	0	0	2	2	3	0	0	0	2	2	3	0	0	0	2	2	3	44.9	44.9
A0A075B5T6	A0A075B5T6	4	2	2		Ighv10-3	>tr|A0A075B5T6|A0A075B5T6_MOUSE Protein Ighv10-3 (Fragment) OS=Mus musculus GN=Ighv10-3 PE=4 SV=1	1	4	2	2	0	0	0	2	2	2	0	0	0	2	3	2	0	0	0	1	1	1	0	0	0	2	1	1	0	0	0	1	1	1	0	0	0	2	1	1	31.9	16.8
A0A075B5T8;A0A0A6YX72	A0A075B5T8;A0A0A6YX72	1;1	1;1	1;1		Ighv15-2	>tr|A0A075B5T8|A0A075B5T8_MOUSE Protein Ighv15-2 OS=Mus musculus GN=Ighv15-2 PE=4 SV=1;>tr|A0A0A6YX72|A0A0A6YX72_MOUSE Protein Ighv15-2 (Fragment) OS=Mus musculus GN=Ighv15-2 PE=4 SV=1	2	1	1	1	0	0	0	1	1	1	0	0	0	1	1	1	0	0	0	1	1	1	0	0	0	1	1	1	0	0	0	1	1	1	0	0	0	1	1	1	8.5	8.5
A0A075B5T9;A0A0A6YW37	A0A075B5T9;A0A0A6YW37	1;1	1;1	1;1		Ighv1-9	>tr|A0A075B5T9|A0A075B5T9_MOUSE Protein Ighv1-9 OS=Mus musculus GN=Ighv1-9 PE=4 SV=1;>tr|A0A0A6YW37|A0A0A6YW37_MOUSE Protein Ighv1-9 (Fragment) OS=Mus musculus GN=Ighv1-9 PE=4 SV=1	2	1	1	1	0	0	0	1	1	1	0	0	0	1	0	1	0	0	0	1	1	1	0	0	0	1	0	1	0	0	0	1	1	1	0	0	0	1	0	1	21.6	21.6
A0A075B5U0;A0A0A6YXJ9	A0A075B5U0;A0A0A6YXJ9	2;2	1;1	1;1		Ighv1-12	>tr|A0A075B5U0|A0A075B5U0_MOUSE Protein Ighv1-12 OS=Mus musculus GN=Ighv1-12 PE=4 SV=1;>tr|A0A0A6YXJ9|A0A0A6YXJ9_MOUSE Protein Ighv1-12 (Fragment) OS=Mus musculus GN=Ighv1-12 PE=4 SV=1	2	2	1	1	0	0	0	1	2	1	0	0	0	2	0	1	0	0	0	1	1	1	0	0	0	1	0	1	0	0	0	1	1	1	0	0	0	1	0	1	24.5	15.3
A0A075B5U6;A0A0A6YX66;A0A075B5V4;A0A0A6YW32	A0A075B5U6;A0A0A6YX66;A0A075B5V4;A0A0A6YW32	4;4;2;2	2;2;1;1	2;2;1;1		Ighv1-20;Ighv1-37	>tr|A0A075B5U6|A0A075B5U6_MOUSE Protein Ighv1-20 OS=Mus musculus GN=Ighv1-20 PE=4 SV=1;>tr|A0A0A6YX66|A0A0A6YX66_MOUSE Protein Ighv1-20 (Fragment) OS=Mus musculus GN=Ighv1-20 PE=4 SV=1;>tr|A0A075B5V4|A0A075B5V4_MOUSE Protein Ighv1-37 OS=Mus musculus GN=Igh	4	4	2	2	0	0	0	3	4	2	0	0	0	4	2	2	0	0	0	2	2	2	0	0	0	2	1	1	0	0	0	2	2	2	0	0	0	2	1	1	39.7	19.8
A0A075B5U7;P01758	A0A075B5U7	3;1	1;1	1;1		Ighv1-22	>tr|A0A075B5U7|A0A075B5U7_MOUSE Protein Ighv1-22 (Fragment) OS=Mus musculus GN=Ighv1-22 PE=4 SV=1	2	3	1	1	0	1	1	3	3	2	1	0	1	3	3	3	0	0	0	1	1	1	0	0	0	1	1	1	0	0	0	1	1	1	0	0	0	1	1	1	33.3	12.8
A0A075B5V1;A0A0A6YWK5;A0A075B5V2;A0A075B5V0;A0A075B665;A0A075B5U5;A0A0A6YWX0	A0A075B5V1;A0A0A6YWK5;A0A075B5V2;A0A075B5V0	7;5;4;4;1;1;1	7;5;4;4;1;1;1	0;0;0;0;0;0;0		Ighv1-31;Ighv1-34;Ighv1-26	>tr|A0A075B5V1|A0A075B5V1_MOUSE Protein Ighv1-31 OS=Mus musculus GN=Ighv1-31 PE=4 SV=1;>tr|A0A0A6YWK5|A0A0A6YWK5_MOUSE Protein Ighv1-31 (Fragment) OS=Mus musculus GN=Ighv1-31 PE=4 SV=1;>tr|A0A075B5V2|A0A075B5V2_MOUSE Protein Ighv1-34 (Fragment) OS=Mus musc	7	7	7	0	1	2	2	5	6	5	2	1	1	7	5	5	1	2	2	5	6	5	2	1	1	7	5	5	0	0	0	0	0	0	0	0	0	0	0	0	68.4	68.4
A0A075B5V3;A0A0A6YXT2	A0A075B5V3;A0A0A6YXT2	1;1	1;1	1;1		Ighv1-36	>tr|A0A075B5V3|A0A075B5V3_MOUSE Protein Ighv1-36 OS=Mus musculus GN=Ighv1-36 PE=4 SV=1;>tr|A0A0A6YXT2|A0A0A6YXT2_MOUSE Protein Ighv1-36 (Fragment) OS=Mus musculus GN=Ighv1-36 PE=4 SV=1	2	1	1	1	0	0	0	0	0	0	0	0	0	1	1	1	0	0	0	0	0	0	0	0	0	1	1	1	0	0	0	0	0	0	0	0	0	1	1	1	26.7	26.7
A0A075B5V5	A0A075B5V5	1	1	1		Ighv1-39	>tr|A0A075B5V5|A0A075B5V5_MOUSE Protein Ighv1-39 (Fragment) OS=Mus musculus GN=Ighv1-39 PE=4 SV=1	1	1	1	1	0	0	0	1	1	1	0	0	0	0	0	0	0	0	0	1	1	1	0	0	0	0	0	0	0	0	0	1	1	1	0	0	0	0	0	0	12.8	12.8
A0A075B5V6;A0A0A6YY38	A0A075B5V6;A0A0A6YY38	5;3	2;2	0;0		Ighv1-42	>tr|A0A075B5V6|A0A075B5V6_MOUSE Protein Ighv1-42 OS=Mus musculus GN=Ighv1-42 PE=1 SV=1;>tr|A0A0A6YY38|A0A0A6YY38_MOUSE Protein Ighv1-42 (Fragment) OS=Mus musculus GN=Ighv1-42 PE=1 SV=1	2	5	2	0	1	1	1	4	4	3	1	2	0	5	4	5	0	0	0	1	1	1	0	1	0	2	1	2	0	0	0	0	0	0	0	0	0	0	0	0	51	17.3
A0A075B5V8;A0A0A6YY41	A0A075B5V8;A0A0A6YY41	3;2	2;2	2;2		Ighv1-47	>tr|A0A075B5V8|A0A075B5V8_MOUSE Protein Ighv1-47 OS=Mus musculus GN=Ighv1-47 PE=4 SV=1;>tr|A0A0A6YY41|A0A0A6YY41_MOUSE Protein Ighv1-47 (Fragment) OS=Mus musculus GN=Ighv1-47 PE=4 SV=1	2	3	2	2	0	0	0	2	2	0	0	0	0	1	2	0	0	0	0	1	1	0	0	0	0	1	2	0	0	0	0	1	1	0	0	0	0	1	2	0	43.9	24.5
A0A075B5W2;A0A0A6YXC3;A0A075B5X3;A0A075B5W3;P01749;A0A075B5X0;A0A0A6YXE0;A0A075B5X9;P06328;P01754;P01753;P01748;P01751	A0A075B5W2;A0A0A6YXC3;A0A075B5X3;A0A075B5W3;P01749	3;3;2;2;2;1;1;1;1;1;1;1;1	1;1;0;0;1;0;0;0;0;0;0;0;0	1;1;0;0;1;0;0;0;0;0;0;0;0	Ig heavy chain V region 3	Ighv1-52;Ighv1-64;Ighv1-53;Ighv1-61	>tr|A0A075B5W2|A0A075B5W2_MOUSE Protein Ighv1-52 OS=Mus musculus GN=Ighv1-52 PE=4 SV=1;>tr|A0A0A6YXC3|A0A0A6YXC3_MOUSE Protein Ighv1-52 (Fragment) OS=Mus musculus GN=Ighv1-52 PE=4 SV=1;>tr|A0A075B5X3|A0A075B5X3_MOUSE Protein Ighv1-64 (Fragment) OS=Mus musc	13	3	1	1	1	0	0	2	2	2	1	1	1	3	3	1	1	0	0	1	1	1	1	1	1	1	1	1	1	0	0	1	1	1	1	1	1	1	1	1	41.4	7.8
A0A075B5W5	A0A075B5W5	5	2	2		Ighv1-54	>tr|A0A075B5W5|A0A075B5W5_MOUSE Protein Ighv1-54 (Fragment) OS=Mus musculus GN=Ighv1-54 PE=4 SV=1	1	5	2	2	1	0	0	5	5	5	1	0	1	5	4	5	0	0	0	2	2	2	0	0	0	2	1	2	0	0	0	2	2	2	0	0	0	2	1	2	43.6	34.2
A0A075B5X4;A0A075B678;A0A075B5X1;A0A075B5W4;A0A075B5Y0;A0A0A6YXA3;A0A0G2JET1;A0A0A6YY60	A0A075B5X4;A0A075B678;A0A075B5X1;A0A075B5W4;A0A075B5Y0;A0A0A6YXA3;A0A0G2JET1;A0A0A6YY60	2;1;1;1;1;1;1;1	2;1;1;1;1;1;1;1	2;1;1;1;1;1;1;1		Ighv8-11;Ighv8-14;Ighv8-9;Ighv8-6;Ighv8-13	>tr|A0A075B5X4|A0A075B5X4_MOUSE Protein Ighv8-11 (Fragment) OS=Mus musculus GN=Ighv8-11 PE=4 SV=2;>tr|A0A075B678|A0A075B678_MOUSE Protein Ighv8-13 (Fragment) OS=Mus musculus GN=Ighv8-13 PE=4 SV=2;>tr|A0A075B5X1|A0A075B5X1_MOUSE Protein Ighv8-9 OS=Mus muscu	8	2	2	2	0	0	0	2	2	1	0	0	0	2	2	2	0	0	0	2	2	1	0	0	0	2	2	2	0	0	0	2	2	1	0	0	0	2	2	2	21.8	21.8
A0A075B5X6;A0A0G2JFN9;A0A075B5W7	A0A075B5X6;A0A0G2JFN9	8;6;1	8;6;1	6;4;1		Ighv1-67	>tr|A0A075B5X6|A0A075B5X6_MOUSE Protein Ighv1-67 OS=Mus musculus GN=Ighv1-67 PE=4 SV=1;>tr|A0A0G2JFN9|A0A0G2JFN9_MOUSE Protein Ighv1-67 (Fragment) OS=Mus musculus GN=Ighv1-67 PE=4 SV=1	3	8	8	6	1	0	0	8	8	8	1	0	0	7	6	8	1	0	0	8	8	8	1	0	0	7	6	8	0	0	0	6	6	6	1	0	0	5	5	6	86.7	86.7
A0A075B5X7;A0A0G2JFS5;A0A075B5W1	A0A075B5X7;A0A0G2JFS5	3;3;1	1;1;1	1;1;1		Ighv1-69	>tr|A0A075B5X7|A0A075B5X7_MOUSE Protein Ighv1-69 OS=Mus musculus GN=Ighv1-69 PE=4 SV=1;>tr|A0A0G2JFS5|A0A0G2JFS5_MOUSE Protein Ighv1-69 (Fragment) OS=Mus musculus GN=Ighv1-69 PE=4 SV=1	3	3	1	1	0	0	0	2	2	1	0	0	0	3	3	1	0	0	0	1	1	0	0	0	0	1	1	1	0	0	0	1	1	0	0	0	0	1	1	1	55.2	21.6
A0A075B5Y1;A0A0G2JGK2;P01750	A0A075B5Y1;A0A0G2JGK2;P01750	4;4;4	2;2;2	1;1;1	Ig heavy chain V region 102	Gm16710	>tr|A0A075B5Y1|A0A075B5Y1_MOUSE Protein Ighv1-74 OS=Mus musculus GN=Ighv1-74 PE=4 SV=1;>tr|A0A0G2JGK2|A0A0G2JGK2_MOUSE Protein Ighv1-74 (Fragment) OS=Mus musculus GN=Ighv1-74 PE=4 SV=1;>sp|P01750|HVM06_MOUSE Ig heavy chain V region 102 OS=Mus musculus PE=1	3	4	2	1	0	0	0	3	4	3	0	0	0	4	2	2	0	0	0	2	2	2	0	0	0	2	2	1	0	0	0	1	1	1	0	0	0	1	1	1	31	23.3
A0A075B663;P01723;P01727;P01726	A0A075B663;P01723;P01727	4;4;4;1	4;4;4;1	2;2;2;0	Ig lambda-1 chain V region;Ig lambda-1 chain V region S43	Iglv1	>tr|A0A075B663|A0A075B663_MOUSE Protein Iglv1 (Fragment) OS=Mus musculus GN=Iglv1 PE=4 SV=1;>sp|P01723|LV1A_MOUSE Ig lambda-1 chain V region OS=Mus musculus PE=1 SV=2;>sp|P01727|LV1E_MOUSE Ig lambda-1 chain V region S43 OS=Mus musculus PE=1 SV=1	4	4	4	2	0	0	0	2	2	2	0	0	0	2	3	1	0	0	0	2	2	2	0	0	0	2	3	1	0	0	0	1	1	1	0	0	0	2	1	1	41.9	41.9
A0A075B664;P01728;P01729	A0A075B664;P01728;P01729	4;4;2	2;2;1	2;2;1	Ig lambda-2 chain V region;Ig lambda-2 chain V region MOPC 315	Iglv2	>tr|A0A075B664|A0A075B664_MOUSE Protein Iglv2 OS=Mus musculus GN=Iglv2 PE=1 SV=1;>sp|P01728|LV2A_MOUSE Ig lambda-2 chain V region OS=Mus musculus PE=3 SV=1;>sp|P01729|LV2B_MOUSE Ig lambda-2 chain V region MOPC 315 OS=Mus musculus PE=1 SV=1	3	4	2	2	0	0	0	2	3	2	0	0	0	1	3	0	0	0	0	1	2	1	0	0	0	1	1	0	0	0	0	1	2	1	0	0	0	1	1	0	42.2	34.5
A0A075B666	A0A075B666	5	1	1			>tr|A0A075B666|A0A075B666_MOUSE Protein Igkv13-85 (Fragment) OS=Mus musculus GN=Igkv13-85 PE=4 SV=4	1	5	1	1	4	3	4	3	2	3	4	4	4	4	1	4	0	0	0	1	1	1	0	0	0	1	0	1	0	0	0	1	1	1	0	0	0	1	0	1	38.8	18.1
A0A075B674;A0A0G2JGN3;A0A075B5Y3	A0A075B674;A0A0G2JGN3;A0A075B5Y3	5;5;3	2;2;0	2;2;0		Ighv1-78;Ighv1-80	>tr|A0A075B674|A0A075B674_MOUSE Protein Ighv1-78 OS=Mus musculus GN=Ighv1-78 PE=1 SV=1;>tr|A0A0G2JGN3|A0A0G2JGN3_MOUSE Protein Ighv1-78 (Fragment) OS=Mus musculus GN=Ighv1-78 PE=1 SV=1;>tr|A0A075B5Y3|A0A075B5Y3_MOUSE Protein Ighv1-80 (Fragment) OS=Mus musc	3	5	2	2	1	0	0	4	4	4	1	0	1	5	4	5	0	0	0	1	1	1	0	0	0	2	1	2	0	0	0	1	1	1	0	0	0	2	1	2	35.7	31.6
A0A075B677;A0A0G2JFC6	A0A075B677;A0A0G2JFC6	3;2	3;2	3;2		Igkv4-53	>tr|A0A075B677|A0A075B677_MOUSE Protein Igkv4-53 OS=Mus musculus GN=Igkv4-53 PE=1 SV=1;>tr|A0A0G2JFC6|A0A0G2JFC6_MOUSE Protein Igkv4-53 (Fragment) OS=Mus musculus GN=Igkv4-53 PE=1 SV=1	2	3	3	3	0	0	0	3	3	3	0	0	0	3	2	3	0	0	0	3	3	3	0	0	0	3	2	3	0	0	0	3	3	3	0	0	0	3	2	3	41.2	41.2
A0A075B680;A0A0G2JFL3;A0A0A6YXZ4	A0A075B680;A0A0G2JFL3;A0A0A6YXZ4	7;6;6	6;5;5	3;3;3		Ighv1-62-2	>tr|A0A075B680|A0A075B680_MOUSE Protein Ighv1-62-2 OS=Mus musculus GN=Ighv1-62-2 PE=4 SV=1;>tr|A0A0G2JFL3|A0A0G2JFL3_MOUSE Protein Ighv1-71 (Fragment) OS=Mus musculus GN=Ighv1-71 PE=4 SV=1;>tr|A0A0A6YXZ4|A0A0A6YXZ4_MOUSE Protein Ighv1-62-2 (Fragment) OS=Mu	3	7	6	3	1	0	0	5	5	3	1	0	1	5	3	3	0	0	0	4	4	2	0	0	0	4	2	2	0	0	0	2	2	2	0	0	0	2	2	2	73	73
A0A075B684	A0A075B684	1	1	1		Ighv1-62-1	>tr|A0A075B684|A0A075B684_MOUSE Protein Ighv1-62-1 OS=Mus musculus GN=Ighv1-62-1 PE=4 SV=1	1	1	1	1	0	0	0	1	1	1	0	0	0	1	1	1	0	0	0	1	1	1	0	0	0	1	1	1	0	0	0	1	1	1	0	0	0	1	1	1	43.3	43.3
A0A075B696	A0A075B696	4	1	1		Ighv2-3	>tr|A0A075B696|A0A075B696_MOUSE Protein Ighv2-3 (Fragment) OS=Mus musculus GN=Ighv2-3 PE=4 SV=3	1	4	1	1	2	2	3	1	2	0	3	4	3	2	0	2	0	0	1	0	0	0	0	1	0	0	0	0	0	0	1	0	0	0	0	1	0	0	0	0	41.7	28.7
A0A075B697;A0A075B5Q7;A0A0A6YWY9;A0A075B5Q5;A0A075B5Q1;A0A075B5P8;P01821	A0A075B697;A0A075B5Q7;A0A0A6YWY9	8;4;4;3;1;1;1	1;0;0;0;0;0;0	1;0;0;0;0;0;0		Ighv2-9-1;Ighv2-6-8	>tr|A0A075B697|A0A075B697_MOUSE Protein Ighv2-9-1 (Fragment) OS=Mus musculus GN=Ighv2-9-1 PE=4 SV=1;>tr|A0A075B5Q7|A0A075B5Q7_MOUSE Protein Ighv2-6-8 OS=Mus musculus GN=Ighv2-6-8 PE=4 SV=1;>tr|A0A0A6YWY9|A0A0A6YWY9_MOUSE Protein Ighv2-6-8 (Fragment) OS=Mus	7	8	1	1	5	4	6	2	3	1	7	8	7	3	1	3	0	0	0	0	0	0	0	1	0	0	0	0	0	0	0	0	0	0	0	1	0	0	0	0	28.4	13.8
A0A075B6A7	A0A075B6A7	5	1	1		Ighv2-6	>tr|A0A075B6A7|A0A075B6A7_MOUSE Protein Ighv2-6 (Fragment) OS=Mus musculus GN=Ighv2-6 PE=4 SV=1	1	5	1	1	3	2	3	1	2	0	4	4	4	2	1	2	0	0	0	0	0	0	0	0	0	0	1	0	0	0	0	0	0	0	0	0	0	0	1	0	28.4	13.8
A0A075B6D5;A0A0G2JFZ3	A0A075B6D5;A0A0G2JFZ3	4;4	4;4	3;3		Igkv19-93	>tr|A0A075B6D5|A0A075B6D5_MOUSE Protein Igkv19-93 OS=Mus musculus GN=Igkv19-93 PE=1 SV=6;>tr|A0A0G2JFZ3|A0A0G2JFZ3_MOUSE Protein Igkv19-93 (Fragment) OS=Mus musculus GN=Igkv19-93 PE=1 SV=3	2	4	4	3	0	0	0	2	3	3	0	0	0	3	2	3	0	0	0	2	3	3	0	0	0	3	2	3	0	0	0	2	2	2	0	0	0	3	2	2	36.5	36.5
A0A077S9N1;P17897;A0A077S2U6;P08905	A0A077S9N1;P17897;A0A077S2U6;P08905	3;3;2;2	3;3;2;2	3;3;2;2	Lysozyme C-1;Lysozyme C-2	Lyz1;Lyz2	>tr|A0A077S9N1|A0A077S9N1_MOUSE Lysozyme C-1 OS=Mus musculus GN=Lyz1 PE=1 SV=1;>sp|P17897|LYZ1_MOUSE Lysozyme C-1 OS=Mus musculus GN=Lyz1 PE=1 SV=1;>tr|A0A077S2U6|A0A077S2U6_MOUSE Lysozyme C-2 OS=Mus musculus GN=Lyz2 PE=1 SV=1;>sp|P08905|LYZ2_MOUSE Lysozym	4	3	3	3	2	2	2	2	2	1	3	2	3	3	2	3	2	2	2	2	2	1	3	2	3	3	2	3	2	2	2	2	2	1	3	2	3	3	2	3	14.9	14.9
F6TUU5;E0CXJ4;H3BJF0;A0A087WNP4;E0CYI0;Q3TZS1;A2AVY9;D3Z0Q5;G3UWC5;Q8C0Y1;P70284-2;P70284	F6TUU5;E0CXJ4;H3BJF0;A0A087WNP4;E0CYI0;Q3TZS1;A2AVY9;D3Z0Q5;G3UWC5;Q8C0Y1;P70284-2;P70284	1;1;1;1;1;1;1;1;1;1;1;1	1;1;1;1;1;1;1;1;1;1;1;1	1;1;1;1;1;1;1;1;1;1;1;1	Homeobox protein TGIF2;Homeobox protein TGIF1	Tgif1;Tgif2	>tr|F6TUU5|F6TUU5_MOUSE Homeobox protein TGIF1 (Fragment) OS=Mus musculus GN=Tgif1 PE=4 SV=1;>tr|E0CXJ4|E0CXJ4_MOUSE Homeobox protein TGIF1 (Fragment) OS=Mus musculus GN=Tgif1 PE=4 SV=1;>tr|H3BJF0|H3BJF0_MOUSE Homeobox protein TGIF2 OS=Mus musculus GN=Tgif	12	1	1	1	0	0	0	0	1	1	0	0	0	0	0	0	0	0	0	0	1	1	0	0	0	0	0	0	0	0	0	0	1	1	0	0	0	0	0	0	17.5	17.5
A0A087WNP6;Q4VAA2-2;Q4VAA2	A0A087WNP6;Q4VAA2-2;Q4VAA2	2;2;2	2;2;2	2;2;2	Protein CDV3	Cdv3	>tr|A0A087WNP6|A0A087WNP6_MOUSE Protein CDV3 OS=Mus musculus GN=Cdv3 PE=1 SV=1;>sp|Q4VAA2-2|CDV3_MOUSE Isoform 2 of Protein CDV3 OS=Mus musculus GN=Cdv3;>sp|Q4VAA2|CDV3_MOUSE Protein CDV3 OS=Mus musculus GN=Cdv3 PE=1 SV=2	3	2	2	2	0	0	0	1	1	1	0	0	0	0	1	0	0	0	0	1	1	1	0	0	0	0	1	0	0	0	0	1	1	1	0	0	0	0	1	0	12.8	12.8
A0A087WPE4;A0A087WQE6;A0A087WNT1;P83940	A0A087WPE4;A0A087WQE6;A0A087WNT1;P83940	3;3;3;3	3;3;3;3	3;3;3;3	Transcription elongation factor B polypeptide 1	Tceb1	>tr|A0A087WPE4|A0A087WPE4_MOUSE Transcription elongation factor B polypeptide 1 (Fragment) OS=Mus musculus GN=Tceb1 PE=1 SV=1;>tr|A0A087WQE6|A0A087WQE6_MOUSE Transcription elongation factor B polypeptide 1 (Fragment) OS=Mus musculus GN=Tceb1 PE=1 SV=1;>tr|	4	3	3	3	0	0	0	0	0	0	0	0	0	0	3	0	0	0	0	0	0	0	0	0	0	0	3	0	0	0	0	0	0	0	0	0	0	0	3	0	70.6	70.6
A0A087WP47;A0A087WP74;Q5DTW7-3;Q5DTW7;A0A140T8R9;B2KFD0	A0A087WP47;A0A087WP74;Q5DTW7-3;Q5DTW7;A0A140T8R9	4;4;4;4;2;1	4;4;4;4;2;1	4;4;4;4;2;1	Uncharacterized protein KIAA1551	Kiaa1551	>tr|A0A087WP47|A0A087WP47_MOUSE Protein 2810474O19Rik (Fragment) OS=Mus musculus GN=2810474O19Rik PE=1 SV=1;>tr|A0A087WP74|A0A087WP74_MOUSE Protein 2810474O19Rik OS=Mus musculus GN=2810474O19Rik PE=1 SV=1;>sp|Q5DTW7-3|K1551_MOUSE Isoform 2 of Uncharacteriz	6	4	4	4	1	0	1	3	2	3	0	0	0	0	2	0	1	0	1	3	2	3	0	0	0	0	2	0	1	0	1	3	2	3	0	0	0	0	2	0	4.8	4.8
A0A087WPH2;A0A087WQY9;A0A087WPC5;A0A087WS92;A0A087WP83;Q3U4Z7;Q8VDJ3	A0A087WPH2;A0A087WQY9;A0A087WPC5;A0A087WS92;A0A087WP83;Q3U4Z7;Q8VDJ3	1;1;1;1;1;1;1	1;1;1;1;1;1;1	1;1;1;1;1;1;1	Vigilin	Hdlbp	>tr|A0A087WPH2|A0A087WPH2_MOUSE Vigilin (Fragment) OS=Mus musculus GN=Hdlbp PE=1 SV=1;>tr|A0A087WQY9|A0A087WQY9_MOUSE Vigilin (Fragment) OS=Mus musculus GN=Hdlbp PE=1 SV=5;>tr|A0A087WPC5|A0A087WPC5_MOUSE Vigilin (Fragment) OS=Mus musculus GN=Hdlbp PE=1 SV=	7	1	1	1	0	0	0	1	1	0	0	0	0	0	1	0	0	0	0	1	1	0	0	0	0	0	1	0	0	0	0	1	1	0	0	0	0	0	1	0	68.2	68.2
A0A087WPH7;A2AGN7;B7ZCF1;O88685;F6Q2E3	A0A087WPH7;A2AGN7;B7ZCF1;O88685;F6Q2E3	3;3;3;3;2	3;3;3;3;2	3;3;3;3;2	26S protease regulatory subunit 6A	Psmc3	>tr|A0A087WPH7|A0A087WPH7_MOUSE 26S protease regulatory subunit 6A (Fragment) OS=Mus musculus GN=Psmc3 PE=1 SV=5;>tr|A2AGN7|A2AGN7_MOUSE 26S protease regulatory subunit 6A OS=Mus musculus GN=Psmc3 PE=1 SV=1;>tr|B7ZCF1|B7ZCF1_MOUSE 26S protease regulatory s	5	3	3	3	0	1	0	2	2	2	0	0	0	0	3	2	0	1	0	2	2	2	0	0	0	0	3	2	0	1	0	2	2	2	0	0	0	0	3	2	13.7	13.7
A0A087WPL5;E9QNN1;O70133;O70133-2;O70133-3;Q3UR42;A0A0R4J2C3;A0A087WRT3	A0A087WPL5;E9QNN1;O70133;O70133-2;O70133-3;Q3UR42	38;38;37;37;30;23;11;2	38;38;37;37;30;23;11;2	38;38;37;37;30;23;11;2	ATP-dependent RNA helicase A	Dhx9	>tr|A0A087WPL5|A0A087WPL5_MOUSE ATP-dependent RNA helicase A OS=Mus musculus GN=Dhx9 PE=1 SV=1;>tr|E9QNN1|E9QNN1_MOUSE ATP-dependent RNA helicase A OS=Mus musculus GN=Dhx9 PE=1 SV=1;>sp|O70133|DHX9_MOUSE ATP-dependent RNA helicase A OS=Mus musculus GN=Dhx9	8	38	38	38	4	4	6	25	27	35	6	1	5	6	32	17	4	4	6	25	27	35	6	1	5	6	32	17	4	4	6	25	27	35	6	1	5	6	32	17	33.6	33.6
A0A087WPN7;A0A0A6YWN3	A0A087WPN7;A0A0A6YWN3	1;1	1;1	1;1			>tr|A0A087WPN7|A0A087WPN7_MOUSE Protein Ighv13-2 OS=Mus musculus GN=Ighv13-2 PE=4 SV=2;>tr|A0A0A6YWN3|A0A0A6YWN3_MOUSE Protein Ighv13-2 (Fragment) OS=Mus musculus GN=Ighv13-2 PE=4 SV=1	2	1	1	1	0	0	0	1	1	1	0	0	0	1	1	1	0	0	0	1	1	1	0	0	0	1	1	1	0	0	0	1	1	1	0	0	0	1	1	1	13	13
A2AF65;A0A0R4J2B7;A2AF67;E9QMR2;F8VPN7;A0A087WRP5;A0A087WQ86;E9QM99;Q8BIK4-3;Q8BIK4;A2AF47;Q8BIK4-2;Q8BZN6;Q8BZN6-2;Q8BZN6-3	A2AF65;A0A0R4J2B7;A2AF67;E9QMR2;F8VPN7;A0A087WRP5;A0A087WQ86;E9QM99;Q8BIK4-3;Q8BIK4;A2AF47;Q8BIK4-2;Q8BZN6;Q8BZN6-2;Q8BZN6-3	1;1;1;1;1;1;1;1;1;1;1;1;1;1;1	1;1;1;1;1;1;1;1;1;1;1;1;1;1;1	1;1;1;1;1;1;1;1;1;1;1;1;1;1;1	Dedicator of cytokinesis protein 9;Dedicator of cytokinesis protein 11;Dedicator of cytokinesis protein 10	Dock11;Dock9;Dock10	>tr|A2AF65|A2AF65_MOUSE Dedicator of cytokinesis protein 11 OS=Mus musculus GN=Dock11 PE=1 SV=1;>tr|A0A0R4J2B7|A0A0R4J2B7_MOUSE Dedicator of cytokinesis protein 10 (Fragment) OS=Mus musculus GN=Dock10 PE=1 SV=1;>tr|A2AF67|A2AF67_MOUSE Dedicator of cytokine	15	1	1	1	1	1	1	0	0	0	1	1	1	0	0	0	1	1	1	0	0	0	1	1	1	0	0	0	1	1	1	0	0	0	1	1	1	0	0	0	1.9	1.9
A0A087WQM9;P70124	A0A087WQM9;P70124	2;2	2;2	2;2	Serpin B5	Serpinb5	>tr|A0A087WQM9|A0A087WQM9_MOUSE Serpin B5 (Fragment) OS=Mus musculus GN=Serpinb5 PE=1 SV=1;>sp|P70124|SPB5_MOUSE Serpin B5 OS=Mus musculus GN=Serpinb5 PE=1 SV=1	2	2	2	2	0	0	2	0	1	0	2	0	0	0	0	0	0	0	2	0	1	0	2	0	0	0	0	0	0	0	2	0	1	0	2	0	0	0	0	0	27	27
B7ZNJ1;A0A087WS56;B9EHT6;A0A087WSN6;Q3UHL6;A0A087WR50;P11276;A0A087WS99;Q4KL80	B7ZNJ1;A0A087WS56;B9EHT6;A0A087WSN6;Q3UHL6;A0A087WR50;P11276	12;12;12;12;12;12;12;2;1	12;12;12;12;12;12;12;2;1	12;12;12;12;12;12;12;2;1	Fibronectin;Anastellin	Fn1	>tr|B7ZNJ1|B7ZNJ1_MOUSE Fibronectin OS=Mus musculus GN=Fn1 PE=1 SV=1;>tr|A0A087WS56|A0A087WS56_MOUSE Fibronectin OS=Mus musculus GN=Fn1 PE=1 SV=1;>tr|B9EHT6|B9EHT6_MOUSE Fibronectin OS=Mus musculus GN=Fn1 PE=1 SV=1;>tr|A0A087WSN6|A0A087WSN6_MOUSE Fibronect	9	12	12	12	0	0	0	9	8	12	0	0	0	6	7	10	0	0	0	9	8	12	0	0	0	6	7	10	0	0	0	9	8	12	0	0	0	6	7	10	7.4	7.4
M0QWK5;M0QWH8;G3UX43;G3UZ47;A0A087WS46;O70251	M0QWK5;M0QWH8;G3UX43;G3UZ47;A0A087WS46;O70251	1;1;1;1;1;1	1;1;1;1;1;1	1;1;1;1;1;1	Elongation factor 1-beta	Eef1b2;Eef1b	>tr|M0QWK5|M0QWK5_MOUSE Elongation factor 1-beta OS=Mus musculus GN=Eef1b2 PE=1 SV=1;>tr|M0QWH8|M0QWH8_MOUSE Elongation factor 1-beta OS=Mus musculus GN=Eef1b2 PE=1 SV=1;>tr|G3UX43|G3UX43_MOUSE Elongation factor 1-beta OS=Mus musculus GN=Eef1b2 PE=1 SV=1;>	6	1	1	1	1	1	1	1	1	1	1	0	1	1	1	0	1	1	1	1	1	1	1	0	1	1	1	0	1	1	1	1	1	1	1	0	1	1	1	0	34.9	34.9
A0A087WSG5;P51949	A0A087WSG5;P51949	1;1	1;1	1;1	CDK-activating kinase assembly factor MAT1	Mnat1	>tr|A0A087WSG5|A0A087WSG5_MOUSE CDK-activating kinase assembly factor MAT1 OS=Mus musculus GN=Mnat1 PE=1 SV=1;>sp|P51949|MAT1_MOUSE CDK-activating kinase assembly factor MAT1 OS=Mus musculus GN=Mnat1 PE=1 SV=2	2	1	1	1	0	0	0	0	0	1	0	0	0	0	0	0	0	0	0	0	0	1	0	0	0	0	0	0	0	0	0	0	0	1	0	0	0	0	0	0	5.2	5.2
A0A087WST9;V9GXS5	A0A087WST9;V9GXS5	1;1	1;1	1;1		Pax5	>tr|A0A087WST9|A0A087WST9_MOUSE Paired box protein Pax-5 (Fragment) OS=Mus musculus GN=Pax5 PE=4 SV=1;>tr|V9GXS5|V9GXS5_MOUSE Paired box protein Pax-5 (Fragment) OS=Mus musculus GN=Pax5 PE=4 SV=1	2	1	1	1	1	1	0	0	1	1	0	1	1	1	0	1	1	1	0	0	1	1	0	1	1	1	0	1	1	1	0	0	1	1	0	1	1	1	0	1	8.3	8.3
A0A0A0MQ73;Q6PDK2	A0A0A0MQ73;Q6PDK2	3;3	3;3	3;3	Histone-lysine N-methyltransferase 2D	Kmt2d	>tr|A0A0A0MQ73|A0A0A0MQ73_MOUSE Histone-lysine N-methyltransferase 2D OS=Mus musculus GN=Kmt2d PE=1 SV=1;>sp|Q6PDK2|KMT2D_MOUSE Histone-lysine N-methyltransferase 2D OS=Mus musculus GN=Kmt2d PE=1 SV=2	2	3	3	3	0	0	0	1	2	2	0	0	0	0	1	0	0	0	0	1	2	2	0	0	0	0	1	0	0	0	0	1	2	2	0	0	0	0	1	0	0.8	0.8
A0A0A0MQ76;Q6DFW4;A0A087WP00;A0A087WQ46;A0A087WSU5;A0A087WSL8	A0A0A0MQ76;Q6DFW4;A0A087WP00;A0A087WQ46	5;5;3;3;1;1	5;5;3;3;1;1	5;5;3;3;1;1	Nucleolar protein 58	Nop58	>tr|A0A0A0MQ76|A0A0A0MQ76_MOUSE Nucleolar protein 58 OS=Mus musculus GN=Nop58 PE=1 SV=1;>sp|Q6DFW4|NOP58_MOUSE Nucleolar protein 58 OS=Mus musculus GN=Nop58 PE=1 SV=1;>tr|A0A087WP00|A0A087WP00_MOUSE Nucleolar protein 58 (Fragment) OS=Mus musculus GN=Nop58	6	5	5	5	0	0	0	1	1	2	2	0	1	0	4	0	0	0	0	1	1	2	2	0	1	0	4	0	0	0	0	1	1	2	2	0	1	0	4	0	14.9	14.9
A0A0A0MQ97;G3X9C2	A0A0A0MQ97;G3X9C2	3;3	3;3	3;3	F-box only protein 50	Nccrp1	>tr|A0A0A0MQ97|A0A0A0MQ97_MOUSE F-box only protein 50 OS=Mus musculus GN=Nccrp1 PE=1 SV=1;>sp|G3X9C2|FBX50_MOUSE F-box only protein 50 OS=Mus musculus GN=Nccrp1 PE=1 SV=2	2	3	3	3	2	2	2	3	3	2	2	1	1	2	2	2	2	2	2	3	3	2	2	1	1	2	2	2	2	2	2	3	3	2	2	1	1	2	2	2	10.7	10.7
A0A0R4J0X5;A0A0A0MQA3;Q00896;P07758;Q00897;Q00898	A0A0R4J0X5;A0A0A0MQA3;Q00896;P07758;Q00897	10;10;10;10;5;2	10;10;10;10;5;2	6;6;6;6;1;0	Alpha-1-antitrypsin 1-3;Alpha-1-antitrypsin 1-1;Alpha-1-antitrypsin 1-4	Serpina1c;Serpina1a;Serpina1d	>tr|A0A0R4J0X5|A0A0R4J0X5_MOUSE Alpha-1-antitrypsin 1-3 OS=Mus musculus GN=Serpina1c PE=1 SV=1;>tr|A0A0A0MQA3|A0A0A0MQA3_MOUSE Alpha-1-antitrypsin 1-1 OS=Mus musculus GN=Serpina1a PE=1 SV=1;>sp|Q00896|A1AT3_MOUSE Alpha-1-antitrypsin 1-3 OS=Mus musculus GN=	6	10	10	6	0	0	0	7	9	9	0	0	0	8	3	7	0	0	0	7	9	9	0	0	0	8	3	7	0	0	0	5	6	6	0	0	0	4	2	3	30.3	30.3
A0A0A0MQA5;P68368;A0A087WQS4;A0A087WRB4;A0A087WSB0;A0A087WSL5;Q3UX10	A0A0A0MQA5;P68368	21;21;6;5;2;2;2	3;3;2;1;1;1;0	3;3;2;1;1;1;0	Tubulin alpha-4A chain	Tuba4a	>tr|A0A0A0MQA5|A0A0A0MQA5_MOUSE Tubulin alpha-4A chain (Fragment) OS=Mus musculus GN=Tuba4a PE=1 SV=1;>sp|P68368|TBA4A_MOUSE Tubulin alpha-4A chain OS=Mus musculus GN=Tuba4a PE=1 SV=1	7	21	3	3	15	14	15	15	16	17	14	6	13	9	16	14	2	2	3	1	1	2	3	2	3	1	1	2	2	2	3	1	1	2	3	2	3	1	1	2	51.6	7.1
A0A0A0MQC1	A0A0A0MQC1	1	1	1			>tr|A0A0A0MQC1|A0A0A0MQC1_MOUSE Protein Ighv3-5 OS=Mus musculus GN=Ighv3-5 PE=1 SV=1	1	1	1	1	1	0	0	1	1	1	0	0	0	1	1	1	1	0	0	1	1	1	0	0	0	1	1	1	1	0	0	1	1	1	0	0	0	1	1	1	13.1	13.1
D2KHZ9;A0A0A0MQF6;P16858;S4R1W1;S4R257;D3YYI5;S4R1W8;V9GX06;A0A0R4J0X7;S4R2G5;Q64467;S4R1N5;V9GXA7;V9GXK0	D2KHZ9;A0A0A0MQF6;P16858;S4R1W1;S4R257;D3YYI5	20;20;20;18;17;11;4;3;2;2;2;1;1;1	20;20;20;18;17;11;4;3;2;2;2;1;1;1	20;20;20;18;17;11;4;3;2;2;2;1;1;1	Glyceraldehyde-3-phosphate dehydrogenase	GAPDH;Gapdh;Gm3839;Gm7293	>tr|D2KHZ9|D2KHZ9_MOUSE Glyceraldehyde-3-phosphate dehydrogenase OS=Mus musculus GN=GAPDH PE=1 SV=1;>tr|A0A0A0MQF6|A0A0A0MQF6_MOUSE Glyceraldehyde-3-phosphate dehydrogenase OS=Mus musculus GN=Gapdh PE=1 SV=1;>sp|P16858|G3P_MOUSE Glyceraldehyde-3-phosphate	14	20	20	20	12	11	12	14	15	17	10	5	8	10	17	10	12	11	12	14	15	17	10	5	8	10	17	10	12	11	12	14	15	17	10	5	8	10	17	10	60.7	60.7
A0A0A0MQG8;Q1H9T6-2;Q1H9T6	A0A0A0MQG8;Q1H9T6-2;Q1H9T6	1;1;1	1;1;1	1;1;1	Zinc finger and BTB domain-containing protein 48	Zbtb48	>tr|A0A0A0MQG8|A0A0A0MQG8_MOUSE Zinc finger and BTB domain-containing protein 48 (Fragment) OS=Mus musculus GN=Zbtb48 PE=1 SV=1;>sp|Q1H9T6-2|ZBT48_MOUSE Isoform 2 of Zinc finger and BTB domain-containing protein 48 OS=Mus musculus GN=Zbtb48;>sp|Q1H9T6|ZBT4	3	1	1	1	0	0	0	0	0	0	0	0	0	1	1	0	0	0	0	0	0	0	0	0	0	1	1	0	0	0	0	0	0	0	0	0	0	1	1	0	5.7	5.7
A0A0A0MQM0;P63242;J3QPS8;Q8BGY2	A0A0A0MQM0;P63242;J3QPS8	5;5;4;1	5;5;4;1	5;5;4;1	Eukaryotic translation initiation factor 5A-1	Eif5a	>tr|A0A0A0MQM0|A0A0A0MQM0_MOUSE Eukaryotic translation initiation factor 5A (Fragment) OS=Mus musculus GN=Eif5a PE=1 SV=1;>sp|P63242|IF5A1_MOUSE Eukaryotic translation initiation factor 5A-1 OS=Mus musculus GN=Eif5a PE=1 SV=2;>tr|J3QPS8|J3QPS8_MOUSE Eukary	4	5	5	5	2	3	1	4	5	4	1	0	1	0	2	2	2	3	1	4	5	4	1	0	1	0	2	2	2	3	1	4	5	4	1	0	1	0	2	2	34.9	34.9
A0A0A6YVU8;Q9JKV1;D3YUD8	A0A0A6YVU8;Q9JKV1;D3YUD8	2;2;1	2;2;1	2;2;1	Proteasomal ubiquitin receptor ADRM1	Adrm1;Gm9774	>tr|A0A0A6YVU8|A0A0A6YVU8_MOUSE MCG119397 OS=Mus musculus GN=Gm9774 PE=4 SV=1;>sp|Q9JKV1|ADRM1_MOUSE Proteasomal ubiquitin receptor ADRM1 OS=Mus musculus GN=Adrm1 PE=1 SV=2;>tr|D3YUD8|D3YUD8_MOUSE Protein Gm9774 OS=Mus musculus GN=Gm9774 PE=4 SV=3	3	2	2	2	0	0	0	1	1	1	0	0	0	1	2	1	0	0	0	1	1	1	0	0	0	1	2	1	0	0	0	1	1	1	0	0	0	1	2	1	7.6	7.6
A0A0A6YVW3;A0A075B5Y4	A0A0A6YVW3;A0A075B5Y4	6;5	2;1	1;1		Ighv1-81	>tr|A0A0A6YVW3|A0A0A6YVW3_MOUSE Protein Ighv1-23 (Fragment) OS=Mus musculus GN=Ighv1-23 PE=4 SV=1;>tr|A0A075B5Y4|A0A075B5Y4_MOUSE Protein Ighv1-81 (Fragment) OS=Mus musculus GN=Ighv1-81 PE=4 SV=1	2	6	2	1	1	1	1	4	4	4	2	0	2	5	5	4	0	0	0	0	0	0	0	0	0	1	1	0	0	0	0	0	0	0	0	0	0	1	0	0	29.9	26.5
A0A0A6YW67;E9Q9J0;Q66JP1;E9Q4P0;E9Q5F6;E9QNP0;Q5SX22;P62984;P62983;P0CG49;P0CG50;J3QK04;D3YYZ2	A0A0A6YW67;E9Q9J0;Q66JP1;E9Q4P0;E9Q5F6;E9QNP0;Q5SX22;P62984;P62983;P0CG49;P0CG50;J3QK04	6;6;6;6;6;6;6;6;6;6;6;4;2	6;6;6;6;6;6;6;6;6;6;6;4;2	6;6;6;6;6;6;6;6;6;6;6;4;2	Ubiquitin-60S ribosomal protein L40;Ubiquitin;60S ribosomal protein L40;Ubiquitin-40S ribosomal protein S27a;Ubiquitin;40S ribosomal protein S27a;Polyubiquitin-B;Ubiquitin;Polyubiquitin-C;Ubiquitin;Ubiquitin-related 1;Ubiquitin-related 2	Uba52;Kxd1;Ubc;Ubb;Rps27a;Gm7808	>tr|A0A0A6YW67|A0A0A6YW67_MOUSE MCG23377, isoform CRA_b OS=Mus musculus GN=Gm8797 PE=4 SV=1;>tr|E9Q9J0|E9Q9J0_MOUSE Ubiquitin-60S ribosomal protein L40 (Fragment) OS=Mus musculus GN=Uba52 PE=1 SV=1;>tr|Q66JP1|Q66JP1_MOUSE MCG23116, isoform CRA_a OS=Mus mus	13	6	6	6	3	4	4	5	4	5	4	4	3	5	3	5	3	4	4	5	4	5	4	4	3	5	3	5	3	4	4	5	4	5	4	4	3	5	3	5	63.6	63.6
A0A0A6YW87;Q9CX13	A0A0A6YW87;Q9CX13	1;1	1;1	1;1	Protein cornichon homolog 4	Cnih4	>tr|A0A0A6YW87|A0A0A6YW87_MOUSE Cornichon homolog 4 (Drosophila), isoform CRA_a OS=Mus musculus GN=Cnih4 PE=1 SV=1;>sp|Q9CX13|CNIH4_MOUSE Protein cornichon homolog 4 OS=Mus musculus GN=Cnih4 PE=2 SV=1	2	1	1	1	0	0	0	0	0	0	0	0	0	0	1	0	0	0	0	0	0	0	0	0	0	0	1	0	0	0	0	0	0	0	0	0	0	0	1	0	25.6	25.6
A0A0A6YWH2	A0A0A6YWH2	1	1	1			>tr|A0A0A6YWH2|A0A0A6YWH2_MOUSE Allograft inflammatory factor 1-like OS=Mus musculus GN=Aif1l PE=1 SV=1	1	1	1	1	0	0	0	1	1	1	0	0	0	1	1	1	0	0	0	1	1	1	0	0	0	1	1	1	0	0	0	1	1	1	0	0	0	1	1	1	8.1	8.1
A0A0A6YWI9	A0A0A6YWI9	9	9	8			>tr|A0A0A6YWI9|A0A0A6YWI9_MOUSE Protein Ighv1-11 (Fragment) OS=Mus musculus GN=Ighv1-11 PE=4 SV=1	1	9	9	8	1	0	0	6	5	7	0	0	0	7	5	7	1	0	0	6	5	7	0	0	0	7	5	7	1	0	0	5	4	6	0	0	0	6	5	6	64.1	64.1
A0A0A6YX05;Q545P0;P14094	A0A0A6YX05;Q545P0;P14094	2;2;2	2;2;2	2;2;2	Sodium/potassium-transporting ATPase subunit beta-1	Atp1b1	>tr|A0A0A6YX05|A0A0A6YX05_MOUSE Sodium/potassium-transporting ATPase subunit beta (Fragment) OS=Mus musculus GN=Atp1b1 PE=1 SV=1;>tr|Q545P0|Q545P0_MOUSE Sodium/potassium-transporting ATPase subunit beta OS=Mus musculus GN=Atp1b1 PE=1 SV=1;>sp|P14094|AT1B1_	3	2	2	2	1	0	1	0	1	1	0	0	0	0	2	0	1	0	1	0	1	1	0	0	0	0	2	0	1	0	1	0	1	1	0	0	0	0	2	0	18.9	18.9
A0A0A6YXA5	A0A0A6YXA5	4	2	2			>tr|A0A0A6YXA5|A0A0A6YXA5_MOUSE MCG114298 (Fragment) OS=Mus musculus GN=Ighv1-15 PE=4 SV=1	1	4	2	2	0	1	1	3	3	3	1	0	1	3	3	3	0	0	0	2	2	2	0	0	0	2	1	2	0	0	0	2	2	2	0	0	0	2	1	2	54.7	34.2
A0A0A6YXN4;A0A075B5U4	A0A0A6YXN4;A0A075B5U4	5;4	2;1	2;1		Ighv1-18	>tr|A0A0A6YXN4|A0A0A6YXN4_MOUSE Protein Ighv1-18 (Fragment) OS=Mus musculus GN=Ighv1-18 PE=1 SV=1;>tr|A0A075B5U4|A0A075B5U4_MOUSE Protein Ighv1-18 OS=Mus musculus GN=Ighv1-18 PE=1 SV=1	2	5	2	2	0	1	1	2	4	3	1	0	1	5	3	3	0	0	0	1	2	1	0	0	0	2	2	2	0	0	0	1	2	1	0	0	0	2	2	2	41	24.8
A0A0A6YXQ0	A0A0A6YXQ0	1	1	1			>tr|A0A0A6YXQ0|A0A0A6YXQ0_MOUSE Protein Ighv8-8 (Fragment) OS=Mus musculus GN=Ighv8-8 PE=4 SV=1	1	1	1	1	0	0	0	0	0	1	0	0	0	1	0	1	0	0	0	0	0	1	0	0	0	1	0	1	0	0	0	0	0	1	0	0	0	1	0	1	8.4	8.4
Q1WLP7;A0A0A6YY04;P45448;A0A0A6YWQ4	Q1WLP7;A0A0A6YY04;P45448	9;9;9;3	9;9;9;3	9;9;9;3	Nuclear receptor subfamily 5 group A member 2	Nr5a2	>tr|Q1WLP7|Q1WLP7_MOUSE Liver receptor-like protein 1 variant 2 OS=Mus musculus GN=Nr5a2 PE=2 SV=1;>tr|A0A0A6YY04|A0A0A6YY04_MOUSE Nuclear receptor subfamily 5 group A member 2 OS=Mus musculus GN=Nr5a2 PE=3 SV=1;>sp|P45448|NR5A2_MOUSE Nuclear receptor subf	4	9	9	9	0	0	0	6	4	6	0	0	0	1	9	3	0	0	0	6	4	6	0	0	0	1	9	3	0	0	0	6	4	6	0	0	0	1	9	3	22.4	22.4
A0A0A6YY12;Q3U9G9	A0A0A6YY12;Q3U9G9	1;1	1;1	1;1	Lamin-B receptor	Lbr	>tr|A0A0A6YY12|A0A0A6YY12_MOUSE Lamin-B receptor (Fragment) OS=Mus musculus GN=Lbr PE=1 SV=1;>sp|Q3U9G9|LBR_MOUSE Lamin-B receptor OS=Mus musculus GN=Lbr PE=1 SV=2	2	1	1	1	0	0	0	0	0	0	0	0	0	0	1	0	0	0	0	0	0	0	0	0	0	0	1	0	0	0	0	0	0	0	0	0	0	0	1	0	9.4	9.4
A0A0A6YY29;Q9CXW3	A0A0A6YY29;Q9CXW3	3;3	3;3	3;3	Calcyclin-binding protein	Cacybp	>tr|A0A0A6YY29|A0A0A6YY29_MOUSE Calcyclin-binding protein (Fragment) OS=Mus musculus GN=Cacybp PE=1 SV=1;>sp|Q9CXW3|CYBP_MOUSE Calcyclin-binding protein OS=Mus musculus GN=Cacybp PE=1 SV=1	2	3	3	3	1	1	0	2	2	1	0	0	0	2	2	1	1	1	0	2	2	1	0	0	0	2	2	1	1	1	0	2	2	1	0	0	0	2	2	1	16.3	16.3
A0A0A6YYE7;A0A0A6YYE5;A0A075B5L8	A0A0A6YYE7	3;1;1	2;1;1	1;0;0			>tr|A0A0A6YYE7|A0A0A6YYE7_MOUSE Protein Igkv4-57 (Fragment) OS=Mus musculus GN=Igkv4-57 PE=4 SV=2	3	3	2	1	0	0	0	2	2	2	0	0	0	3	3	2	0	0	0	1	1	1	0	0	0	2	2	1	0	0	0	0	0	0	0	0	0	1	1	0	39.3	25.6
A0A0B4J1E2;Q9CSN1	A0A0B4J1E2;Q9CSN1	32;30	32;30	32;30	SNW domain-containing protein 1	Snw1	>tr|A0A0B4J1E2|A0A0B4J1E2_MOUSE SNW domain-containing protein 1 OS=Mus musculus GN=Snw1 PE=1 SV=1;>sp|Q9CSN1|SNW1_MOUSE SNW domain-containing protein 1 OS=Mus musculus GN=Snw1 PE=1 SV=3	2	32	32	32	1	0	0	22	22	29	1	0	0	22	31	24	1	0	0	22	22	29	1	0	0	22	31	24	1	0	0	22	22	29	1	0	0	22	31	24	61	61
Q4FJX1;A0A0B4J1E7;O35343;Q543M7;O35344	Q4FJX1;A0A0B4J1E7;O35343	3;3;3;1;1	3;3;3;1;1	3;3;3;1;1	Importin subunit alpha;Importin subunit alpha-3	Kpna4	>tr|Q4FJX1|Q4FJX1_MOUSE Importin subunit alpha OS=Mus musculus GN=Kpna4 PE=1 SV=1;>tr|A0A0B4J1E7|A0A0B4J1E7_MOUSE Importin subunit alpha-3 OS=Mus musculus GN=Kpna4 PE=1 SV=1;>sp|O35343|IMA3_MOUSE Importin subunit alpha-3 OS=Mus musculus GN=Kpna4 PE=1 SV=1	5	3	3	3	0	0	0	2	1	3	1	0	0	1	1	1	0	0	0	2	1	3	1	0	0	1	1	1	0	0	0	2	1	3	1	0	0	1	1	1	8.6	8.6
A0A0B4J1H6;P01630	A0A0B4J1H6;P01630	4;3	4;3	3;3	Ig kappa chain V-II region 7S34,1		>tr|A0A0B4J1H6|A0A0B4J1H6_MOUSE Protein Igkv2-137 (Fragment) OS=Mus musculus GN=Igkv2-137 PE=4 SV=1;>sp|P01630|KV2A6_MOUSE Ig kappa chain V-II region 7S34,1 OS=Mus musculus PE=1 SV=1	2	4	4	3	0	0	0	3	3	4	0	0	0	4	3	4	0	0	0	3	3	4	0	0	0	4	3	4	0	0	0	2	2	3	0	0	0	3	2	3	29.2	29.2
A0A0B4J1H7	A0A0B4J1H7	9	9	2			>tr|A0A0B4J1H7|A0A0B4J1H7_MOUSE Protein Igkv1-135 (Fragment) OS=Mus musculus GN=Igkv1-135 PE=4 SV=1	1	9	9	2	4	3	3	7	7	8	3	5	4	7	6	7	4	3	3	7	7	8	3	5	4	7	6	7	1	1	1	1	2	2	1	1	1	2	1	2	45.8	45.8
A0A0B4J1H8	A0A0B4J1H8	8	1	0			>tr|A0A0B4J1H8|A0A0B4J1H8_MOUSE Protein Igkv1-133 (Fragment) OS=Mus musculus GN=Igkv1-133 PE=4 SV=1	1	8	1	0	3	2	2	7	6	6	2	4	3	6	5	6	0	0	0	1	1	0	0	0	0	1	0	1	0	0	0	0	0	0	0	0	0	0	0	0	45.8	9.2
A0A0B4J1H9	A0A0B4J1H9	2	1	1			>tr|A0A0B4J1H9|A0A0B4J1H9_MOUSE Protein Igkv1-132 (Fragment) OS=Mus musculus GN=Igkv1-132 PE=4 SV=1	1	2	1	1	0	0	0	2	2	1	0	0	0	2	1	2	0	0	0	1	1	1	0	0	0	1	1	1	0	0	0	1	1	1	0	0	0	1	1	1	20	10.8
A0A0B4J1I1	A0A0B4J1I1	3	3	3			>tr|A0A0B4J1I1|A0A0B4J1I1_MOUSE Protein Igkv16-104 (Fragment) OS=Mus musculus GN=Igkv16-104 PE=4 SV=1	1	3	3	3	0	0	0	2	2	3	0	0	0	3	2	2	0	0	0	2	2	3	0	0	0	3	2	2	0	0	0	2	2	3	0	0	0	3	2	2	25.9	25.9
A0A0B4J1I3	A0A0B4J1I3	3	2	2			>tr|A0A0B4J1I3|A0A0B4J1I3_MOUSE Protein Igkv4-74 (Fragment) OS=Mus musculus GN=Igkv4-74 PE=4 SV=1	1	3	2	2	0	0	0	1	1	1	0	0	0	1	3	1	0	0	0	0	0	0	0	0	0	0	2	0	0	0	0	0	0	0	0	0	0	0	2	0	63.9	50.4
A0A0B4J1I4	A0A0B4J1I4	5	5	4			>tr|A0A0B4J1I4|A0A0B4J1I4_MOUSE Protein Igkv4-72 (Fragment) OS=Mus musculus GN=Igkv4-72 PE=4 SV=1	1	5	5	4	0	0	0	4	5	4	0	0	0	3	3	3	0	0	0	4	5	4	0	0	0	3	3	3	0	0	0	3	4	3	0	0	0	2	2	2	44.4	44.4
A0A0B4J1I7	A0A0B4J1I7	1	1	1			>tr|A0A0B4J1I7|A0A0B4J1I7_MOUSE Protein Igkv4-68 (Fragment) OS=Mus musculus GN=Igkv4-68 PE=4 SV=1	1	1	1	1	0	0	0	1	1	1	0	0	0	1	1	1	0	0	0	1	1	1	0	0	0	1	1	1	0	0	0	1	1	1	0	0	0	1	1	1	17.1	17.1
A0A0B4J1I8;P04944;P04941;P04940;A0A0B4J1I5;P04943;P04942;A0A0B4J1I6;A0A0G2JEH0	A0A0B4J1I8;P04944;P04941;P04940;A0A0B4J1I5;P04943;P04942	3;3;3;3;2;2;2;1;1	1;1;1;1;1;1;1;0;0	1;1;1;1;1;1;1;0;0	Ig kappa chain V-VI region NQ5-78,2,6;Ig kappa chain V-VI region NQ2-48,2,2;Ig kappa chain V-VI region NQ2-17,4,1;Ig kappa chain V-VI region NQ6-8,3,1;Ig kappa chain V-VI region NQ5-61,1,2		>tr|A0A0B4J1I8|A0A0B4J1I8_MOUSE Protein Igkv4-59 (Fragment) OS=Mus musculus GN=Igkv4-59 PE=4 SV=1;>sp|P04944|KV6AA_MOUSE Ig kappa chain V-VI region NQ5-78,2,6 OS=Mus musculus PE=2 SV=1;>sp|P04941|KV6A7_MOUSE Ig kappa chain V-VI region NQ2-48,2,2 OS=Mus mus	9	3	1	1	1	1	1	2	2	2	0	0	0	2	3	2	0	0	0	1	1	1	0	0	0	1	1	1	0	0	0	1	1	1	0	0	0	1	1	1	30.8	6.8
A0A0B4J1I9;P04945	A0A0B4J1I9;P04945	2;1	1;1	1;1	Ig kappa chain V-VI region NQ2-6,1		>tr|A0A0B4J1I9|A0A0B4J1I9_MOUSE Protein Igkv4-55 (Fragment) OS=Mus musculus GN=Igkv4-55 PE=1 SV=1;>sp|P04945|KV6AB_MOUSE Ig kappa chain V-VI region NQ2-6,1 OS=Mus musculus PE=2 SV=1	2	2	1	1	1	0	0	2	2	2	0	0	0	2	2	2	1	0	0	1	1	1	0	0	0	1	1	1	1	0	0	1	1	1	0	0	0	1	1	1	27.4	13.7
A0A0B4J1J0	A0A0B4J1J0	2	2	2			>tr|A0A0B4J1J0|A0A0B4J1J0_MOUSE Protein Igkv4-50 (Fragment) OS=Mus musculus GN=Igkv4-50 PE=4 SV=1	1	2	2	2	0	0	0	2	2	2	1	0	0	2	2	1	0	0	0	2	2	2	1	0	0	2	2	1	0	0	0	2	2	2	1	0	0	2	2	1	25.6	25.6
A0A0B4J1J1	A0A0B4J1J1	3	1	1			>tr|A0A0B4J1J1|A0A0B4J1J1_MOUSE Protein Igkv5-45 (Fragment) OS=Mus musculus GN=Igkv5-45 PE=4 SV=1	1	3	1	1	1	1	0	3	3	2	0	0	0	2	1	3	0	0	0	1	1	1	0	0	0	0	0	1	0	0	0	1	1	1	0	0	0	0	0	1	27	13
A0A0B4J1J2	A0A0B4J1J2	3	1	1			>tr|A0A0B4J1J2|A0A0B4J1J2_MOUSE Protein Igkv5-43 (Fragment) OS=Mus musculus GN=Igkv5-43 PE=1 SV=1	1	3	1	1	2	1	0	3	3	2	0	0	0	3	2	3	1	0	0	1	1	1	0	0	0	1	1	1	1	0	0	1	1	1	0	0	0	1	1	1	27	13
A0A0B4J1J5;A0A0B4J1J4	A0A0B4J1J5;A0A0B4J1J4	2;2	1;1	0;0			>tr|A0A0B4J1J5|A0A0B4J1J5_MOUSE Protein Ighv9-3 (Fragment) OS=Mus musculus GN=Ighv9-3 PE=1 SV=1;>tr|A0A0B4J1J4|A0A0B4J1J4_MOUSE Protein Ighv9-2 (Fragment) OS=Mus musculus GN=Ighv9-2 PE=4 SV=1	2	2	1	0	0	0	0	2	2	2	0	0	0	1	1	1	0	0	0	1	1	1	0	0	0	0	0	0	0	0	0	0	0	0	0	0	0	0	0	0	26.5	17.1
A0A0B4J1J6	A0A0B4J1J6	5	5	3			>tr|A0A0B4J1J6|A0A0B4J1J6_MOUSE Protein Ighv10-1 (Fragment) OS=Mus musculus GN=Ighv10-1 PE=4 SV=1	1	5	5	3	0	0	0	3	3	3	0	0	0	3	4	4	0	0	0	3	3	3	0	0	0	3	4	4	0	0	0	2	2	2	0	0	0	3	2	3	29.4	29.4
A0A0B4J1J7;A0A0G2JEU7	A0A0B4J1J7;A0A0G2JEU7	8;6	8;6	5;3			>tr|A0A0B4J1J7|A0A0B4J1J7_MOUSE Protein Ighv1-82 OS=Mus musculus GN=Ighv1-82 PE=4 SV=1;>tr|A0A0G2JEU7|A0A0G2JEU7_MOUSE Protein Ighv1-82 (Fragment) OS=Mus musculus GN=Ighv1-82 PE=4 SV=1	2	8	8	5	1	0	0	8	8	7	1	0	1	8	5	8	1	0	0	8	8	7	1	0	1	8	5	8	0	0	0	5	5	4	0	0	0	5	2	5	71.4	71.4
A0A0B4J1K5	A0A0B4J1K5	5	5	5			>tr|A0A0B4J1K5|A0A0B4J1K5_MOUSE Protein Iglv3 (Fragment) OS=Mus musculus GN=Iglv3 PE=4 SV=1	1	5	5	5	0	1	0	4	4	4	0	0	0	4	2	2	0	1	0	4	4	4	0	0	0	4	2	2	0	1	0	4	4	4	0	0	0	4	2	2	44.3	44.3
A0A0B4J1M0;A0A0G2JGS9	A0A0B4J1M0;A0A0G2JGS9	7;6	4;3	3;2			>tr|A0A0B4J1M0|A0A0B4J1M0_MOUSE Protein Ighv1-77 OS=Mus musculus GN=Ighv1-77 PE=1 SV=1;>tr|A0A0G2JGS9|A0A0G2JGS9_MOUSE Protein Ighv1-77 (Fragment) OS=Mus musculus GN=Ighv1-77 PE=1 SV=1	2	7	4	3	1	0	0	5	6	6	1	0	1	5	6	6	0	0	0	2	3	3	0	0	0	2	3	3	0	0	0	2	3	3	0	0	0	2	2	3	58.2	46.9
A0A0B4J1N0;A0A0G2JFE9	A0A0B4J1N0;A0A0G2JFE9	2;2	1;1	1;1			>tr|A0A0B4J1N0|A0A0B4J1N0_MOUSE Protein Ighv1-76 OS=Mus musculus GN=Ighv1-76 PE=4 SV=1;>tr|A0A0G2JFE9|A0A0G2JFE9_MOUSE Protein Ighv1-76 (Fragment) OS=Mus musculus GN=Ighv1-76 PE=4 SV=1	2	2	1	1	0	0	0	1	1	1	0	0	0	1	1	1	0	0	0	1	1	1	0	0	0	1	0	1	0	0	0	1	1	1	0	0	0	1	0	1	29.6	14.3
A0A0G2JDE1;A0A075B5X8	A0A0G2JDE1;A0A075B5X8	4;3	4;3	4;3		Ighv8-12	>tr|A0A0G2JDE1|A0A0G2JDE1_MOUSE MCG116913 (Fragment) OS=Mus musculus GN=Ighv8-12 PE=4 SV=1;>tr|A0A075B5X8|A0A075B5X8_MOUSE Protein Ighv8-12 OS=Mus musculus GN=Ighv8-12 PE=4 SV=1	2	4	4	4	0	0	0	1	2	3	0	0	0	2	2	1	0	0	0	1	2	3	0	0	0	2	2	1	0	0	0	1	2	3	0	0	0	2	2	1	38.7	38.7
A0A0G2JDJ5;A0A0G2JEB3;Q4FJN9;A0A0G2JEA5;Q920E5	A0A0G2JDJ5;A0A0G2JEB3;Q4FJN9;A0A0G2JEA5;Q920E5	1;1;1;1;1	1;1;1;1;1	1;1;1;1;1	Farnesyl pyrophosphate synthase	Fdps	>tr|A0A0G2JDJ5|A0A0G2JDJ5_MOUSE Farnesyl pyrophosphate synthase (Fragment) OS=Mus musculus GN=Fdps PE=3 SV=1;>tr|A0A0G2JEB3|A0A0G2JEB3_MOUSE Farnesyl pyrophosphate synthase (Fragment) OS=Mus musculus GN=Fdps PE=3 SV=3;>tr|Q4FJN9|Q4FJN9_MOUSE Farnesyl pyrop	5	1	1	1	0	0	0	1	1	1	0	0	0	0	0	1	0	0	0	1	1	1	0	0	0	0	0	1	0	0	0	1	1	1	0	0	0	0	0	1	12.4	12.4
A0A0G2JDL9;Q52L50;Q99JI6;P62835;A0A0G2JE52;A0A0G2JED9	A0A0G2JDL9;Q52L50;Q99JI6;P62835;A0A0G2JE52;A0A0G2JED9	5;5;5;5;4;3	5;5;5;5;4;3	5;5;5;5;4;3	Ras-related protein Rap-1b;Ras-related protein Rap-1A	Rap1b;Rap1a	>tr|A0A0G2JDL9|A0A0G2JDL9_MOUSE MCG10748, isoform CRA_b OS=Mus musculus GN=Rap1a PE=1 SV=1;>tr|Q52L50|Q52L50_MOUSE RAS related protein 1b OS=Mus musculus GN=Rap1b PE=1 SV=1;>sp|Q99JI6|RAP1B_MOUSE Ras-related protein Rap-1b OS=Mus musculus GN=Rap1b PE=1 SV=	6	5	5	5	0	0	0	0	0	0	0	0	0	0	5	0	0	0	0	0	0	0	0	0	0	0	5	0	0	0	0	0	0	0	0	0	0	0	5	0	50.8	50.8
A0A0G2JDU0	A0A0G2JDU0	1	1	1			>tr|A0A0G2JDU0|A0A0G2JDU0_MOUSE Protein Igkv8-34 (Fragment) OS=Mus musculus GN=Igkv8-34 PE=4 SV=3	1	1	1	1	0	0	0	0	0	0	0	0	0	1	0	1	0	0	0	0	0	0	0	0	0	1	0	1	0	0	0	0	0	0	0	0	0	1	0	1	22.1	22.1
Q000W5;L7N1X8;A0A0G2JDV3	Q000W5;L7N1X8;A0A0G2JDV3	1;1;1	1;1;1	1;1;1		Gbp10;Gbp6	>tr|Q000W5|Q000W5_MOUSE Guanylate-binding protein 10 OS=Mus musculus GN=Gbp10 PE=2 SV=1;>tr|L7N1X8|L7N1X8_MOUSE Protein Gbp6 OS=Mus musculus GN=Gm43302 PE=4 SV=2;>tr|A0A0G2JDV3|A0A0G2JDV3_MOUSE Protein Gbp6 OS=Mus musculus GN=Gbp6 PE=1 SV=1	3	1	1	1	0	1	0	0	0	0	0	0	0	0	0	0	0	1	0	0	0	0	0	0	0	0	0	0	0	1	0	0	0	0	0	0	0	0	0	0	1.5	1.5
A0A0G2JDV8;Q9DAW9;A0A0G2JFI6;D3Z7R6;Q543F3;Q08093	A0A0G2JDV8;Q9DAW9	3;3;1;1;1;1	3;3;1;1;1;1	3;3;1;1;1;1	Calponin-3	Cnn3	>tr|A0A0G2JDV8|A0A0G2JDV8_MOUSE Calponin OS=Mus musculus GN=Cnn3 PE=1 SV=1;>sp|Q9DAW9|CNN3_MOUSE Calponin-3 OS=Mus musculus GN=Cnn3 PE=1 SV=1	6	3	3	3	0	0	0	0	0	1	0	0	0	0	3	0	0	0	0	0	0	1	0	0	0	0	3	0	0	0	0	0	0	1	0	0	0	0	3	0	13	13
A0A0G2JDW7;A0A0G2JG29;Q6ZWU9	A0A0G2JDW7;A0A0G2JG29;Q6ZWU9	4;4;4	4;4;4	3;3;3	40S ribosomal protein S27	Rps27	>tr|A0A0G2JDW7|A0A0G2JDW7_MOUSE 40S ribosomal protein S27 (Fragment) OS=Mus musculus GN=Rps27 PE=1 SV=1;>tr|A0A0G2JG29|A0A0G2JG29_MOUSE 40S ribosomal protein S27 OS=Mus musculus GN=Rps27 PE=1 SV=1;>sp|Q6ZWU9|RS27_MOUSE 40S ribosomal protein S27 OS=Mus musc	3	4	4	3	1	0	0	0	0	0	1	0	0	0	4	0	1	0	0	0	0	0	1	0	0	0	4	0	0	0	0	0	0	0	0	0	0	0	3	0	31.7	31.7
A0A0G2JE99;P01843	A0A0G2JE99;P01843	7;7	7;7	7;7	Ig lambda-1 chain C region		>tr|A0A0G2JE99|A0A0G2JE99_MOUSE Protein Iglc1 (Fragment) OS=Mus musculus GN=Iglc1 PE=4 SV=1;>sp|P01843|LAC1_MOUSE Ig lambda-1 chain C region OS=Mus musculus PE=1 SV=1	2	7	7	7	2	0	0	5	6	3	0	0	0	6	7	6	2	0	0	5	6	3	0	0	0	6	7	6	2	0	0	5	6	3	0	0	0	6	7	6	84.9	84.9
A0A0G2JEA0;Q6ZPS6	A0A0G2JEA0;Q6ZPS6	1;1	1;1	1;1	Ankyrin repeat and IBR domain-containing protein 1	Ankib1	>tr|A0A0G2JEA0|A0A0G2JEA0_MOUSE Ankyrin repeat and IBR domain-containing protein 1 (Fragment) OS=Mus musculus GN=Ankib1 PE=1 SV=1;>sp|Q6ZPS6|AKIB1_MOUSE Ankyrin repeat and IBR domain-containing protein 1 OS=Mus musculus GN=Ankib1 PE=1 SV=2	2	1	1	1	1	1	1	1	1	1	1	1	0	1	0	1	1	1	1	1	1	1	1	1	0	1	0	1	1	1	1	1	1	1	1	1	0	1	0	1	1.6	1.6
Q3TMM7;A0A0G2JGC7;A0A0G2JEM3;F7CVW0;B2RRI2;Q689Z5;Q689Z5-2	Q3TMM7;A0A0G2JGC7;A0A0G2JEM3;F7CVW0;B2RRI2;Q689Z5;Q689Z5-2	2;2;2;2;2;2;2	1;1;1;1;1;1;1	1;1;1;1;1;1;1	Protein strawberry notch homolog 1	Sbno1	>tr|Q3TMM7|Q3TMM7_MOUSE Protein strawberry notch homolog 1 (Fragment) OS=Mus musculus GN=Sbno1 PE=1 SV=1;>tr|A0A0G2JGC7|A0A0G2JGC7_MOUSE Protein strawberry notch homolog 1 (Fragment) OS=Mus musculus GN=Sbno1 PE=1 SV=1;>tr|A0A0G2JEM3|A0A0G2JEM3_MOUSE Protei	7	2	1	1	0	0	0	1	1	2	0	0	0	0	1	0	0	0	0	0	0	1	0	0	0	0	0	0	0	0	0	0	0	1	0	0	0	0	0	0	3.6	1.7
A0A0G2JEP0;Q61584-2;Q61584-5;Q61584-6;Q61584-4;Q61584-7;Q61584-3;Q61584;A0A0H2UH27;A0A0G2JGH0;A0A0G2JGL6;E9QAS9;E9QAT0;D3Z6U8;E9QNF5;Q6AXB7;E9QAS8;P35922-9;P35922-8;P35922-3;P35922-7;P35922-2;P35922	A0A0G2JEP0;Q61584-2;Q61584-5;Q61584-6;Q61584-4;Q61584-7;Q61584-3;Q61584;A0A0H2UH27	5;5;5;5;5;5;5;5;3;1;1;1;1;1;1;1;1;1;1;1;1;1;1	5;5;5;5;5;5;5;5;3;1;1;1;1;1;1;1;1;1;1;1;1;1;1	3;3;3;3;3;3;3;3;1;1;1;0;0;0;0;0;0;0;0;0;0;0;0	Fragile X mental retardation syndrome-related protein 1	Fxr1	>tr|A0A0G2JEP0|A0A0G2JEP0_MOUSE Fragile X mental retardation syndrome-related protein 1 OS=Mus musculus GN=Fxr1 PE=1 SV=1;>sp|Q61584-2|FXR1_MOUSE Isoform A of Fragile X mental retardation syndrome-related protein 1 OS=Mus musculus GN=Fxr1;>sp|Q61584-5|FXR1	23	5	5	3	1	1	2	2	0	2	0	1	0	2	4	2	1	1	2	2	0	2	0	1	0	2	4	2	0	1	1	2	0	2	0	1	0	2	2	1	9.7	9.7
A0A0G2JGP6;A0A0G2JEW6;D6RHK5;A0A0R4J0F6;Q99KY4-2;Q99KY4	A0A0G2JGP6;A0A0G2JEW6;D6RHK5;A0A0R4J0F6;Q99KY4-2;Q99KY4	1;1;1;1;1;1	1;1;1;1;1;1	1;1;1;1;1;1	Cyclin-G-associated kinase	Gak	>tr|A0A0G2JGP6|A0A0G2JGP6_MOUSE Cyclin-G-associated kinase OS=Mus musculus GN=Gak PE=1 SV=1;>tr|A0A0G2JEW6|A0A0G2JEW6_MOUSE Cyclin-G-associated kinase OS=Mus musculus GN=Gak PE=1 SV=1;>tr|D6RHK5|D6RHK5_MOUSE Cyclin-G-associated kinase OS=Mus musculus GN=Ga	6	1	1	1	0	0	0	0	0	0	0	0	0	0	1	0	0	0	0	0	0	0	0	0	0	0	1	0	0	0	0	0	0	0	0	0	0	0	1	0	43.1	43.1
A0A0G2JF37;Q4FJU3;Q9DCT8	A0A0G2JF37;Q4FJU3;Q9DCT8	1;1;1	1;1;1	1;1;1	Cysteine-rich protein 2	Crip2	>tr|A0A0G2JF37|A0A0G2JF37_MOUSE Cysteine-rich protein 2 OS=Mus musculus GN=Crip2 PE=1 SV=1;>tr|Q4FJU3|Q4FJU3_MOUSE Crip2 protein OS=Mus musculus GN=Crip2 PE=1 SV=1;>sp|Q9DCT8|CRIP2_MOUSE Cysteine-rich protein 2 OS=Mus musculus GN=Crip2 PE=1 SV=1	3	1	1	1	0	0	0	0	0	0	0	0	0	0	1	0	0	0	0	0	0	0	0	0	0	0	1	0	0	0	0	0	0	0	0	0	0	0	1	0	26.2	26.2
A0A0G2JF55;Q4JK59;Q4JK59-3;Q4JK59-2;A0A0G2JG87	A0A0G2JF55;Q4JK59	14;14;6;6;1	14;14;6;6;1	14;14;6;6;1	Methylcytosine dioxygenase TET2	Tet2	>tr|A0A0G2JF55|A0A0G2JF55_MOUSE Methylcytosine dioxygenase TET2 OS=Mus musculus GN=Tet2 PE=1 SV=1;>sp|Q4JK59|TET2_MOUSE Methylcytosine dioxygenase TET2 OS=Mus musculus GN=Tet2 PE=1 SV=3	5	14	14	14	1	1	0	13	14	13	1	1	1	5	3	4	1	1	0	13	14	13	1	1	1	5	3	4	1	1	0	13	14	13	1	1	1	5	3	4	9.5	9.5
A0A0G2JGC1;A0A0G2JFF1;P63087;P63087-2	A0A0G2JGC1;A0A0G2JFF1;P63087;P63087-2	3;3;3;3	1;1;1;1	1;1;1;1	Serine/threonine-protein phosphatase PP1-gamma catalytic subunit	Ppp1cc	>tr|A0A0G2JGC1|A0A0G2JGC1_MOUSE Serine/threonine-protein phosphatase OS=Mus musculus GN=Ppp1cc PE=1 SV=1;>tr|A0A0G2JFF1|A0A0G2JFF1_MOUSE Serine/threonine-protein phosphatase (Fragment) OS=Mus musculus GN=Ppp1cc PE=1 SV=1;>sp|P63087|PP1G_MOUSE Serine/threon	4	3	1	1	0	0	1	2	3	3	0	0	0	0	2	0	0	0	1	1	1	1	0	0	0	0	1	0	0	0	1	1	1	1	0	0	0	0	1	0	13.9	3.7
A0A0G2JG00;Q3TUE1;A0A0G2JGW9;A0A0G2JFY5;Q3UUU2;Q91WJ8;Q91WJ8-2;A0A0G2JFK2;A0A0G2JGV9;A0A0G2JG96	A0A0G2JG00;Q3TUE1;A0A0G2JGW9;A0A0G2JFY5;Q3UUU2;Q91WJ8;Q91WJ8-2;A0A0G2JFK2	16;16;16;16;16;16;15;8;1;1	14;14;14;14;14;14;13;8;1;1	14;14;14;14;14;14;13;8;1;1	Far upstream element-binding protein 1	Fubp1	>tr|A0A0G2JG00|A0A0G2JG00_MOUSE Far upstream element-binding protein 1 OS=Mus musculus GN=Fubp1 PE=1 SV=1;>tr|Q3TUE1|Q3TUE1_MOUSE Far upstream element-binding protein 1 OS=Mus musculus GN=Fubp1 PE=1 SV=1;>tr|A0A0G2JGW9|A0A0G2JGW9_MOUSE Far upstream element	10	16	14	14	1	2	3	13	13	14	3	0	3	3	13	8	1	2	3	11	11	12	2	0	2	2	13	7	1	2	3	11	11	12	2	0	2	2	13	7	36.9	35.2
E9Q5A3;Z4YJZ7;A0A0H2UH19;Q5DW34-2;Q5DW34-3;Q5DW34;A0A0A6YWA0	E9Q5A3;Z4YJZ7;A0A0H2UH19;Q5DW34-2;Q5DW34-3;Q5DW34;A0A0A6YWA0	2;2;2;2;2;2;1	2;2;2;2;2;2;1	2;2;2;2;2;2;1	Histone-lysine N-methyltransferase EHMT1	Ehmt1	>tr|E9Q5A3|E9Q5A3_MOUSE Histone-lysine N-methyltransferase EHMT1 OS=Mus musculus GN=Ehmt1 PE=1 SV=2;>tr|Z4YJZ7|Z4YJZ7_MOUSE Histone-lysine N-methyltransferase EHMT1 OS=Mus musculus GN=Ehmt1 PE=4 SV=2;>tr|A0A0H2UH19|A0A0H2UH19_MOUSE Histone-lysine N-methylt	7	2	2	2	0	0	0	2	2	2	0	0	0	0	0	1	0	0	0	2	2	2	0	0	0	0	0	1	0	0	0	2	2	2	0	0	0	0	0	1	2.5	2.5
Q3U6F1;E9Q7W0;A0A0J9YTV5;P31266-2;P31266;A0A0J9YVE0;Q3V2I2;O08674	Q3U6F1;E9Q7W0;A0A0J9YTV5;P31266-2;P31266	8;8;8;8;8;3;1;1	8;8;8;8;8;3;1;1	8;8;8;8;8;3;1;1	Recombining binding protein suppressor of hairless	Rbpj	>tr|Q3U6F1|Q3U6F1_MOUSE Recombining-binding protein suppressor of hairless OS=Mus musculus GN=Rbpj PE=1 SV=1;>tr|E9Q7W0|E9Q7W0_MOUSE Recombining-binding protein suppressor of hairless OS=Mus musculus GN=Rbpj PE=1 SV=1;>tr|A0A0J9YTV5|A0A0J9YTV5_MOUSE Recomb	8	8	8	8	0	1	0	6	7	7	0	0	0	4	7	3	0	1	0	6	7	7	0	0	0	4	7	3	0	1	0	6	7	7	0	0	0	4	7	3	18.3	18.3
A0A0J9YUV6;A0A0J9YVA6;A0A0J9YTY0;A0A0J9YUL3;Q8C1B7-3;Q8C1B7-2;Q8C1B7	A0A0J9YUV6;A0A0J9YVA6;A0A0J9YTY0;A0A0J9YUL3;Q8C1B7-3;Q8C1B7-2;Q8C1B7	1;1;1;1;1;1;1	1;1;1;1;1;1;1	1;1;1;1;1;1;1	Septin-11	2011-09-01	>tr|A0A0J9YUV6|A0A0J9YUV6_MOUSE Septin-11 (Fragment) OS=Mus musculus GN=Sept11 PE=1 SV=1;>tr|A0A0J9YVA6|A0A0J9YVA6_MOUSE Septin-11 (Fragment) OS=Mus musculus GN=Sept11 PE=1 SV=1;>tr|A0A0J9YTY0|A0A0J9YTY0_MOUSE Septin-11 OS=Mus musculus GN=Sept11 PE=1 SV=1;	7	1	1	1	1	0	1	0	1	1	0	0	0	0	1	0	1	0	1	0	1	1	0	0	0	0	1	0	1	0	1	0	1	1	0	0	0	0	1	0	10.3	10.3
A0A0J9YUM4;A0A0J9YU62;O88712-2;O88712;O88712-3;A0A0J9YTW3;A0A0J9YVC3;A0A0J9YU66;A0A0J9YVI3;A0A0J9YUR5	A0A0J9YUM4;A0A0J9YU62;O88712-2;O88712;O88712-3;A0A0J9YTW3	6;6;6;6;5;4;1;1;1;1	2;2;2;2;2;2;0;0;0;0	2;2;2;2;2;2;0;0;0;0	C-terminal-binding protein 1	Ctbp1	>tr|A0A0J9YUM4|A0A0J9YUM4_MOUSE C-terminal-binding protein 1 OS=Mus musculus GN=Ctbp1 PE=1 SV=1;>tr|A0A0J9YU62|A0A0J9YU62_MOUSE C-terminal-binding protein 1 OS=Mus musculus GN=Ctbp1 PE=1 SV=1;>sp|O88712-2|CTBP1_MOUSE Isoform 2 of C-terminal-binding protein	10	6	2	2	1	2	2	3	4	6	1	1	1	3	3	2	0	0	0	1	1	2	0	0	0	1	1	0	0	0	0	1	1	2	0	0	0	1	1	0	15.7	6.2
A0A0J9YU83;F7BJB9	A0A0J9YU83;F7BJB9	6;6	6;6	6;6		Morc3	>tr|A0A0J9YU83|A0A0J9YU83_MOUSE MORC family CW-type zinc finger protein 3 OS=Mus musculus GN=Morc3 PE=1 SV=1;>sp|F7BJB9|MORC3_MOUSE MORC family CW-type zinc finger protein 3 OS=Mus musculus GN=Morc3 PE=1 SV=1	2	6	6	6	0	0	0	5	4	6	0	0	0	0	2	0	0	0	0	5	4	6	0	0	0	0	2	0	0	0	0	5	4	6	0	0	0	0	2	0	8.7	8.7
B9EJ54;A0A0J9YUD5	B9EJ54;A0A0J9YUD5	1;1	1;1	1;1		Nup205	>tr|B9EJ54|B9EJ54_MOUSE MCG21756, isoform CRA_b OS=Mus musculus GN=Nup205 PE=1 SV=1;>tr|A0A0J9YUD5|A0A0J9YUD5_MOUSE Protein Nup205 OS=Mus musculus GN=Nup205 PE=1 SV=1	2	1	1	1	0	0	0	0	1	1	0	0	0	0	0	0	0	0	0	0	1	1	0	0	0	0	0	0	0	0	0	0	1	1	0	0	0	0	0	0	1	1
A0A0J9YUI0;A0A0U1RPI9;E9Q6S4;L7N2E7;L7N1Z0;Q3ULA8;Q6NVD6	A0A0J9YUI0;A0A0U1RPI9;E9Q6S4;L7N2E7;L7N1Z0;Q3ULA8;Q6NVD6	1;1;1;1;1;1;1	1;1;1;1;1;1;1	1;1;1;1;1;1;1		Gm17067;Gm7221;Gm6871;Zfp936;Gm5595	>tr|A0A0J9YUI0|A0A0J9YUI0_MOUSE Protein Zfp936 OS=Mus musculus GN=Zfp936 PE=4 SV=1;>tr|A0A0U1RPI9|A0A0U1RPI9_MOUSE Protein Zfp936 (Fragment) OS=Mus musculus GN=Zfp936 PE=4 SV=1;>tr|E9Q6S4|E9Q6S4_MOUSE Protein Gm17067 OS=Mus musculus GN=Gm17067 PE=4 SV=1;>t	7	1	1	1	0	0	0	1	1	1	0	0	0	1	1	1	0	0	0	1	1	1	0	0	0	1	1	1	0	0	0	1	1	1	0	0	0	1	1	1	17.4	17.4
D3YY96;A0A0J9YUJ3;D3Z2L1;Q3UU56;D3Z7I0;Q8BL74	D3YY96;A0A0J9YUJ3;D3Z2L1;Q3UU56;D3Z7I0;Q8BL74	1;1;1;1;1;1	1;1;1;1;1;1	1;1;1;1;1;1	General transcription factor 3C polypeptide 2	Gtf3c2	>tr|D3YY96|D3YY96_MOUSE General transcription factor 3C polypeptide 2 (Fragment) OS=Mus musculus GN=Gtf3c2 PE=4 SV=1;>tr|A0A0J9YUJ3|A0A0J9YUJ3_MOUSE General transcription factor 3C polypeptide 2 (Fragment) OS=Mus musculus GN=Gtf3c2 PE=4 SV=2;>tr|D3Z2L1|D3Z	6	1	1	1	0	0	0	0	1	1	0	0	0	0	0	0	0	0	0	0	1	1	0	0	0	0	0	0	0	0	0	0	1	1	0	0	0	0	0	0	8.8	8.8
A0A0J9YUS5;E9PVC6;E9Q9E1;E9PVC5;Q6NZJ6-2;Q6NZJ6;A0A0J9YVC1;A0A0J9YUC1;E9Q770	A0A0J9YUS5;E9PVC6;E9Q9E1;E9PVC5;Q6NZJ6-2;Q6NZJ6	4;4;4;4;4;4;1;1;1	4;4;4;4;4;4;1;1;1	4;4;4;4;4;4;1;1;1	Eukaryotic translation initiation factor 4 gamma 1	Eif4g1	>tr|A0A0J9YUS5|A0A0J9YUS5_MOUSE Eukaryotic translation initiation factor 4 gamma 1 OS=Mus musculus GN=Eif4g1 PE=1 SV=1;>tr|E9PVC6|E9PVC6_MOUSE Eukaryotic translation initiation factor 4 gamma 1 OS=Mus musculus GN=Eif4g1 PE=1 SV=1;>tr|E9Q9E1|E9Q9E1_MOUSE Eu	9	4	4	4	0	0	0	1	1	1	1	0	0	0	4	1	0	0	0	1	1	1	1	0	0	0	4	1	0	0	0	1	1	1	1	0	0	0	4	1	4.1	4.1
A0A0J9YUY0;D3Z780;Q61749;Q61749-2	A0A0J9YUY0;D3Z780;Q61749;Q61749-2	1;1;1;1	1;1;1;1	1;1;1;1	Translation initiation factor eIF-2B subunit delta	Eif2b4	>tr|A0A0J9YUY0|A0A0J9YUY0_MOUSE Translation initiation factor eIF-2B subunit delta (Fragment) OS=Mus musculus GN=Eif2b4 PE=1 SV=1;>tr|D3Z780|D3Z780_MOUSE Translation initiation factor eIF-2B subunit delta OS=Mus musculus GN=Eif2b4 PE=1 SV=1;>sp|Q61749|EI2B	4	1	1	1	0	0	0	0	0	1	1	0	0	0	0	0	0	0	0	0	0	1	1	0	0	0	0	0	0	0	0	0	0	1	1	0	0	0	0	0	4.5	4.5
A0A0J9YUZ4;Q58EV5;P63158;A0A0J9YUD8;D3YZ18;D3YVC6	A0A0J9YUZ4;Q58EV5;P63158;A0A0J9YUD8;D3YZ18	6;6;6;5;3;2	6;6;6;5;3;2	5;5;5;5;3;2	High mobility group protein B1	Hmgb1	>tr|A0A0J9YUZ4|A0A0J9YUZ4_MOUSE High mobility group protein B1 (Fragment) OS=Mus musculus GN=Hmgb1 PE=1 SV=1;>tr|Q58EV5|Q58EV5_MOUSE High mobility group box 1 OS=Mus musculus GN=Hmgb1 PE=1 SV=1;>sp|P63158|HMGB1_MOUSE High mobility group protein B1 OS=Mus m	6	6	6	5	2	2	2	4	5	6	2	1	0	3	3	2	2	2	2	4	5	6	2	1	0	3	3	2	2	2	2	4	5	5	2	1	0	3	3	2	25.6	25.6
A0A0J9YV90;Q8BHJ5;Q9QXE7	A0A0J9YV90;Q8BHJ5;Q9QXE7	1;1;1	1;1;1	1;1;1	F-box-like/WD repeat-containing protein TBL1XR1;F-box-like/WD repeat-containing protein TBL1X	Tbl1xr1;Tbl1x	>tr|A0A0J9YV90|A0A0J9YV90_MOUSE F-box-like/WD repeat-containing protein TBL1XR1 OS=Mus musculus GN=Tbl1xr1 PE=1 SV=1;>sp|Q8BHJ5|TBL1R_MOUSE F-box-like/WD repeat-containing protein TBL1XR1 OS=Mus musculus GN=Tbl1xr1 PE=1 SV=1;>sp|Q9QXE7|TBL1X_MOUSE F-box-li	3	1	1	1	0	0	0	1	1	1	0	0	0	0	0	0	0	0	0	1	1	1	0	0	0	0	0	0	0	0	0	1	1	1	0	0	0	0	0	0	2.7	2.7
A0A0J9YVG0;Q61074;A0A0J9YV96	A0A0J9YVG0;Q61074	6;6;1	6;6;1	6;6;1	Protein phosphatase 1G	Ppm1g	>tr|A0A0J9YVG0|A0A0J9YVG0_MOUSE Protein phosphatase 1G OS=Mus musculus GN=Ppm1g PE=1 SV=1;>sp|Q61074|PPM1G_MOUSE Protein phosphatase 1G OS=Mus musculus GN=Ppm1g PE=1 SV=3	3	6	6	6	0	0	0	3	4	5	0	0	0	0	3	0	0	0	0	3	4	5	0	0	0	0	3	0	0	0	0	3	4	5	0	0	0	0	3	0	15.6	15.6
D3Z4T3;A0A0J9YVH9;Q99LS3	D3Z4T3;A0A0J9YVH9;Q99LS3	2;2;2	2;2;2	2;2;2	Phosphoserine phosphatase	Psph	>tr|D3Z4T3|D3Z4T3_MOUSE Phosphoserine phosphatase OS=Mus musculus GN=Psph PE=1 SV=2;>tr|A0A0J9YVH9|A0A0J9YVH9_MOUSE Phosphoserine phosphatase (Fragment) OS=Mus musculus GN=Psph PE=1 SV=1;>sp|Q99LS3|SERB_MOUSE Phosphoserine phosphatase OS=Mus musculus GN=Ps	3	2	2	2	0	0	0	1	0	1	2	0	0	0	0	0	0	0	0	1	0	1	2	0	0	0	0	0	0	0	0	1	0	1	2	0	0	0	0	0	21.8	21.8
A0A0N4SV32;Q3UMP4;Q9CY58-3;Q9CY58-2;Q9CY58;A0A0N4SWH2;A0A0N4SUQ1;A0A0N4SUN8;Q9CY58-4;A0A0N4SVK5;A0A0N4SV40	A0A0N4SV32;Q3UMP4;Q9CY58-3;Q9CY58-2;Q9CY58;A0A0N4SWH2;A0A0N4SUQ1;A0A0N4SUN8;Q9CY58-4	7;7;7;7;7;6;4;4;4;2;2	7;7;7;7;7;6;4;4;4;2;2	7;7;7;7;7;6;4;4;4;2;2	Plasminogen activator inhibitor 1 RNA-binding protein	Serbp1	>tr|A0A0N4SV32|A0A0N4SV32_MOUSE Plasminogen activator inhibitor 1 RNA-binding protein OS=Mus musculus GN=Serbp1 PE=1 SV=1;>tr|Q3UMP4|Q3UMP4_MOUSE Plasminogen activator inhibitor 1 RNA-binding protein OS=Mus musculus GN=Serbp1 PE=1 SV=1;>sp|Q9CY58-3|PAIRB_M	11	7	7	7	2	2	2	2	3	3	2	0	2	2	6	2	2	2	2	2	3	3	2	0	2	2	6	2	2	2	2	2	3	3	2	0	2	2	6	2	25.4	25.4
A0A0N4SV66;A3KPD0;Q8CGP4;B2RVF0;A2AB79;Q8CGP6;Q8R1M2;Q8CGP7;Q8CGP5;Q8BFU2;P22752;P27661	A0A0N4SV66;A3KPD0;Q8CGP4;B2RVF0;A2AB79;Q8CGP6;Q8R1M2;Q8CGP7;Q8CGP5;Q8BFU2;P22752;P27661	6;6;6;6;6;6;6;6;6;6;6;3	6;6;6;6;6;6;6;6;6;6;6;3	2;2;2;2;2;2;2;2;2;2;2;0	Histone H2A;Histone H2A type 1-H;Histone H2A,J;Histone H2A type 1-K;Histone H2A type 1-F;Histone H2A type 3;Histone H2A type 1;Histone H2AX	Hist1h2ah;Hist1h2aa;Hist1h2ad;Hist3h2a;H2afj;Hist1h2ak;Hist1h2af;Hist1h2ab;H2afx	>tr|A0A0N4SV66|A0A0N4SV66_MOUSE Histone H2A OS=Mus musculus GN=H2afj PE=1 SV=1;>tr|A3KPD0|A3KPD0_MOUSE Histone H2A OS=Mus musculus GN=Hist1h2ah PE=2 SV=1;>tr|Q8CGP4|Q8CGP4_MOUSE Histone H2A OS=Mus musculus GN=Hist1h2aa PE=1 SV=1;>tr|B2RVF0|B2RVF0_MOUSE His	12	6	6	2	6	4	6	5	4	6	5	5	4	4	5	4	6	4	6	5	4	6	5	5	4	4	5	4	2	1	2	1	1	2	1	2	1	1	1	1	36.5	36.5
A0A0N4SVC2;E9QP00;Q6PFR5	A0A0N4SVC2;E9QP00;Q6PFR5	1;1;1	1;1;1	1;1;1	Transformer-2 protein homolog alpha	Tra2a	>tr|A0A0N4SVC2|A0A0N4SVC2_MOUSE Transformer-2 protein homolog alpha OS=Mus musculus GN=Tra2a PE=1 SV=1;>tr|E9QP00|E9QP00_MOUSE Transformer-2 protein homolog alpha OS=Mus musculus GN=Tra2a PE=1 SV=1;>sp|Q6PFR5|TRA2A_MOUSE Transformer-2 protein homolog alpha	3	1	1	1	0	0	0	0	0	0	0	0	0	0	1	0	0	0	0	0	0	0	0	0	0	0	1	0	0	0	0	0	0	0	0	0	0	0	1	0	5	5
A0A0N4SWE9;A0A0U1RNR3;A0A0U1RNP5;A0A0N4SVE0;Q9DCW4	A0A0N4SWE9;A0A0U1RNR3;A0A0U1RNP5;A0A0N4SVE0;Q9DCW4	2;2;2;2;2	2;2;2;2;2	2;2;2;2;2	Electron transfer flavoprotein subunit beta	Etfb	>tr|A0A0N4SWE9|A0A0N4SWE9_MOUSE Uncharacterized protein OS=Mus musculus GN=Gm45233 PE=4 SV=1;>tr|A0A0U1RNR3|A0A0U1RNR3_MOUSE Electron transfer flavoprotein subunit beta (Fragment) OS=Mus musculus GN=Etfb PE=4 SV=1;>tr|A0A0U1RNP5|A0A0U1RNP5_MOUSE Electron t	5	2	2	2	2	2	1	1	1	1	1	1	1	1	2	1	2	2	1	1	1	1	1	1	1	1	2	1	2	2	1	1	1	1	1	1	1	1	2	1	17.9	17.9
A6H6H4;A0A0N4SVF0;Q6ZWY8	A6H6H4;A0A0N4SVF0;Q6ZWY8	1;1;1	1;1;1	1;1;1	Thymosin beta-10	Tmsb10	>tr|A6H6H4|A6H6H4_MOUSE MCG125727 OS=Mus musculus GN=Tmsb10 PE=1 SV=1;>tr|A0A0N4SVF0|A0A0N4SVF0_MOUSE Thymosin beta-10 OS=Mus musculus GN=Tmsb10 PE=1 SV=1;>sp|Q6ZWY8|TYB10_MOUSE Thymosin beta-10 OS=Mus musculus GN=Tmsb10 PE=1 SV=3	3	1	1	1	0	0	0	1	1	1	0	0	0	1	1	1	0	0	0	1	1	1	0	0	0	1	1	1	0	0	0	1	1	1	0	0	0	1	1	1	31.8	31.8
A0A0N4SVQ1;Q62425	A0A0N4SVQ1;Q62425	2;2	2;2	2;2	Cytochrome c oxidase subunit NDUFA4	Ndufa4	>tr|A0A0N4SVQ1|A0A0N4SVQ1_MOUSE Cytochrome c oxidase subunit NDUFA4 OS=Mus musculus GN=Ndufa4 PE=1 SV=1;>sp|Q62425|NDUA4_MOUSE Cytochrome c oxidase subunit NDUFA4 OS=Mus musculus GN=Ndufa4 PE=1 SV=2	2	2	2	2	1	2	0	1	1	1	0	0	0	0	0	0	1	2	0	1	1	1	0	0	0	0	0	0	1	2	0	1	1	1	0	0	0	0	0	0	44.9	44.9
A0A0N4SVS6;Q3ULK8;P53996-2;P53996-3;P53996	A0A0N4SVS6;Q3ULK8;P53996-2;P53996-3;P53996	1;1;1;1;1	1;1;1;1;1	1;1;1;1;1	Cellular nucleic acid-binding protein	Cnbp	>tr|A0A0N4SVS6|A0A0N4SVS6_MOUSE Cellular nucleic acid-binding protein OS=Mus musculus GN=Cnbp PE=1 SV=1;>tr|Q3ULK8|Q3ULK8_MOUSE Cellular nucleic acid binding protein, isoform CRA_a OS=Mus musculus GN=Cnbp PE=1 SV=1;>sp|P53996-2|CNBP_MOUSE Isoform 2 of Cell	5	1	1	1	0	0	0	0	0	0	0	0	0	0	1	0	0	0	0	0	0	0	0	0	0	0	1	0	0	0	0	0	0	0	0	0	0	0	1	0	4.7	4.7
F6QKD2;A0A0N4SVT1;Q4VBG1;Q9CWX9;A0A0N4SWC5;A0A0N4SV55	F6QKD2;A0A0N4SVT1;Q4VBG1;Q9CWX9;A0A0N4SWC5	3;3;3;3;2;1	3;3;3;3;2;1	3;3;3;3;2;1	Probable ATP-dependent RNA helicase DDX47	Ddx47	>tr|F6QKD2|F6QKD2_MOUSE Probable ATP-dependent RNA helicase DDX47 (Fragment) OS=Mus musculus GN=Ddx47 PE=1 SV=1;>tr|A0A0N4SVT1|A0A0N4SVT1_MOUSE Probable ATP-dependent RNA helicase DDX47 (Fragment) OS=Mus musculus GN=Ddx47 PE=1 SV=1;>tr|Q4VBG1|Q4VBG1_MOUSE	6	3	3	3	0	0	1	1	1	1	0	0	0	0	2	1	0	0	1	1	1	1	0	0	0	0	2	1	0	0	1	1	1	1	0	0	0	0	2	1	11.4	11.4
A0A0N4SW94;Q0VE46;O35682	A0A0N4SW94;Q0VE46;O35682	1;1;1	1;1;1	1;1;1	Myeloid-associated differentiation marker	Myadm	>tr|A0A0N4SW94|A0A0N4SW94_MOUSE Myeloid-associated differentiation marker (Fragment) OS=Mus musculus GN=Myadm PE=1 SV=1;>tr|Q0VE46|Q0VE46_MOUSE Myadm protein OS=Mus musculus GN=Myadm PE=1 SV=1;>sp|O35682|MYADM_MOUSE Myeloid-associated differentiation marke	3	1	1	1	1	0	0	0	1	1	0	0	0	0	1	0	1	0	0	0	1	1	0	0	0	0	1	0	1	0	0	0	1	1	0	0	0	0	1	0	21	21
A0A0N4SWE8;Q9D7X8	A0A0N4SWE8;Q9D7X8	1;1	1;1	1;1	Gamma-glutamylcyclotransferase	Ggct	>tr|A0A0N4SWE8|A0A0N4SWE8_MOUSE Gamma-glutamylcyclotransferase (Fragment) OS=Mus musculus GN=Ggct PE=1 SV=1;>sp|Q9D7X8|GGCT_MOUSE Gamma-glutamylcyclotransferase OS=Mus musculus GN=Ggct PE=1 SV=1	2	1	1	1	0	0	0	0	1	0	0	0	0	1	0	0	0	0	0	0	1	0	0	0	0	1	0	0	0	0	0	0	1	0	0	0	0	1	0	0	13.7	13.7
A0A0N4SWI4;Q9CR98;A0A140T8T1	A0A0N4SWI4;Q9CR98	3;3;1	3;3;1	3;3;1	Protein FAM136A	Fam136a	>tr|A0A0N4SWI4|A0A0N4SWI4_MOUSE Protein FAM136A OS=Mus musculus GN=Fam136a PE=1 SV=1;>sp|Q9CR98|F136A_MOUSE Protein FAM136A OS=Mus musculus GN=Fam136a PE=1 SV=1	3	3	3	3	0	0	0	3	2	2	0	0	0	2	0	3	0	0	0	3	2	2	0	0	0	2	0	3	0	0	0	3	2	2	0	0	0	2	0	3	29.1	29.1
A0A0R3P9C8;Q9DC69	A0A0R3P9C8;Q9DC69	2;2	2;2	2;2	NADH dehydrogenase [ubiquinone] 1 alpha subcomplex subunit 9, mitochondrial	Ndufa9	>tr|A0A0R3P9C8|A0A0R3P9C8_MOUSE NADH dehydrogenase [ubiquinone] 1 alpha subcomplex subunit 9, mitochondrial OS=Mus musculus GN=Ndufa9 PE=1 SV=1;>sp|Q9DC69|NDUA9_MOUSE NADH dehydrogenase [ubiquinone] 1 alpha subcomplex subunit 9, mitochondrial OS=Mus muscul	2	2	2	2	0	0	0	0	0	0	0	0	0	0	2	0	0	0	0	0	0	0	0	0	0	0	2	0	0	0	0	0	0	0	0	0	0	0	2	0	9.4	9.4
A0A0R4IZY0;Q8C1A5	A0A0R4IZY0;Q8C1A5	3;3	3;3	3;3	Thimet oligopeptidase	Thop1	>tr|A0A0R4IZY0|A0A0R4IZY0_MOUSE Thimet oligopeptidase OS=Mus musculus GN=Thop1 PE=1 SV=1;>sp|Q8C1A5|THOP1_MOUSE Thimet oligopeptidase OS=Mus musculus GN=Thop1 PE=1 SV=1	2	3	3	3	0	0	0	2	1	2	1	0	0	2	0	1	0	0	0	2	1	2	1	0	0	2	0	1	0	0	0	2	1	2	1	0	0	2	0	1	7	7
A0A0R4J007;P70261	A0A0R4J007;P70261	2;2	2;2	2;2	Paladin	Pald1	>tr|A0A0R4J007|A0A0R4J007_MOUSE Paladin OS=Mus musculus GN=Pald1 PE=1 SV=1;>sp|P70261|PALD_MOUSE Paladin OS=Mus musculus GN=Pald1 PE=1 SV=1	2	2	2	2	0	0	0	1	0	1	0	0	0	0	2	0	0	0	0	1	0	1	0	0	0	0	2	0	0	0	0	1	0	1	0	0	0	0	2	0	2.9	2.9
A0A0R4J008;P70288;Q8BQ10	A0A0R4J008;P70288;Q8BQ10	7;7;6	3;3;2	3;3;2	Histone deacetylase 2	Hdac2	>tr|A0A0R4J008|A0A0R4J008_MOUSE Histone deacetylase OS=Mus musculus GN=Hdac2 PE=1 SV=1;>sp|P70288|HDAC2_MOUSE Histone deacetylase 2 OS=Mus musculus GN=Hdac2 PE=1 SV=1;>tr|Q8BQ10|Q8BQ10_MOUSE Histone deacetylase 2 OS=Mus musculus GN=Hdac2 PE=1 SV=1	3	7	3	3	1	2	0	6	7	7	0	0	0	0	6	3	0	0	0	2	3	3	0	0	0	0	2	0	0	0	0	2	3	3	0	0	0	0	2	0	16.2	7
E9PWE4;A0A0R4J011;P15806-2;P15806;E9PWE3;E9PWE5;E9PVV2;E9PVV1;A0A0R4J014;E9PWE2	E9PWE4;A0A0R4J011;P15806-2;P15806;E9PWE3;E9PWE5;E9PVV2;E9PVV1;A0A0R4J014;E9PWE2	2;2;2;2;1;1;1;1;1;1	2;2;2;2;1;1;1;1;1;1	2;2;2;2;1;1;1;1;1;1	Transcription factor E2-alpha	Tcf3	>tr|E9PWE4|E9PWE4_MOUSE Transcription factor E2-alpha OS=Mus musculus GN=Tcf3 PE=1 SV=1;>tr|A0A0R4J011|A0A0R4J011_MOUSE Transcription factor E2-alpha OS=Mus musculus GN=Tcf3 PE=1 SV=1;>sp|P15806-2|TFE2_MOUSE Isoform E47 of Transcription factor E2-alpha OS=	10	2	2	2	0	0	0	0	0	2	0	0	0	0	0	0	0	0	0	0	0	2	0	0	0	0	0	0	0	0	0	0	0	2	0	0	0	0	0	0	3.7	3.7
D3YTY9;A0A0R4J038;O08677-2;O08677-3;O08677;D3Z2B2;Q6S9I0;Q6S9I2;Q6S9I3	D3YTY9;A0A0R4J038;O08677-2;O08677-3;O08677	13;13;12;12;12;4;1;1;1	13;13;12;12;12;4;1;1;1	13;13;12;12;12;4;1;1;1	Kininogen-1;Kininogen-1 heavy chain;Bradykinin;Kininogen-1 light chain	Kng1	>tr|D3YTY9|D3YTY9_MOUSE Kininogen-1 OS=Mus musculus GN=Kng1 PE=1 SV=1;>tr|A0A0R4J038|A0A0R4J038_MOUSE Kininogen-1 OS=Mus musculus GN=Kng1 PE=1 SV=1;>sp|O08677-2|KNG1_MOUSE Isoform LMW of Kininogen-1 OS=Mus musculus GN=Kng1;>sp|O08677-3|KNG1_MOUSE Isoform 3	9	13	13	13	0	0	0	6	7	7	1	0	0	8	9	6	0	0	0	6	7	7	1	0	0	8	9	6	0	0	0	6	7	7	1	0	0	8	9	6	31.2	31.2
A0A0R4J039;Q9ESB3	A0A0R4J039;Q9ESB3	1;1	1;1	1;1	Histidine-rich glycoprotein	Hrg	>tr|A0A0R4J039|A0A0R4J039_MOUSE Histidine-rich glycoprotein OS=Mus musculus GN=Hrg PE=1 SV=1;>sp|Q9ESB3|HRG_MOUSE Histidine-rich glycoprotein OS=Mus musculus GN=Hrg PE=1 SV=2	2	1	1	1	0	0	0	1	1	1	0	0	0	1	1	1	0	0	0	1	1	1	0	0	0	1	1	1	0	0	0	1	1	1	0	0	0	1	1	1	2.8	2.8
D3YXQ7;A0A0R4J098;O88291-2;O88291	D3YXQ7;A0A0R4J098;O88291-2;O88291	1;1;1;1	1;1;1;1	1;1;1;1	DBIRD complex subunit ZNF326	Zfp326;Znf326	>tr|D3YXQ7|D3YXQ7_MOUSE DBIRD complex subunit ZNF326 (Fragment) OS=Mus musculus GN=Zfp326 PE=1 SV=1;>tr|A0A0R4J098|A0A0R4J098_MOUSE DBIRD complex subunit ZNF326 OS=Mus musculus GN=Zfp326 PE=1 SV=1;>sp|O88291-2|ZN326_MOUSE Isoform 2 of DBIRD complex subunit	4	1	1	1	0	0	0	0	0	0	0	0	0	0	1	0	0	0	0	0	0	0	0	0	0	0	1	0	0	0	0	0	0	0	0	0	0	0	1	0	3.9	3.9
A0A0R4J0H0;A0A0R4J1G7;F8WJ93;Q3UMY5-4;Q3UMY5-2;Q3UMY5-3;Q3UMY5	A0A0R4J0H0;A0A0R4J1G7;F8WJ93;Q3UMY5-4;Q3UMY5-2;Q3UMY5-3;Q3UMY5	1;1;1;1;1;1;1	1;1;1;1;1;1;1	1;1;1;1;1;1;1	Echinoderm microtubule-associated protein-like 4	Eml4	>tr|A0A0R4J0H0|A0A0R4J0H0_MOUSE Echinoderm microtubule-associated protein-like 4 OS=Mus musculus GN=Eml4 PE=1 SV=1;>tr|A0A0R4J1G7|A0A0R4J1G7_MOUSE Echinoderm microtubule-associated protein-like 4 OS=Mus musculus GN=Eml4 PE=1 SV=1;>tr|F8WJ93|F8WJ93_MOUSE Ec	7	1	1	1	0	0	0	0	0	1	0	0	0	0	0	1	0	0	0	0	0	1	0	0	0	0	0	1	0	0	0	0	0	1	0	0	0	0	0	1	1.4	1.4
A0A0R4J0H7;Q8K2Z4;Q8K2Z4-2;A0A087WNQ1	A0A0R4J0H7;Q8K2Z4;Q8K2Z4-2	3;3;3;1	3;3;3;1	3;3;3;1	Condensin complex subunit 1	Ncapd2	>tr|A0A0R4J0H7|A0A0R4J0H7_MOUSE Condensin complex subunit 1 OS=Mus musculus GN=Ncapd2 PE=1 SV=1;>sp|Q8K2Z4|CND1_MOUSE Condensin complex subunit 1 OS=Mus musculus GN=Ncapd2 PE=1 SV=2;>sp|Q8K2Z4-2|CND1_MOUSE Isoform 2 of Condensin complex subunit 1 OS=Mus mu	4	3	3	3	0	0	0	0	1	1	0	0	0	1	3	1	0	0	0	0	1	1	0	0	0	1	3	1	0	0	0	0	1	1	0	0	0	1	3	1	3.4	3.4
A0A0R4J0I0;P70459	A0A0R4J0I0;P70459	2;2	2;2	2;2	ETS domain-containing transcription factor ERF	Erf	>tr|A0A0R4J0I0|A0A0R4J0I0_MOUSE ETS domain-containing transcription factor ERF OS=Mus musculus GN=Erf PE=1 SV=1;>sp|P70459|ERF_MOUSE ETS domain-containing transcription factor ERF OS=Mus musculus GN=Erf PE=1 SV=1	2	2	2	2	0	0	0	2	2	2	0	0	1	0	0	0	0	0	0	2	2	2	0	0	1	0	0	0	0	0	0	2	2	2	0	0	1	0	0	0	5.1	5.1
A0A0R4J0T5;P28659-2;P28659-3;P28659;P28659-4;Q9Z0H4-7;Q9Z0H4-5;Q9Z0H4-4;Q9Z0H4;Q9Z0H4-8;Q9Z0H4-2;Q9Z0H4-6;Q9Z0H4-9;S4R2S7;A0A0R4J2B0;V9GX43;S4R2U7;S4R1S7;E9QA47;Q9Z0H4-3;Q9Z0H4-11	A0A0R4J0T5;P28659-2;P28659-3;P28659;P28659-4	9;9;9;9;9;2;2;2;2;2;2;2;2;1;1;1;1;1;1;1;1	9;9;9;9;9;2;2;2;2;2;2;2;2;1;1;1;1;1;1;1;1	9;9;9;9;9;2;2;2;2;2;2;2;2;1;1;1;1;1;1;1;1	CUGBP Elav-like family member 1	Celf1	>tr|A0A0R4J0T5|A0A0R4J0T5_MOUSE CUG triplet repeat, RNA binding protein 1, isoform CRA_b OS=Mus musculus GN=Celf1 PE=1 SV=1;>sp|P28659-2|CELF1_MOUSE Isoform 2 of CUGBP Elav-like family member 1 OS=Mus musculus GN=Celf1;>sp|P28659-3|CELF1_MOUSE Isoform 3 of	21	9	9	9	0	1	0	4	5	5	0	0	1	1	5	4	0	1	0	4	5	5	0	0	1	1	5	4	0	1	0	4	5	5	0	0	1	1	5	4	15.2	15.2
A0A0R4J0Z1;P08003	A0A0R4J0Z1;P08003	6;6	6;6	6;6	Protein disulfide-isomerase A4	Pdia4	>tr|A0A0R4J0Z1|A0A0R4J0Z1_MOUSE Protein disulfide-isomerase A4 OS=Mus musculus GN=Pdia4 PE=1 SV=1;>sp|P08003|PDIA4_MOUSE Protein disulfide-isomerase A4 OS=Mus musculus GN=Pdia4 PE=1 SV=3	2	6	6	6	1	2	0	3	3	5	1	1	0	2	1	3	1	2	0	3	3	5	1	1	0	2	1	3	1	2	0	3	3	5	1	1	0	2	1	3	10.8	10.8
A0A0R4J135;Q63836;P17563;D6RHN2;G3UWK0;G3UZT2;G3UYY2	A0A0R4J135;Q63836;P17563;D6RHN2;G3UWK0;G3UZT2;G3UYY2	2;2;2;1;1;1;1	2;2;2;1;1;1;1	2;2;2;1;1;1;1	Selenium-binding protein 2;Selenium-binding protein 1	Selenbp2;Selenbp1	>tr|A0A0R4J135|A0A0R4J135_MOUSE Selenium-binding protein 2 OS=Mus musculus GN=Selenbp2 PE=1 SV=1;>sp|Q63836|SBP2_MOUSE Selenium-binding protein 2 OS=Mus musculus GN=Selenbp2 PE=1 SV=2;>sp|P17563|SBP1_MOUSE Selenium-binding protein 1 OS=Mus musculus GN=Sele	7	2	2	2	0	1	1	1	0	0	2	0	0	0	0	0	0	1	1	1	0	0	2	0	0	0	0	0	0	1	1	1	0	0	2	0	0	0	0	0	3.8	3.8
Z4YLI8;A0A0R4J140;Q5SW19-2;Q5SW19-3;Q5SW19	Z4YLI8;A0A0R4J140;Q5SW19-2;Q5SW19-3;Q5SW19	2;2;1;1;1	2;2;1;1;1	2;2;1;1;1	Clustered mitochondria protein homolog	Cluh	>tr|Z4YLI8|Z4YLI8_MOUSE Clustered mitochondria protein homolog OS=Mus musculus GN=Cluh PE=1 SV=1;>tr|A0A0R4J140|A0A0R4J140_MOUSE Clustered mitochondria protein homolog OS=Mus musculus GN=Cluh PE=1 SV=1;>sp|Q5SW19-2|CLU_MOUSE Isoform 2 of Clustered mitochon	5	2	2	2	0	0	0	2	2	2	0	0	0	1	1	1	0	0	0	2	2	2	0	0	0	1	1	1	0	0	0	2	2	2	0	0	0	1	1	1	2	2
A0A0R4J144;E9QNR8;Q6DIA7-2;Q6DIA7	A0A0R4J144;E9QNR8;Q6DIA7-2;Q6DIA7	2;2;2;2	2;2;2;2	2;2;2;2	Uncharacterized protein C19orf57 homolog	4930432K21Rik	>tr|A0A0R4J144|A0A0R4J144_MOUSE Protein 4930432K21Rik OS=Mus musculus GN=4930432K21Rik PE=1 SV=1;>tr|E9QNR8|E9QNR8_MOUSE Protein 4930432K21Rik OS=Mus musculus GN=4930432K21Rik PE=1 SV=1;>sp|Q6DIA7-2|CS057_MOUSE Isoform 2 of Uncharacterized protein C19orf57	4	2	2	2	0	0	0	2	1	2	0	0	0	0	0	1	0	0	0	2	1	2	0	0	0	0	0	1	0	0	0	2	1	2	0	0	0	0	0	1	3.5	3.5
A0A0R4J1I5;D3Z726;A0A0R4J161;Q9DBY0-2;Q9DBY0-3;Q9DBY0	A0A0R4J1I5;D3Z726;A0A0R4J161;Q9DBY0-2;Q9DBY0-3;Q9DBY0	1;1;1;1;1;1	1;1;1;1;1;1	1;1;1;1;1;1	Forkhead box protein P4	Foxp4	>tr|A0A0R4J1I5|A0A0R4J1I5_MOUSE Forkhead box protein P4 OS=Mus musculus GN=Foxp4 PE=1 SV=1;>tr|D3Z726|D3Z726_MOUSE Forkhead box protein P4 OS=Mus musculus GN=Foxp4 PE=1 SV=1;>tr|A0A0R4J161|A0A0R4J161_MOUSE Forkhead box protein P4 OS=Mus musculus GN=Foxp4 P	6	1	1	1	0	0	0	0	1	1	0	0	0	0	0	0	0	0	0	0	1	1	0	0	0	0	0	0	0	0	0	0	1	1	0	0	0	0	0	0	1.6	1.6
A0A0R4J170;Q3TKT4;Q3TKT4-2;G3UX35;E9QAB8;F2Z4A9;H3BLH0;Q6DIC0;H3BJK2;A0A140LJD7	A0A0R4J170;Q3TKT4;Q3TKT4-2;G3UX35	17;17;17;15;3;3;3;3;2;1	17;17;17;15;3;3;3;3;2;1	17;17;17;15;3;3;3;3;2;1	Transcription activator BRG1	Smarca4	>tr|A0A0R4J170|A0A0R4J170_MOUSE Transcription activator BRG1 OS=Mus musculus GN=Smarca4 PE=1 SV=1;>sp|Q3TKT4|SMCA4_MOUSE Transcription activator BRG1 OS=Mus musculus GN=Smarca4 PE=1 SV=1;>sp|Q3TKT4-2|SMCA4_MOUSE Isoform 2 of Transcription activator BRG1 OS	10	17	17	17	1	0	0	12	14	16	0	0	0	3	7	6	1	0	0	12	14	16	0	0	0	3	7	6	1	0	0	12	14	16	0	0	0	3	7	6	12.9	12.9
A0A0R4J187;P23475;E9Q0B8;E9Q4A4;E9PZD4	A0A0R4J187;P23475;E9Q0B8	3;3;2;1;1	3;3;2;1;1	3;3;2;1;1	X-ray repair cross-complementing protein 6	Xrcc6	>tr|A0A0R4J187|A0A0R4J187_MOUSE X-ray repair cross-complementing protein 6 OS=Mus musculus GN=Xrcc6 PE=1 SV=1;>sp|P23475|XRCC6_MOUSE X-ray repair cross-complementing protein 6 OS=Mus musculus GN=Xrcc6 PE=1 SV=5;>tr|E9Q0B8|E9Q0B8_MOUSE X-ray repair cross-co	5	3	3	3	0	0	0	0	1	2	0	0	0	0	1	0	0	0	0	0	1	2	0	0	0	0	1	0	0	0	0	0	1	2	0	0	0	0	1	0	6.7	6.7
A0A0R4J1A7;Q62431;D3YVQ2	A0A0R4J1A7;Q62431;D3YVQ2	2;2;1	1;1;1	1;1;1	AT-rich interactive domain-containing protein 3A	Arid3a	>tr|A0A0R4J1A7|A0A0R4J1A7_MOUSE AT-rich interactive domain-containing protein 3A OS=Mus musculus GN=Arid3a PE=1 SV=1;>sp|Q62431|ARI3A_MOUSE AT-rich interactive domain-containing protein 3A OS=Mus musculus GN=Arid3a PE=1 SV=1;>tr|D3YVQ2|D3YVQ2_MOUSE AT-rich	3	2	1	1	0	0	0	0	2	2	0	0	0	0	1	0	0	0	0	0	1	1	0	0	0	0	0	0	0	0	0	0	1	1	0	0	0	0	0	0	5	2.3
F6WYU8;A0A0R4J1D5;O70374-2;O70374;Q3UGB2	F6WYU8;A0A0R4J1D5;O70374-2;O70374;Q3UGB2	2;2;2;2;1	2;2;2;2;1	2;2;2;2;1	Protein CBFA2T2	Cbfa2t2	>tr|F6WYU8|F6WYU8_MOUSE Protein CBFA2T2 (Fragment) OS=Mus musculus GN=Cbfa2t2 PE=1 SV=1;>tr|A0A0R4J1D5|A0A0R4J1D5_MOUSE Protein CBFA2T2 OS=Mus musculus GN=Cbfa2t2 PE=1 SV=1;>sp|O70374-2|MTG8R_MOUSE Isoform 2 of Protein CBFA2T2 OS=Mus musculus GN=Cbfa2t2;>s	5	2	2	2	0	1	1	1	2	2	0	0	1	1	0	0	0	1	1	1	2	2	0	0	1	1	0	0	0	1	1	1	2	2	0	0	1	1	0	0	8	8
D3Z0J5;H3BJR8;A0A0R4J282;H3BJ24;A0A0R4J1H9;H3BL33;H3BJM1;E2S038;H3BLF2;D3Z6Q4;D3Z6Q3;P58462-3;P58462-4;P58462-2;P58462;P58462-5	D3Z0J5;H3BJR8;A0A0R4J282;H3BJ24;A0A0R4J1H9;H3BL33;H3BJM1;E2S038;H3BLF2;D3Z6Q4;D3Z6Q3;P58462-3;P58462-4;P58462-2;P58462;P58462-5	1;1;1;1;1;1;1;1;1;1;1;1;1;1;1;1	1;1;1;1;1;1;1;1;1;1;1;1;1;1;1;1	1;1;1;1;1;1;1;1;1;1;1;1;1;1;1;1	Forkhead box protein P1	Foxp1	>tr|D3Z0J5|D3Z0J5_MOUSE Forkhead box protein P1 (Fragment) OS=Mus musculus GN=Foxp1 PE=1 SV=1;>tr|H3BJR8|H3BJR8_MOUSE Forkhead box protein P1 OS=Mus musculus GN=Foxp1 PE=1 SV=1;>tr|A0A0R4J282|A0A0R4J282_MOUSE Forkhead box protein P1 OS=Mus musculus GN=Foxp	16	1	1	1	0	0	0	0	1	1	0	0	0	0	0	0	0	0	0	0	1	1	0	0	0	0	0	0	0	0	0	0	1	1	0	0	0	0	0	0	3.2	3.2
A0A0R4J1I0;Q8C796;A0A0A6YWY4;A0A140T8R7;A0A0A6YWP7;K3W4P9;A0A0A6YXM5;Q6PGA0-2;Q6PGA0;Q8CFE3	A0A0R4J1I0;Q8C796	3;3;1;1;1;1;1;1;1;1	3;3;1;1;1;1;1;1;1;1	3;3;1;1;1;1;1;1;1;1	REST corepressor 2	Rcor2	>tr|A0A0R4J1I0|A0A0R4J1I0_MOUSE REST corepressor 2 OS=Mus musculus GN=Rcor2 PE=1 SV=1;>sp|Q8C796|RCOR2_MOUSE REST corepressor 2 OS=Mus musculus GN=Rcor2 PE=1 SV=1	10	3	3	3	0	0	0	1	1	2	0	0	0	0	2	0	0	0	0	1	1	2	0	0	0	0	2	0	0	0	0	1	1	2	0	0	0	0	2	0	10	10
A0A0R4J1N1;E9Q5L2;E9PVD2;A6X935-2;A6X935;CON__Q3T052	A0A0R4J1N1;E9Q5L2;E9PVD2;A6X935-2;A6X935	34;34;34;34;34;3	34;34;34;34;34;3	34;34;34;34;34;3	Inter alpha-trypsin inhibitor, heavy chain 4	Itih4	>tr|A0A0R4J1N1|A0A0R4J1N1_MOUSE Inter alpha-trypsin inhibitor, heavy chain 4 OS=Mus musculus GN=Itih4 PE=1 SV=1;>tr|E9Q5L2|E9Q5L2_MOUSE Inter alpha-trypsin inhibitor, heavy chain 4 OS=Mus musculus GN=Itih4 PE=1 SV=1;>tr|E9PVD2|E9PVD2_MOUSE Inter alpha-tryp	6	34	34	34	0	2	1	27	27	28	0	0	0	23	23	26	0	2	1	27	27	28	0	0	0	23	23	26	0	2	1	27	27	28	0	0	0	23	23	26	49.9	49.9
D6RE33;A0A0R4J1Q0;G5E896;Q3UJB9-2;Q3UJB9	D6RE33;A0A0R4J1Q0;G5E896;Q3UJB9-2;Q3UJB9	2;2;2;2;2	2;2;2;2;2	2;2;2;2;2	Enhancer of mRNA-decapping protein 4	Edc4	>tr|D6RE33|D6RE33_MOUSE Enhancer of mRNA-decapping protein 4 OS=Mus musculus GN=Edc4 PE=1 SV=1;>tr|A0A0R4J1Q0|A0A0R4J1Q0_MOUSE Enhancer of mRNA-decapping protein 4 OS=Mus musculus GN=Edc4 PE=1 SV=1;>tr|G5E896|G5E896_MOUSE Enhancer of mRNA decapping 4, isof	5	2	2	2	0	0	0	1	1	1	0	0	0	1	2	1	0	0	0	1	1	1	0	0	0	1	2	1	0	0	0	1	1	1	0	0	0	1	2	1	1.9	1.9
D3Z485;A0A0R4J1T2;D6RHT6;D6RDD2;D6RD03;D6RFU5;G5E8T2;O88196-5;O88196-4;O88196-3;O88196-6;O88196-2;O88196	D3Z485;A0A0R4J1T2;D6RHT6;D6RDD2;D6RD03;D6RFU5;G5E8T2;O88196-5;O88196-4;O88196-3;O88196-6;O88196-2;O88196	1;1;1;1;1;1;1;1;1;1;1;1;1	1;1;1;1;1;1;1;1;1;1;1;1;1	1;1;1;1;1;1;1;1;1;1;1;1;1	E3 ubiquitin-protein ligase TTC3	Ttc3	>tr|D3Z485|D3Z485_MOUSE E3 ubiquitin-protein ligase TTC3 (Fragment) OS=Mus musculus GN=Ttc3 PE=1 SV=1;>tr|A0A0R4J1T2|A0A0R4J1T2_MOUSE E3 ubiquitin-protein ligase TTC3 (Fragment) OS=Mus musculus GN=Ttc3 PE=1 SV=1;>tr|D6RHT6|D6RHT6_MOUSE E3 ubiquitin-protein	13	1	1	1	1	1	1	1	1	1	0	0	0	0	0	1	1	1	1	1	1	1	0	0	0	0	0	1	1	1	1	1	1	1	0	0	0	0	0	1	1.9	1.9
Q9CZM3;A0A0R4J1Z3;Q9CR67	Q9CZM3;A0A0R4J1Z3;Q9CR67	1;1;1	1;1;1	1;1;1	Transmembrane protein 33	Tmem33	>tr|Q9CZM3|Q9CZM3_MOUSE Transmembrane protein 33 OS=Mus musculus GN=Tmem33 PE=1 SV=1;>tr|A0A0R4J1Z3|A0A0R4J1Z3_MOUSE Transmembrane protein 33 OS=Mus musculus GN=Tmem33 PE=1 SV=1;>sp|Q9CR67|TMM33_MOUSE Transmembrane protein 33 OS=Mus musculus GN=Tmem33 PE=1	3	1	1	1	0	0	1	0	0	0	0	0	0	0	1	0	0	0	1	0	0	0	0	0	0	0	1	0	0	0	1	0	0	0	0	0	0	0	1	0	9.5	9.5
G3UZI2;A0A0R4J259;G3V018;Q7TMK9-2;Q7TMK9;G3UZ48;G3UXJ6;G3UWM1;G3UXU5;S4R1E9;G3XA76	G3UZI2;A0A0R4J259;G3V018;Q7TMK9-2;Q7TMK9;G3UZ48;G3UXJ6;G3UWM1	10;10;10;10;10;9;8;6;2;2;1	10;10;10;10;10;9;8;6;2;2;1	6;6;6;6;6;5;5;3;0;0;1	Heterogeneous nuclear ribonucleoprotein Q	Syncrip	>tr|G3UZI2|G3UZI2_MOUSE Heterogeneous nuclear ribonucleoprotein Q OS=Mus musculus GN=Syncrip PE=1 SV=1;>tr|A0A0R4J259|A0A0R4J259_MOUSE Heterogeneous nuclear ribonucleoprotein Q OS=Mus musculus GN=Syncrip PE=1 SV=1;>tr|G3V018|G3V018_MOUSE Heterogeneous nucl	11	10	10	6	0	0	2	4	2	6	3	1	3	2	10	2	0	0	2	4	2	6	3	1	3	2	10	2	0	0	0	2	1	5	2	0	2	1	6	0	21.3	21.3
A0A0R4J260;B2RRE7	A0A0R4J260;B2RRE7	1;1	1;1	1;1	OTU domain-containing protein 4	Otud4	>tr|A0A0R4J260|A0A0R4J260_MOUSE OTU domain-containing protein 4 OS=Mus musculus GN=Otud4 PE=1 SV=1;>sp|B2RRE7|OTUD4_MOUSE OTU domain-containing protein 4 OS=Mus musculus GN=Otud4 PE=1 SV=1	2	1	1	1	0	0	0	0	0	0	0	0	0	0	1	0	0	0	0	0	0	0	0	0	0	0	1	0	0	0	0	0	0	0	0	0	0	0	1	0	1.1	1.1
A0A0R4J293;Q9JLF6	A0A0R4J293;Q9JLF6	7;7	7;7	7;7	Protein-glutamine gamma-glutamyltransferase K	Tgm1	>tr|A0A0R4J293|A0A0R4J293_MOUSE Protein-glutamine gamma-glutamyltransferase K OS=Mus musculus GN=Tgm1 PE=1 SV=1;>sp|Q9JLF6|TGM1_MOUSE Protein-glutamine gamma-glutamyltransferase K OS=Mus musculus GN=Tgm1 PE=1 SV=2	2	7	7	7	5	3	6	7	4	4	5	2	4	5	3	2	5	3	6	7	4	4	5	2	4	5	3	2	5	3	6	7	4	4	5	2	4	5	3	2	9.7	9.7
A0A0U1RNJ1;P19096	A0A0U1RNJ1;P19096	12;12	12;12	12;12	Fatty acid synthase;[Acyl-carrier-protein] S-acetyltransferase;[Acyl-carrier-protein] S-malonyltransferase;3-oxoacyl-[acyl-carrier-protein] synthase;3-oxoacyl-[acyl-carrier-protein] reductase;3-hydroxyacyl-[acyl-carrier-protein] dehydratase;Enoyl-[acyl-carrier-protein] reductase;Oleoyl-[acyl-carrier-protein] hydrolase	Fasn	>tr|A0A0U1RNJ1|A0A0U1RNJ1_MOUSE Fatty acid synthase OS=Mus musculus GN=Fasn PE=1 SV=1;>sp|P19096|FAS_MOUSE Fatty acid synthase OS=Mus musculus GN=Fasn PE=1 SV=2	2	12	12	12	3	2	2	9	8	10	1	0	1	2	9	1	3	2	2	9	8	10	1	0	1	2	9	1	3	2	2	9	8	10	1	0	1	2	9	1	6.7	6.7
A0A0U1RNL1;F8VPK3;A0A0U1RNL9;P56671;Q5SXC4	A0A0U1RNL1;F8VPK3;A0A0U1RNL9;P56671;Q5SXC4	2;2;2;2;1	2;2;2;2;1	1;1;1;1;0	Myc-associated zinc finger protein	Maz;Vezf1	>tr|A0A0U1RNL1|A0A0U1RNL1_MOUSE Myc-associated zinc finger protein OS=Mus musculus GN=Maz PE=1 SV=1;>tr|F8VPK3|F8VPK3_MOUSE Myc-associated zinc finger protein OS=Mus musculus GN=Maz PE=1 SV=1;>tr|A0A0U1RNL9|A0A0U1RNL9_MOUSE Myc-associated zinc finger prote	5	2	2	1	0	0	0	2	2	2	0	0	0	0	1	0	0	0	0	2	2	2	0	0	0	0	1	0	0	0	0	1	1	1	0	0	0	0	0	0	3.7	3.7
A0A0U1RP13;Q8VDP6;A0A0U1RP60;A0A0U1RNI6;A0A0U1RPV3;A0A0U1RQ57	A0A0U1RP13;Q8VDP6;A0A0U1RP60;A0A0U1RNI6;A0A0U1RPV3;A0A0U1RQ57	2;2;1;1;1;1	2;2;1;1;1;1	2;2;1;1;1;1	CDP-diacylglycerol--inositol 3-phosphatidyltransferase	Cdipt	>tr|A0A0U1RP13|A0A0U1RP13_MOUSE CDP-diacylglycerol--inositol 3-phosphatidyltransferase OS=Mus musculus GN=Cdipt PE=1 SV=1;>sp|Q8VDP6|CDIPT_MOUSE CDP-diacylglycerol--inositol 3-phosphatidyltransferase OS=Mus musculus GN=Cdipt PE=1 SV=1;>tr|A0A0U1RP60|A0A0U1	6	2	2	2	0	0	0	0	0	0	0	0	0	0	2	0	0	0	0	0	0	0	0	0	0	0	2	0	0	0	0	0	0	0	0	0	0	0	2	0	13	13
A0A0U1RPD8;Q8K284-2;Q8K284	A0A0U1RPD8;Q8K284-2;Q8K284	1;1;1	1;1;1	1;1;1	General transcription factor 3C polypeptide 1	Gtf3c1	>tr|A0A0U1RPD8|A0A0U1RPD8_MOUSE General transcription factor 3C polypeptide 1 OS=Mus musculus GN=Gtf3c1 PE=1 SV=1;>sp|Q8K284-2|TF3C1_MOUSE Isoform 2 of General transcription factor 3C polypeptide 1 OS=Mus musculus GN=Gtf3c1;>sp|Q8K284|TF3C1_MOUSE General t	3	1	1	1	0	0	0	0	1	1	0	0	0	0	0	0	0	0	0	0	1	1	0	0	0	0	0	0	0	0	0	0	1	1	0	0	0	0	0	0	0.5	0.5
A0A0U1RPW2;B9EHJ3;P39447	A0A0U1RPW2;B9EHJ3;P39447	1;1;1	1;1;1	1;1;1	Tight junction protein ZO-1	Tjp1	>tr|A0A0U1RPW2|A0A0U1RPW2_MOUSE Tight junction protein ZO-1 OS=Mus musculus GN=Tjp1 PE=1 SV=1;>tr|B9EHJ3|B9EHJ3_MOUSE Tight junction protein ZO-1 OS=Mus musculus GN=Tjp1 PE=1 SV=1;>sp|P39447|ZO1_MOUSE Tight junction protein ZO-1 OS=Mus musculus GN=Tjp1 PE=	3	1	1	1	0	0	0	0	0	0	0	0	0	0	1	0	0	0	0	0	0	0	0	0	0	0	1	0	0	0	0	0	0	0	0	0	0	0	1	0	1.2	1.2
A0A0U1RQ37;Q921J4	A0A0U1RQ37;Q921J4	1;1	1;1	1;1	Ubiquitin-conjugating enzyme E2 S	Ube2s	>tr|A0A0U1RQ37|A0A0U1RQ37_MOUSE MCG20927, isoform CRA_b OS=Mus musculus GN=Ube2s PE=1 SV=1;>sp|Q921J4|UBE2S_MOUSE Ubiquitin-conjugating enzyme E2 S OS=Mus musculus GN=Ube2s PE=1 SV=1	2	1	1	1	0	0	0	0	1	1	0	0	0	0	0	0	0	0	0	0	1	1	0	0	0	0	0	0	0	0	0	0	1	1	0	0	0	0	0	0	5.3	5.3
A0A0U1RQB6;F8VPR5;P45481;A0A0U1RPL2;A0A0U1RP23;A0A0U1RP46	A0A0U1RQB6;F8VPR5;P45481	13;13;13;6;2;1	5;5;5;2;1;1	5;5;5;2;1;1	CREB-binding protein	Crebbp	>tr|A0A0U1RQB6|A0A0U1RQB6_MOUSE CREB-binding protein OS=Mus musculus GN=Crebbp PE=1 SV=1;>tr|F8VPR5|F8VPR5_MOUSE CREB-binding protein OS=Mus musculus GN=Crebbp PE=1 SV=1;>sp|P45481|CBP_MOUSE CREB-binding protein OS=Mus musculus GN=Crebbp PE=1 SV=3	6	13	5	5	0	0	1	10	8	13	0	1	1	0	0	2	0	0	1	4	3	5	0	1	1	0	0	1	0	0	1	4	3	5	0	1	1	0	0	1	5.9	2.1
A0A140LHA2;Q9WVA3;A0A140LIM5;A0A140LJ21	A0A140LHA2;Q9WVA3	7;7;2;2	7;7;2;2	7;7;2;2	Mitotic checkpoint protein BUB3	Bub3	>tr|A0A140LHA2|A0A140LHA2_MOUSE Mitotic checkpoint protein BUB3 OS=Mus musculus GN=Bub3 PE=1 SV=1;>sp|Q9WVA3|BUB3_MOUSE Mitotic checkpoint protein BUB3 OS=Mus musculus GN=Bub3 PE=1 SV=2	4	7	7	7	1	1	0	4	3	4	0	0	0	1	5	1	1	1	0	4	3	4	0	0	0	1	5	1	1	1	0	4	3	4	0	0	0	1	5	1	25.9	25.9
A0A140LIH0;A0A140LHQ0;A0A140LHG7;Q8VCB2-2;Q8VCB2;Q8VCB2-3;A0A140LIL1;A0A140LI51;A0A140LHX3;Q91VU8	A0A140LIH0;A0A140LHQ0;A0A140LHG7;Q8VCB2-2;Q8VCB2;Q8VCB2-3;A0A140LIL1;A0A140LI51;A0A140LHX3;Q91VU8	2;2;2;2;2;2;1;1;1;1	2;2;2;2;2;2;1;1;1;1	2;2;2;2;2;2;1;1;1;1	Mediator of RNA polymerase II transcription subunit 25;Prostate tumor-overexpressed gene 1 protein homolog	Med25;Ptov1	>tr|A0A140LIH0|A0A140LIH0_MOUSE Mediator of RNA polymerase II transcription subunit 25 (Fragment) OS=Mus musculus GN=Med25 PE=1 SV=1;>tr|A0A140LHQ0|A0A140LHQ0_MOUSE Mediator of RNA polymerase II transcription subunit 25 OS=Mus musculus GN=Med25 PE=1 SV=1;>	10	2	2	2	0	0	0	0	1	2	0	0	0	0	0	0	0	0	0	0	1	2	0	0	0	0	0	0	0	0	0	0	1	2	0	0	0	0	0	0	6.7	6.7
A0A140LIG5;Q921E6;Q921E6-2;Q921E6-3	A0A140LIG5;Q921E6;Q921E6-2;Q921E6-3	5;5;5;4	5;5;5;4	5;5;5;4	Polycomb protein EED	Eed	>tr|A0A140LIG5|A0A140LIG5_MOUSE Polycomb protein EED (Fragment) OS=Mus musculus GN=Eed PE=1 SV=1;>sp|Q921E6|EED_MOUSE Polycomb protein EED OS=Mus musculus GN=Eed PE=1 SV=1;>sp|Q921E6-2|EED_MOUSE Isoform 2 of Polycomb protein EED OS=Mus musculus GN=Eed;>sp|	4	5	5	5	1	0	1	1	1	2	1	1	1	0	5	1	1	0	1	1	1	2	1	1	1	0	5	1	1	0	1	1	1	2	1	1	1	0	5	1	29.5	29.5
A0A140LIP1;Q6P209;E9QL04;O88445	A0A140LIP1;Q6P209;E9QL04;O88445	1;1;1;1	1;1;1;1	1;1;1;1	Aurora kinase C	Aurkc	>tr|A0A140LIP1|A0A140LIP1_MOUSE Aurora kinase C (Fragment) OS=Mus musculus GN=Aurkc PE=1 SV=1;>tr|Q6P209|Q6P209_MOUSE Aurora kinase C OS=Mus musculus GN=Aurkc PE=1 SV=1;>tr|E9QL04|E9QL04_MOUSE Aurora kinase C OS=Mus musculus GN=Aurkc PE=1 SV=1;>sp|O88445|A	4	1	1	1	0	0	0	0	0	0	0	0	0	0	1	0	0	0	0	0	0	0	0	0	0	0	1	0	0	0	0	0	0	0	0	0	0	0	1	0	7.5	7.5
A0A140T8J4;Q9R257	A0A140T8J4;Q9R257	1;1	1;1	1;1	Heme-binding protein 1	Hebp1	>tr|A0A140T8J4|A0A140T8J4_MOUSE Heme binding protein 1 OS=Mus musculus GN=Hebp1 PE=1 SV=1;>sp|Q9R257|HEBP1_MOUSE Heme-binding protein 1 OS=Mus musculus GN=Hebp1 PE=1 SV=2	2	1	1	1	0	0	0	0	0	1	0	0	0	0	1	0	0	0	0	0	0	1	0	0	0	0	1	0	0	0	0	0	0	1	0	0	0	0	1	0	8.4	8.4
Q6ZWZ4;A0A140T8K6;D3YX71;P47964	Q6ZWZ4;A0A140T8K6;D3YX71;P47964	2;2;1;1	2;2;1;1	2;2;1;1	60S ribosomal protein L36	Rpl36;Gm8973	>tr|Q6ZWZ4|Q6ZWZ4_MOUSE 60S ribosomal protein L36 OS=Mus musculus GN=Rpl36 PE=1 SV=1;>tr|A0A140T8K6|A0A140T8K6_MOUSE 60S ribosomal protein L36 OS=Mus musculus GN=Rpl36-ps3 PE=3 SV=1;>tr|D3YX71|D3YX71_MOUSE Protein Gm8973 OS=Mus musculus GN=Gm8973 PE=4 SV=1	4	2	2	2	0	0	0	0	0	0	0	0	0	0	2	0	0	0	0	0	0	0	0	0	0	0	2	0	0	0	0	0	0	0	0	0	0	0	2	0	19	19
Q58ET1;A0A140T8L3;A0A140T8L1;P12970;F6VBB8	Q58ET1;A0A140T8L3;A0A140T8L1;P12970;F6VBB8	3;3;3;3;2	3;3;3;3;2	3;3;3;3;2	60S ribosomal protein L7a	Rpl7a;Gm4978	>tr|Q58ET1|Q58ET1_MOUSE 60S ribosomal protein L7a OS=Mus musculus GN=Rpl7a PE=1 SV=1;>tr|A0A140T8L3|A0A140T8L3_MOUSE Protein Rpl7a-ps5 OS=Mus musculus GN=Rpl7a-ps5 PE=4 SV=1;>tr|A0A140T8L1|A0A140T8L1_MOUSE Protein Rpl7a-ps3 OS=Mus musculus GN=Rpl7a-ps3 PE=	5	3	3	3	1	0	1	2	2	1	1	0	0	0	2	1	1	0	1	2	2	1	1	0	0	0	2	1	1	0	1	2	2	1	1	0	0	0	2	1	12.8	12.8
A0A140T8M0	A0A140T8M0	5	1	1			>tr|A0A140T8M0|A0A140T8M0_MOUSE Protein Igkv1-117 (Fragment) OS=Mus musculus GN=Igkv1-117 PE=4 SV=1	1	5	1	1	2	1	2	3	4	4	2	4	2	4	3	5	0	0	0	0	1	0	0	0	0	0	0	1	0	0	0	0	1	0	0	0	0	0	0	1	41.7	21.7
A0A140T8M2	A0A140T8M2	4	3	1			>tr|A0A140T8M2|A0A140T8M2_MOUSE Protein Igkv12-44 (Fragment) OS=Mus musculus GN=Igkv12-44 PE=4 SV=1	1	4	3	1	0	0	0	4	4	4	0	1	0	4	3	4	0	0	0	3	3	3	0	1	0	3	2	3	0	0	0	1	1	1	0	1	0	1	0	1	40.5	31.9
A0A140T8M3	A0A140T8M3	6	6	3			>tr|A0A140T8M3|A0A140T8M3_MOUSE Protein Igkv8-30 (Fragment) OS=Mus musculus GN=Igkv8-30 PE=4 SV=1	1	6	6	3	2	0	0	5	6	6	1	0	1	6	5	6	2	0	0	5	6	6	1	0	1	6	5	6	0	0	0	2	3	3	1	0	1	3	2	3	50	50
A0A140T8M4;A0A0G2JFN8	A0A140T8M4;A0A0G2JFN8	4;3	2;1	2;1			>tr|A0A140T8M4|A0A140T8M4_MOUSE Protein Igkv8-19 OS=Mus musculus GN=Igkv8-19 PE=1 SV=1;>tr|A0A0G2JFN8|A0A0G2JFN8_MOUSE Protein Igkv8-19 (Fragment) OS=Mus musculus GN=Igkv8-19 PE=1 SV=3	2	4	2	2	1	0	0	4	4	4	0	0	0	4	4	4	0	0	0	2	2	2	0	0	0	2	2	2	0	0	0	2	2	2	0	0	0	2	2	2	52.9	32.4
A0A140T8M5	A0A140T8M5	5	5	3			>tr|A0A140T8M5|A0A140T8M5_MOUSE Protein Igkv6-15 (Fragment) OS=Mus musculus GN=Igkv6-15 PE=1 SV=1	1	5	5	3	1	0	0	5	5	5	0	0	0	4	3	5	1	0	0	5	5	5	0	0	0	4	3	5	0	0	0	3	3	3	0	0	0	2	2	3	39.7	39.7
Q5M9M5;A0A140T8M7;P62751;D3YTY6	Q5M9M5;A0A140T8M7;P62751	6;6;6;1	6;6;6;1	6;6;6;1	60S ribosomal protein L23a	Rpl23a	>tr|Q5M9M5|Q5M9M5_MOUSE 60S ribosomal protein L23a OS=Mus musculus GN=Rpl23a PE=1 SV=1;>tr|A0A140T8M7|A0A140T8M7_MOUSE Protein Rpl23a-ps3 OS=Mus musculus GN=Rpl23a-ps3 PE=3 SV=1;>sp|P62751|RL23A_MOUSE 60S ribosomal protein L23a OS=Mus musculus GN=Rpl23a PE	4	6	6	6	1	1	0	1	1	3	2	0	1	0	5	1	1	1	0	1	1	3	2	0	1	0	5	1	1	1	0	1	1	3	2	0	1	0	5	1	39.7	39.7
A0A140T8N0;P01639	A0A140T8N0;P01639	6;6	6;6	6;6	Ig kappa chain V-V region MOPC 41	Gm5571	>tr|A0A140T8N0|A0A140T8N0_MOUSE Protein Igkv9-120 (Fragment) OS=Mus musculus GN=Igkv9-120 PE=1 SV=1;>sp|P01639|KV5A7_MOUSE Ig kappa chain V-V region MOPC 41 OS=Mus musculus GN=Gm5571 PE=1 SV=1	2	6	6	6	0	0	0	5	5	5	0	0	0	5	4	5	0	0	0	5	5	5	0	0	0	5	4	5	0	0	0	5	5	5	0	0	0	5	4	5	31.4	31.4
A0A140T8N2;P01642	A0A140T8N2;P01642	2;2	2;2	2;2	Ig kappa chain V-V region L7	Gm10881	>tr|A0A140T8N2|A0A140T8N2_MOUSE Protein Igkv5-48 (Fragment) OS=Mus musculus GN=Igkv5-48 PE=1 SV=1;>sp|P01642|KV5A9_MOUSE Ig kappa chain V-V region L7 (Fragment) OS=Mus musculus GN=Gm10881 PE=1 SV=1	2	2	2	2	0	0	0	2	2	2	0	0	0	2	2	2	0	0	0	2	2	2	0	0	0	2	2	2	0	0	0	2	2	2	0	0	0	2	2	2	23.3	23.3
A0A140T8N3	A0A140T8N3	10	10	6			>tr|A0A140T8N3|A0A140T8N3_MOUSE Protein Igkv13-84 (Fragment) OS=Mus musculus GN=Igkv13-84 PE=4 SV=1	1	10	10	6	10	9	9	5	4	5	10	10	9	5	4	6	10	9	9	5	4	5	10	10	9	5	4	6	6	6	5	3	3	3	6	6	5	2	3	3	38.8	38.8
A0A140T8N4	A0A140T8N4	1	1	1			>tr|A0A140T8N4|A0A140T8N4_MOUSE Protein Igkv5-37 (Fragment) OS=Mus musculus GN=Igkv5-37 PE=4 SV=1	1	1	1	1	0	0	0	0	0	0	0	0	0	1	0	0	0	0	0	0	0	0	0	0	0	1	0	0	0	0	0	0	0	0	0	0	0	1	0	0	10.3	10.3
A0A140T8N5	A0A140T8N5	5	3	2			>tr|A0A140T8N5|A0A140T8N5_MOUSE Protein Igkv6-23 (Fragment) OS=Mus musculus GN=Igkv6-23 PE=4 SV=1	1	5	3	2	3	0	1	5	5	4	0	0	0	4	4	5	1	0	1	3	3	2	0	0	0	2	2	3	0	0	0	2	2	1	0	0	0	1	1	2	39.7	24.1
A0A140T8N9	A0A140T8N9	7	7	6			>tr|A0A140T8N9|A0A140T8N9_MOUSE Protein Igkv6-32 (Fragment) OS=Mus musculus GN=Igkv6-32 PE=4 SV=1	1	7	7	6	5	5	4	5	5	6	4	3	4	7	4	6	5	5	4	5	5	6	4	3	4	7	4	6	4	4	3	4	4	5	3	3	3	6	4	5	44.8	44.8
A0A140T8P1	A0A140T8P1	5	3	3			>tr|A0A140T8P1|A0A140T8P1_MOUSE Protein Igkv6-14 (Fragment) OS=Mus musculus GN=Igkv6-14 PE=4 SV=1	1	5	3	3	2	0	1	5	5	5	0	0	0	4	4	5	0	0	0	3	3	3	0	0	0	2	2	3	0	0	0	3	3	3	0	0	0	2	2	3	34.5	20.7
A0A140T8P2;A0A075B5N2;A0A0G2JEI6;P01634	A0A140T8P2;A0A075B5N2;A0A0G2JEI6;P01634	4;3;3;3	3;3;3;2	2;2;2;1	Ig kappa chain V-V region MOPC 21	Igkv6-29	>tr|A0A140T8P2|A0A140T8P2_MOUSE Protein Igkv6-20 (Fragment) OS=Mus musculus GN=Igkv6-20 PE=4 SV=1;>tr|A0A075B5N2|A0A075B5N2_MOUSE Protein Igkv6-29 OS=Mus musculus GN=Igkv6-29 PE=4 SV=6;>tr|A0A0G2JEI6|A0A0G2JEI6_MOUSE Protein Igkv6-29 (Fragment) OS=Mus musc	4	4	3	2	2	1	1	4	4	4	1	0	1	4	1	4	1	0	0	3	3	3	0	0	0	3	1	3	0	0	0	2	2	2	0	0	0	2	0	2	39.7	33.6
A0A140T8P3	A0A140T8P3	1	1	1			>tr|A0A140T8P3|A0A140T8P3_MOUSE Protein Igkv15-103 (Fragment) OS=Mus musculus GN=Igkv15-103 PE=4 SV=1	1	1	1	1	1	0	0	1	1	1	0	0	1	1	1	1	1	0	0	1	1	1	0	0	1	1	1	1	1	0	0	1	1	1	0	0	1	1	1	1	9.5	9.5
A0A140T8P5	A0A140T8P5	4	2	2			>tr|A0A140T8P5|A0A140T8P5_MOUSE Protein Igkv8-24 (Fragment) OS=Mus musculus GN=Igkv8-24 PE=4 SV=1	1	4	2	2	1	0	0	4	4	4	0	0	0	4	4	4	0	0	0	2	2	2	0	0	0	2	2	2	0	0	0	2	2	2	0	0	0	2	2	2	29.5	17.2
A0A140T8P6	A0A140T8P6	4	4	3			>tr|A0A140T8P6|A0A140T8P6_MOUSE Protein Igkv12-46 (Fragment) OS=Mus musculus GN=Igkv12-46 PE=1 SV=1	1	4	4	3	1	1	0	3	3	3	1	0	0	4	3	3	1	1	0	3	3	3	1	0	0	4	3	3	0	0	0	2	2	2	0	0	0	3	2	2	43.1	43.1
A0A140T8P7	A0A140T8P7	5	2	2			>tr|A0A140T8P7|A0A140T8P7_MOUSE Protein Igkv8-21 (Fragment) OS=Mus musculus GN=Igkv8-21 PE=1 SV=1	1	5	2	2	2	0	0	5	5	5	0	0	0	5	4	5	0	0	0	2	2	2	0	0	0	2	1	2	0	0	0	2	2	2	0	0	0	2	1	2	28.1	20.7
A0A140T8P9;P01638	A0A140T8P9;P01638	4;4	4;4	2;2	Ig kappa chain V-V region L6		>tr|A0A140T8P9|A0A140T8P9_MOUSE Protein Igkv14-111 (Fragment) OS=Mus musculus GN=Igkv14-111 PE=4 SV=1;>sp|P01638|KV5A6_MOUSE Ig kappa chain V-V region L6 (Fragment) OS=Mus musculus PE=4 SV=1	2	4	4	2	3	1	1	3	3	3	1	1	1	4	3	3	3	1	1	3	3	3	1	1	1	4	3	3	1	0	0	1	1	1	0	0	0	2	1	1	37.3	37.3
A0A140T8Q1;P01635	A0A140T8Q1;P01635	4;4	3;3	2;2	Ig kappa chain V-V region K2		>tr|A0A140T8Q1|A0A140T8Q1_MOUSE Protein Igkv12-41 (Fragment) OS=Mus musculus GN=Igkv12-41 PE=4 SV=1;>sp|P01635|KV5A3_MOUSE Ig kappa chain V-V region K2 (Fragment) OS=Mus musculus PE=1 SV=1	2	4	3	2	2	2	0	4	4	4	2	1	0	4	4	4	1	1	0	3	3	3	1	1	0	3	3	3	1	1	0	2	2	2	1	1	0	2	2	2	40.5	29.3
A0A140T8Q3;P01633	A0A140T8Q3;P01633	5;3	3;1	1;1	Ig kappa chain V19-17	Igk-V19-17	>tr|A0A140T8Q3|A0A140T8Q3_MOUSE Protein Igkv6-17 (Fragment) OS=Mus musculus GN=Igkv6-17 PE=1 SV=1;>sp|P01633|KV5A1_MOUSE Ig kappa chain V19-17 OS=Mus musculus GN=Igk-V19-17 PE=1 SV=1	2	5	3	1	2	1	1	4	4	4	1	0	1	5	3	5	0	0	0	2	2	2	0	0	0	3	2	3	0	0	0	1	1	1	0	0	0	1	1	1	39.7	25.9
Q5EBQ6;A0A140T8T4;P51410;D3YZT0;D3Z629;A0A0G2JES3;A0A0G2JFQ3;S4R1R7	Q5EBQ6;A0A140T8T4;P51410;D3YZT0;D3Z629;A0A0G2JES3	3;3;3;2;2;2;1;1	3;3;3;2;2;2;1;1	3;3;3;2;2;2;1;1	60S ribosomal protein L9	Rpl9	>tr|Q5EBQ6|Q5EBQ6_MOUSE 60S ribosomal protein L9 OS=Mus musculus GN=Rpl9 PE=1 SV=1;>tr|A0A140T8T4|A0A140T8T4_MOUSE Protein Rpl9-ps6 OS=Mus musculus GN=Rpl9-ps6 PE=4 SV=1;>sp|P51410|RL9_MOUSE 60S ribosomal protein L9 OS=Mus musculus GN=Rpl9 PE=2 SV=2;>tr|D3	8	3	3	3	2	1	2	1	0	2	1	1	0	0	3	1	2	1	2	1	0	2	1	1	0	0	3	1	2	1	2	1	0	2	1	1	0	0	3	1	22.4	22.4
A0A171KXD3;Q9JIF0-3;Q9JIF0-2;Q9JIF0;A0A140LJF4;A0A140LHF7;A0A140LJ70;A0A140LI33;A0A140LHS4;Q6PAK3;A0A140LJ68	A0A171KXD3;Q9JIF0-3;Q9JIF0-2;Q9JIF0;A0A140LJF4;A0A140LHF7	8;8;8;8;6;6;3;2;2;2;1	8;8;8;8;6;6;3;2;2;2;1	8;8;8;8;6;6;3;2;2;2;1	Protein arginine N-methyltransferase 1	Prmt1	>tr|A0A171KXD3|A0A171KXD3_MOUSE Protein arginine N-methyltransferase 1 OS=Mus musculus GN=Prmt1 PE=1 SV=1;>sp|Q9JIF0-3|ANM1_MOUSE Isoform 3 of Protein arginine N-methyltransferase 1 OS=Mus musculus GN=Prmt1;>sp|Q9JIF0-2|ANM1_MOUSE Isoform 2 of Protein argi	11	8	8	8	0	0	0	2	6	7	0	0	0	1	6	1	0	0	0	2	6	7	0	0	0	1	6	1	0	0	0	2	6	7	0	0	0	1	6	1	27.4	27.4
A0N8I8	A0N8I8	1	1	1			>tr|A0N8I8|A0N8I8_MOUSE Protein Igkv4-51 (Fragment) OS=Mus musculus GN=Igkv4-51 PE=4 SV=1	1	1	1	1	0	0	0	0	0	0	0	0	0	0	0	1	0	0	0	0	0	0	0	0	0	0	0	1	0	0	0	0	0	0	0	0	0	0	0	1	13.4	13.4
A1A550;A1A549;Q9Z1J1;F6VNH1	A1A550;A1A549;Q9Z1J1	3;3;3;1	3;3;3;1	3;3;3;1	Transcription factor 7-like 1	Tcf7l1	>tr|A1A550|A1A550_MOUSE Transcription factor 3 OS=Mus musculus GN=Tcf7l1 PE=2 SV=1;>tr|A1A549|A1A549_MOUSE Transcription factor 3 OS=Mus musculus GN=Tcf7l1 PE=2 SV=1;>sp|Q9Z1J1|TF7L1_MOUSE Transcription factor 7-like 1 OS=Mus musculus GN=Tcf7l1 PE=1 SV=2	4	3	3	3	0	0	0	2	2	3	0	0	0	1	0	1	0	0	0	2	2	3	0	0	0	1	0	1	0	0	0	2	2	3	0	0	0	1	0	1	6	6
A1BN54;Q7TPR4;Q9JI91;O88990	A1BN54;Q7TPR4	12;12;3;3	4;4;0;0	4;4;0;0	Alpha-actinin-1	Actn1	>tr|A1BN54|A1BN54_MOUSE Alpha actinin 1a OS=Mus musculus GN=Actn1 PE=1 SV=1;>sp|Q7TPR4|ACTN1_MOUSE Alpha-actinin-1 OS=Mus musculus GN=Actn1 PE=1 SV=1	4	12	4	4	5	6	4	4	5	7	3	0	1	5	9	7	2	1	1	1	1	3	0	0	0	1	3	3	2	1	1	1	1	3	0	0	0	1	3	3	17.4	5.5
A1L3B8;P26516	A1L3B8;P26516	3;3	3;3	3;3	26S proteasome non-ATPase regulatory subunit 7	Psmd7	>tr|A1L3B8|A1L3B8_MOUSE 26S proteasome non-ATPase regulatory subunit 7 OS=Mus musculus GN=Psmd7 PE=1 SV=1;>sp|P26516|PSMD7_MOUSE 26S proteasome non-ATPase regulatory subunit 7 OS=Mus musculus GN=Psmd7 PE=1 SV=2	2	3	3	3	3	1	1	2	3	3	0	0	0	0	1	1	3	1	1	2	3	3	0	0	0	0	1	1	3	1	1	2	3	3	0	0	0	0	1	1	10	10
A1L3S7;Q8VHR5;A0A0U1RNM2;Q8VHR5-2	A1L3S7;Q8VHR5;A0A0U1RNM2;Q8VHR5-2	6;6;3;3	6;6;3;3	6;6;3;3	Transcriptional repressor p66-beta	Gatad2b	>tr|A1L3S7|A1L3S7_MOUSE Gatad2b protein OS=Mus musculus GN=Gatad2b PE=1 SV=1;>sp|Q8VHR5|P66B_MOUSE Transcriptional repressor p66-beta OS=Mus musculus GN=Gatad2b PE=1 SV=1;>tr|A0A0U1RNM2|A0A0U1RNM2_MOUSE Transcriptional repressor p66-beta (Fragment) OS=Mus	4	6	6	6	0	0	0	6	5	6	0	0	0	2	4	4	0	0	0	6	5	6	0	0	0	2	4	4	0	0	0	6	5	6	0	0	0	2	4	4	13	13
E9PXY1;A2A432-2;A2A432;J3QJX0;Q3TCH7	E9PXY1;A2A432-2;A2A432	5;5;5;2;1	5;5;5;2;1	5;5;5;2;1	Cullin-4B	Cul4b	>tr|E9PXY1|E9PXY1_MOUSE Cullin-4B OS=Mus musculus GN=Cul4b PE=1 SV=2;>sp|A2A432-2|CUL4B_MOUSE Isoform 2 of Cullin-4B OS=Mus musculus GN=Cul4b;>sp|A2A432|CUL4B_MOUSE Cullin-4B OS=Mus musculus GN=Cul4b PE=1 SV=1	5	5	5	5	1	0	0	3	4	5	0	0	0	1	2	2	1	0	0	3	4	5	0	0	0	1	2	2	1	0	0	3	4	5	0	0	0	1	2	2	6.1	6.1
A2A468;Q05BA5;O09000	A2A468;Q05BA5;O09000	29;29;27	29;29;27	29;29;27	Nuclear receptor coactivator 3	Ncoa3	>tr|A2A468|A2A468_MOUSE Nuclear receptor coactivator 3 OS=Mus musculus GN=Ncoa3 PE=1 SV=1;>tr|Q05BA5|Q05BA5_MOUSE Nuclear receptor coactivator 3 OS=Mus musculus GN=Ncoa3 PE=1 SV=1;>sp|O09000|NCOA3_MOUSE Nuclear receptor coactivator 3 OS=Mus musculus GN=Nco	3	29	29	29	0	0	0	24	25	28	2	0	1	3	11	4	0	0	0	24	25	28	2	0	1	3	11	4	0	0	0	24	25	28	2	0	1	3	11	4	29.5	29.5
A2A513;CON__P02535-1;P02535-3;P02535-2;P02535	A2A513;CON__P02535-1;P02535-3;P02535-2;P02535	15;15;15;15;15	1;1;1;1;1	1;1;1;1;1	Keratin, type I cytoskeletal 10	Krt10	>tr|A2A513|A2A513_MOUSE Keratin, type I cytoskeletal 10 OS=Mus musculus GN=Krt10 PE=1 SV=1;>P02535-1 SWISS-PROT:P02535-1 Tax_Id=10090 Gene_Symbol=Krt10 Isoform 1 of Keratin, type I cytoskeletal 10;>sp|P02535-3|K1C10_MOUSE Isoform 3 of Keratin, type I cytos	5	15	1	1	13	13	14	14	14	13	14	13	11	13	12	14	0	1	0	0	0	0	0	0	0	0	1	0	0	1	0	0	0	0	0	0	0	0	1	0	19.1	3.4
A2A547;Q5I0T8;P84099	A2A547;Q5I0T8;P84099	4;4;4	4;4;4	4;4;4	Ribosomal protein L19;60S ribosomal protein L19	Rpl19	>tr|A2A547|A2A547_MOUSE Ribosomal protein L19 OS=Mus musculus GN=Rpl19 PE=1 SV=1;>tr|Q5I0T8|Q5I0T8_MOUSE Ribosomal protein L19 OS=Mus musculus GN=Rpl19 PE=1 SV=1;>sp|P84099|RL19_MOUSE 60S ribosomal protein L19 OS=Mus musculus GN=Rpl19 PE=1 SV=1	3	4	4	4	1	1	2	2	2	2	2	0	1	0	2	1	1	1	2	2	2	2	2	0	1	0	2	1	1	1	2	2	2	2	2	0	1	0	2	1	21.6	21.6
A2A6G9;A2A6H0;Q543N3;Q61792;A2A6H1;A2A6G6;A2A6G7;A2A6G8	A2A6G9;A2A6H0;Q543N3;Q61792;A2A6H1;A2A6G6;A2A6G7;A2A6G8	2;2;2;2;1;1;1;1	2;2;2;2;1;1;1;1	2;2;2;2;1;1;1;1	LIM and SH3 domain protein 1	Lasp1	>tr|A2A6G9|A2A6G9_MOUSE LIM and SH3 domain protein 1 (Fragment) OS=Mus musculus GN=Lasp1 PE=1 SV=1;>tr|A2A6H0|A2A6H0_MOUSE LIM and SH3 domain protein 1 (Fragment) OS=Mus musculus GN=Lasp1 PE=1 SV=1;>tr|Q543N3|Q543N3_MOUSE LIM and SH3 domain protein 1 OS=Mu	8	2	2	2	1	0	0	1	1	2	0	0	0	1	2	1	1	0	0	1	1	2	0	0	0	1	2	1	1	0	0	1	1	2	0	0	0	1	2	1	20.9	20.9
A2A6U5;A2A6U3;Q80UG5-2;Q80UG5-3;Q80UG5	A2A6U5;A2A6U3;Q80UG5-2;Q80UG5-3;Q80UG5	2;2;2;2;2	2;2;2;2;2	2;2;2;2;2	Septin-9	2009-09-01	>tr|A2A6U5|A2A6U5_MOUSE Septin-9 (Fragment) OS=Mus musculus GN=Sept9 PE=1 SV=1;>tr|A2A6U3|A2A6U3_MOUSE Septin-9 OS=Mus musculus GN=Sept9 PE=1 SV=1;>sp|Q80UG5-2|SEPT9_MOUSE Isoform 2 of Septin-9 OS=Mus musculus GN=Sept9;>sp|Q80UG5-3|SEPT9_MOUSE Isoform 3 of	5	2	2	2	0	0	0	1	2	2	0	0	1	1	1	0	0	0	0	1	2	2	0	0	1	1	1	0	0	0	0	1	2	2	0	0	1	1	1	0	7.9	7.9
A2A7B5	A2A7B5	3	3	3		Prdm2	>tr|A2A7B5|A2A7B5_MOUSE Protein Prdm2 OS=Mus musculus GN=Prdm2 PE=1 SV=1	1	3	3	3	0	0	2	2	2	2	0	1	0	0	1	0	0	0	2	2	2	2	0	1	0	0	1	0	0	0	2	2	2	2	0	1	0	0	1	0	2.5	2.5
A2A817;A2A816;A2A815;A2A813;Q99LX0	A2A817;A2A816;A2A815;A2A813;Q99LX0	1;1;1;1;1	1;1;1;1;1	1;1;1;1;1	Protein DJ-1	Park7	>tr|A2A817|A2A817_MOUSE Protein deglycase DJ-1 (Fragment) OS=Mus musculus GN=Park7 PE=1 SV=1;>tr|A2A816|A2A816_MOUSE Protein deglycase DJ-1 (Fragment) OS=Mus musculus GN=Park7 PE=1 SV=1;>tr|A2A815|A2A815_MOUSE Protein deglycase DJ-1 (Fragment) OS=Mus muscu	5	1	1	1	0	1	1	1	1	1	0	0	0	0	0	1	0	1	1	1	1	1	0	0	0	0	0	1	0	1	1	1	1	1	0	0	0	0	0	1	17.9	17.9
A6PWC3;A2A9Q2;Q8BHG1	A6PWC3;A2A9Q2;Q8BHG1	1;1;1	1;1;1	1;1;1	Nardilysin	Nrd1	>tr|A6PWC3|A6PWC3_MOUSE Nardilysin OS=Mus musculus GN=Nrd1 PE=1 SV=1;>tr|A2A9Q2|A2A9Q2_MOUSE Nardilysin OS=Mus musculus GN=Nrd1 PE=1 SV=1;>sp|Q8BHG1|NRDC_MOUSE Nardilysin OS=Mus musculus GN=Nrdc PE=1 SV=1	3	1	1	1	0	0	0	1	1	1	0	0	0	0	0	0	0	0	0	1	1	1	0	0	0	0	0	0	0	0	0	1	1	1	0	0	0	0	0	0	1	1
A2ABZ2;Q3UTR5;Q3TMZ1;Q922W5;Q922Q4	A2ABZ2;Q3UTR5;Q3TMZ1;Q922W5;Q922Q4	1;1;1;1;1	1;1;1;1;1	1;1;1;1;1	Pyrroline-5-carboxylate reductase;Pyrroline-5-carboxylate reductase 1, mitochondrial;Pyrroline-5-carboxylate reductase 2	Pycr1;Pycr2	>tr|A2ABZ2|A2ABZ2_MOUSE Pyrroline-5-carboxylate reductase 1, mitochondrial (Fragment) OS=Mus musculus GN=Pycr1 PE=1 SV=1;>tr|Q3UTR5|Q3UTR5_MOUSE Pyrroline-5-carboxylate reductase OS=Mus musculus GN=Pycr1 PE=1 SV=1;>tr|Q3TMZ1|Q3TMZ1_MOUSE Pyrroline-5-carbox	5	1	1	1	0	0	0	0	1	1	1	0	0	0	1	1	0	0	0	0	1	1	1	0	0	0	1	1	0	0	0	0	1	1	1	0	0	0	1	1	4.6	4.6
A2ACG7;Q9DBG6	A2ACG7;Q9DBG6	3;3	3;3	3;3	Dolichyl-diphosphooligosaccharide--protein glycosyltransferase subunit 2	Rpn2	>tr|A2ACG7|A2ACG7_MOUSE Dolichyl-diphosphooligosaccharide--protein glycosyltransferase subunit 2 OS=Mus musculus GN=Rpn2 PE=1 SV=1;>sp|Q9DBG6|RPN2_MOUSE Dolichyl-diphosphooligosaccharide--protein glycosyltransferase subunit 2 OS=Mus musculus GN=Rpn2 PE=1 S	2	3	3	3	2	0	0	2	1	3	2	0	2	2	2	2	2	0	0	2	1	3	2	0	2	2	2	2	2	0	0	2	1	3	2	0	2	2	2	2	7.2	7.2
A2ADR8;Q8R3G1	A2ADR8;Q8R3G1	1;1	1;1	1;1	Nuclear inhibitor of protein phosphatase 1	Ppp1r8	>tr|A2ADR8|A2ADR8_MOUSE Nuclear inhibitor of protein phosphatase 1 OS=Mus musculus GN=Ppp1r8 PE=1 SV=1;>sp|Q8R3G1|PP1R8_MOUSE Nuclear inhibitor of protein phosphatase 1 OS=Mus musculus GN=Ppp1r8 PE=1 SV=1	2	1	1	1	0	0	0	1	1	1	0	0	0	0	0	0	0	0	0	1	1	1	0	0	0	0	0	0	0	0	0	1	1	1	0	0	0	0	0	0	5.1	5.1
A2ADY9	A2ADY9	2	2	2	Protein DDI1 homolog 2	Ddi2	>sp|A2ADY9|DDI2_MOUSE Protein DDI1 homolog 2 OS=Mus musculus GN=Ddi2 PE=1 SV=1	1	2	2	2	0	0	0	0	0	2	0	0	0	0	1	0	0	0	0	0	0	2	0	0	0	0	1	0	0	0	0	0	0	2	0	0	0	0	1	0	6.5	6.5
A2AEW0;A2AEW1;Q64092-3;Q64092-2;Q64092-4;Q64092;A0A0N4SV79;E9PZ28;E9QL92;A0A0N4SVJ5;Q3U2D2;Q08874-5;Q08874-9;Q08874-8;Q08874-7;Q08874-2;Q08874-4;Q08874;D3Z6Q7;Q9WTW4;Q08874-6;Q08874-3	A2AEW0;A2AEW1;Q64092-3;Q64092-2;Q64092-4;Q64092	6;6;6;6;6;6;2;2;2;2;2;2;2;2;2;2;2;2;1;1;1;1	6;6;6;6;6;6;2;2;2;2;2;2;2;2;2;2;2;2;1;1;1;1	4;4;4;4;4;4;0;0;0;0;0;0;0;0;0;0;0;0;0;0;0;0	Transcription factor E3	Tfe3	>tr|A2AEW0|A2AEW0_MOUSE Transcription factor E3 OS=Mus musculus GN=Tfe3 PE=1 SV=1;>tr|A2AEW1|A2AEW1_MOUSE Transcription factor E3 OS=Mus musculus GN=Tfe3 PE=1 SV=1;>sp|Q64092-3|TFE3_MOUSE Isoform 3 of Transcription factor E3 OS=Mus musculus GN=Tfe3;>sp|Q64	22	6	6	4	0	0	0	1	3	4	0	0	0	2	4	3	0	0	0	1	3	4	0	0	0	2	4	3	0	0	0	1	1	2	0	0	0	1	3	2	15.3	15.3
A2AFJ1;Q60973;A2AFI9;F6ZLC6;F6U539	A2AFJ1;Q60973;A2AFI9	12;12;11;5;3	5;5;4;2;1	5;5;4;2;1	Histone-binding protein RBBP7	Rbbp7	>tr|A2AFJ1|A2AFJ1_MOUSE Histone-binding protein RBBP7 OS=Mus musculus GN=Rbbp7 PE=1 SV=1;>sp|Q60973|RBBP7_MOUSE Histone-binding protein RBBP7 OS=Mus musculus GN=Rbbp7 PE=1 SV=1;>tr|A2AFI9|A2AFI9_MOUSE Histone-binding protein RBBP7 OS=Mus musculus GN=Rbbp7	5	12	5	5	3	1	2	9	9	10	0	1	0	5	10	3	0	0	0	3	3	3	0	0	0	2	5	1	0	0	0	3	3	3	0	0	0	2	5	1	29.1	16.3
Q99N15;A2AFQ2;O08756	Q99N15;A2AFQ2;O08756	3;3;3	3;3;3	3;3;3	3-hydroxyacyl-CoA dehydrogenase type-2	Hsd17b10	>tr|Q99N15|Q99N15_MOUSE 17beta-hydroxysteroid dehydrogenase type 10/short chain L-3-hydroxyacyl-CoA dehydrogenase OS=Mus musculus GN=Hsd17b10 PE=1 SV=1;>tr|A2AFQ2|A2AFQ2_MOUSE 3-hydroxyacyl-CoA dehydrogenase type-2 OS=Mus musculus GN=Hsd17b10 PE=1 SV=1;>sp	3	3	3	3	0	0	0	0	0	0	0	0	1	0	3	0	0	0	0	0	0	0	0	0	1	0	3	0	0	0	0	0	0	0	0	0	1	0	3	0	18.8	18.8
A2AFS1;A2AFS0;Q8C483;P26638	A2AFS1;A2AFS0;Q8C483;P26638	2;2;2;2	2;2;2;2	2;2;2;2	Serine--tRNA ligase, cytoplasmic	Sars	>tr|A2AFS1|A2AFS1_MOUSE Serine--tRNA ligase, cytoplasmic (Fragment) OS=Mus musculus GN=Sars PE=1 SV=7;>tr|A2AFS0|A2AFS0_MOUSE Serine--tRNA ligase, cytoplasmic (Fragment) OS=Mus musculus GN=Sars PE=1 SV=1;>tr|Q8C483|Q8C483_MOUSE Serine--tRNA ligase, cytopla	4	2	2	2	1	0	1	1	0	1	1	0	0	0	1	0	1	0	1	1	0	1	1	0	0	0	1	0	1	0	1	1	0	1	1	0	0	0	1	0	12.8	12.8
D6RCZ1;A2AFW6;Q9D050;Q791V5	D6RCZ1;A2AFW6;Q9D050;Q791V5	1;1;1;1	1;1;1;1	1;1;1;1	Mitochondrial carrier homolog 2	Mtch2	>tr|D6RCZ1|D6RCZ1_MOUSE Mitochondrial carrier homolog 2 OS=Mus musculus GN=Mtch2 PE=1 SV=1;>tr|A2AFW6|A2AFW6_MOUSE Mitochondrial carrier homolog 2 OS=Mus musculus GN=Mtch2 PE=1 SV=1;>tr|Q9D050|Q9D050_MOUSE Mitochondrial carrier homolog 2 OS=Mus musculus GN	4	1	1	1	0	0	0	0	0	0	0	0	0	0	1	0	0	0	0	0	0	0	0	0	0	0	1	0	0	0	0	0	0	0	0	0	0	0	1	0	53.3	53.3
G3UZ34;Q543F1;A2AH85;O08810	G3UZ34;Q543F1;A2AH85;O08810	7;7;7;7	6;6;6;6	6;6;6;6	116 kDa U5 small nuclear ribonucleoprotein component	Eftud2	>tr|G3UZ34|G3UZ34_MOUSE 116 kDa U5 small nuclear ribonucleoprotein component OS=Mus musculus GN=Eftud2 PE=1 SV=1;>tr|Q543F1|Q543F1_MOUSE 116 kDa U5 small nuclear ribonucleoprotein component OS=Mus musculus GN=Eftud2 PE=1 SV=1;>tr|A2AH85|A2AH85_MOUSE 116 kD	4	7	6	6	2	2	1	5	4	6	3	1	2	1	5	2	2	1	0	4	3	5	3	0	2	0	4	1	2	1	0	4	3	5	3	0	2	0	4	1	10	8.9
A2AJ72;Q3TIX6;A0A0A6YVV5;F7AM43;A2AJ71;A0A0A6YY39;A0A0A6YX76	A2AJ72;Q3TIX6;A0A0A6YVV5	18;18;13;8;2;2;1	16;16;11;8;2;2;1	16;16;11;8;2;2;1		Fubp3	>tr|A2AJ72|A2AJ72_MOUSE MCG130458 OS=Mus musculus GN=Fubp3 PE=1 SV=1;>tr|Q3TIX6|Q3TIX6_MOUSE Protein Fubp3 OS=Mus musculus GN=Fubp3 PE=1 SV=1;>tr|A0A0A6YVV5|A0A0A6YVV5_MOUSE Protein Fubp3 (Fragment) OS=Mus musculus GN=Fubp3 PE=1 SV=1	7	18	16	16	1	1	0	11	12	15	1	0	2	3	16	10	1	1	0	9	10	13	0	0	1	2	16	9	1	1	0	9	10	13	0	0	1	2	16	9	34.6	33
Q6LC96;A2AJP1;P28700;E9Q9V9;P28705	Q6LC96;A2AJP1;P28700	4;4;4;1;1	2;2;2;1;1	2;2;2;1;1	Retinoic acid receptor RXR-alpha	Rxra	>tr|Q6LC96|Q6LC96_MOUSE RXR alpha 2 OS=Mus musculus GN=Rxra PE=1 SV=1;>tr|A2AJP1|A2AJP1_MOUSE Retinoic acid receptor RXR-alpha OS=Mus musculus GN=Rxra PE=1 SV=1;>sp|P28700|RXRA_MOUSE Retinoic acid receptor RXR-alpha OS=Mus musculus GN=Rxra PE=1 SV=1	5	4	2	2	0	0	0	2	2	2	0	0	0	0	3	2	0	0	0	0	0	0	0	0	0	0	2	0	0	0	0	0	0	0	0	0	0	0	2	0	12.5	6.4
A2AL12;Q8BG05	A2AL12;Q8BG05	25;25	25;25	3;3	Heterogeneous nuclear ribonucleoprotein A3	Hnrnpa3	>tr|A2AL12|A2AL12_MOUSE Heterogeneous nuclear ribonucleoprotein A3 OS=Mus musculus GN=Hnrnpa3 PE=1 SV=1;>sp|Q8BG05|ROA3_MOUSE Heterogeneous nuclear ribonucleoprotein A3 OS=Mus musculus GN=Hnrnpa3 PE=1 SV=1	2	25	25	3	6	5	5	18	18	21	5	1	2	12	21	12	6	5	5	18	18	21	5	1	2	12	21	12	0	1	1	2	2	3	1	0	0	0	3	2	57.5	57.5
A2ALF0;A2ALF3;A2ALF2;Q6NZB0;F7CXJ2;F6TQL3	A2ALF0;A2ALF3;A2ALF2;Q6NZB0;F7CXJ2;F6TQL3	2;2;2;2;1;1	2;2;2;2;1;1	2;2;2;2;1;1	DnaJ homolog subfamily C member 8	Dnajc8	>tr|A2ALF0|A2ALF0_MOUSE DnaJ homolog subfamily C member 8 OS=Mus musculus GN=Dnajc8 PE=1 SV=1;>tr|A2ALF3|A2ALF3_MOUSE DnaJ homolog subfamily C member 8 OS=Mus musculus GN=Dnajc8 PE=1 SV=1;>tr|A2ALF2|A2ALF2_MOUSE DnaJ (Hsp40) homolog, subfamily C, member 8	6	2	2	2	1	0	0	1	1	2	0	0	0	1	2	0	1	0	0	1	1	2	0	0	0	1	2	0	1	0	0	1	1	2	0	0	0	1	2	0	8.7	8.7
A2ALR9;Q3V0C5;Q3V0C5-5;Q3V0C5-2;F6TGT8;A2ALR8;Q3V0C5-4;Q3V0C5-3	A2ALR9;Q3V0C5;Q3V0C5-5;Q3V0C5-2;F6TGT8;A2ALR8;Q3V0C5-4;Q3V0C5-3	2;2;2;2;1;1;1;1	2;2;2;2;1;1;1;1	2;2;2;2;1;1;1;1	Ubiquitin carboxyl-terminal hydrolase 48	Usp48	>tr|A2ALR9|A2ALR9_MOUSE Ubiquitin carboxyl-terminal hydrolase 48 OS=Mus musculus GN=Usp48 PE=1 SV=1;>sp|Q3V0C5|UBP48_MOUSE Ubiquitin carboxyl-terminal hydrolase 48 OS=Mus musculus GN=Usp48 PE=1 SV=2;>sp|Q3V0C5-5|UBP48_MOUSE Isoform 5 of Ubiquitin carboxyl-	8	2	2	2	0	0	0	2	2	2	0	0	0	0	1	0	0	0	0	2	2	2	0	0	0	0	1	0	0	0	0	2	2	2	0	0	0	0	1	0	2.6	2.6
A2AMW0;P47757-2;P47757;P47757-4;F7CAZ6	A2AMW0;P47757-2;P47757;P47757-4	3;3;3;3;1	3;3;3;3;1	3;3;3;3;1	F-actin-capping protein subunit beta	Capzb	>tr|A2AMW0|A2AMW0_MOUSE Capping protein (Actin filament) muscle Z-line, beta, isoform CRA_a OS=Mus musculus GN=Capzb PE=1 SV=1;>sp|P47757-2|CAPZB_MOUSE Isoform 2 of F-actin-capping protein subunit beta OS=Mus musculus GN=Capzb;>sp|P47757|CAPZB_MOUSE F-acti	5	3	3	3	1	1	2	2	2	2	1	0	1	1	3	1	1	1	2	2	2	2	1	0	1	1	3	1	1	1	2	2	2	2	1	0	1	1	3	1	13.1	13.1
A2AMY5;Q91VX2	A2AMY5;Q91VX2	1;1	1;1	1;1	Ubiquitin-associated protein 2	Ubap2	>tr|A2AMY5|A2AMY5_MOUSE Ubiquitin-associated protein 2 OS=Mus musculus GN=Ubap2 PE=1 SV=1;>sp|Q91VX2|UBAP2_MOUSE Ubiquitin-associated protein 2 OS=Mus musculus GN=Ubap2 PE=1 SV=1	2	1	1	1	0	0	0	0	0	0	0	0	0	0	1	0	0	0	0	0	0	0	0	0	0	0	1	0	0	0	0	0	0	0	0	0	0	0	1	0	1.7	1.7
F8WGY3;B1ASD1;E9PUP8;P23607;A2ANX9;P20662;P10925;P17012	F8WGY3;B1ASD1;E9PUP8;P23607;A2ANX9;P20662;P10925;P17012	1;1;1;1;1;1;1;1	1;1;1;1;1;1;1;1	1;1;1;1;1;1;1;1	Zinc finger autosomal protein;Zinc finger protein 711;Zinc finger Y-chromosomal protein 2;Zinc finger Y-chromosomal protein 1;Zinc finger X-chromosomal protein	Zfp711;Zfx;Zfa;Znf711;Zfy2;Zfy1	>tr|F8WGY3|F8WGY3_MOUSE Zinc finger protein 711 OS=Mus musculus GN=Zfp711 PE=1 SV=1;>tr|B1ASD1|B1ASD1_MOUSE Zinc finger X-chromosomal protein OS=Mus musculus GN=Zfx PE=1 SV=1;>tr|E9PUP8|E9PUP8_MOUSE Zinc finger protein 711 OS=Mus musculus GN=Zfp711 PE=1 SV	8	1	1	1	0	0	0	1	1	1	0	0	0	1	1	1	0	0	0	1	1	1	0	0	0	1	1	1	0	0	0	1	1	1	0	0	0	1	1	1	1.1	1.1
J3QMC5;A2ANY6	J3QMC5;A2ANY6	4;4	4;4	4;4	Midasin	Mdn1	>tr|J3QMC5|J3QMC5_MOUSE Protein Mdn1 OS=Mus musculus GN=Mdn1 PE=1 SV=1;>tr|A2ANY6|A2ANY6_MOUSE Protein Mdn1 OS=Mus musculus GN=Mdn1 PE=1 SV=1	2	4	4	4	0	0	0	4	1	4	0	0	0	0	1	0	0	0	0	4	1	4	0	0	0	0	1	0	0	0	0	4	1	4	0	0	0	0	1	0	0.7	0.7
A2APB8	A2APB8	6	6	6	Targeting protein for Xklp2	Tpx2	>sp|A2APB8|TPX2_MOUSE Targeting protein for Xklp2 OS=Mus musculus GN=Tpx2 PE=1 SV=1	1	6	6	6	0	0	0	2	2	2	0	0	0	0	5	2	0	0	0	2	2	2	0	0	0	0	5	2	0	0	0	2	2	2	0	0	0	0	5	2	11.1	11.1
A2APY6;Q3V1V3	A2APY6;Q3V1V3	1;1	1;1	1;1	ESF1 homolog	Esf1	>tr|A2APY6|A2APY6_MOUSE ESF1 homolog OS=Mus musculus GN=Esf1 PE=1 SV=1;>sp|Q3V1V3|ESF1_MOUSE ESF1 homolog OS=Mus musculus GN=Esf1 PE=1 SV=1	2	1	1	1	0	0	0	0	0	0	0	0	0	0	1	0	0	0	0	0	0	0	0	0	0	0	1	0	0	0	0	0	0	0	0	0	0	0	1	0	1.7	1.7
A2AQA7;Q8CFQ3	A2AQA7;Q8CFQ3	5;5	5;5	5;5	Intron-binding protein aquarius	Aqr	>tr|A2AQA7|A2AQA7_MOUSE Intron-binding protein aquarius OS=Mus musculus GN=Aqr PE=1 SV=1;>sp|Q8CFQ3|AQR_MOUSE Intron-binding protein aquarius OS=Mus musculus GN=Aqr PE=1 SV=2	2	5	5	5	0	0	0	2	2	3	0	0	0	0	4	0	0	0	0	2	2	3	0	0	0	0	4	0	0	0	0	2	2	3	0	0	0	0	4	0	5.4	5.4
F6ZBD9;F8WJL9;A2AQH4	F6ZBD9;F8WJL9;A2AQH4	1;1;1	1;1;1	1;1;1	BCL-6 corepressor-like protein 1	Bcorl1	>tr|F6ZBD9|F6ZBD9_MOUSE BCL-6 corepressor-like protein 1 (Fragment) OS=Mus musculus GN=Bcorl1 PE=1 SV=1;>tr|F8WJL9|F8WJL9_MOUSE BCL-6 corepressor-like protein 1 (Fragment) OS=Mus musculus GN=Bcorl1 PE=1 SV=1;>sp|A2AQH4|BCORL_MOUSE BCL-6 corepressor-like pr	3	1	1	1	0	0	0	0	0	0	0	0	0	0	1	0	0	0	0	0	0	0	0	0	0	0	1	0	0	0	0	0	0	0	0	0	0	0	1	0	2.3	2.3
A2AQR0;Q64521	A2AQR0;Q64521	2;2	2;2	2;2	Glycerol-3-phosphate dehydrogenase, mitochondrial	Gpd2	>tr|A2AQR0|A2AQR0_MOUSE Glycerol-3-phosphate dehydrogenase OS=Mus musculus GN=Gpd2 PE=1 SV=1;>sp|Q64521|GPDM_MOUSE Glycerol-3-phosphate dehydrogenase, mitochondrial OS=Mus musculus GN=Gpd2 PE=1 SV=2	2	2	2	2	0	0	0	0	0	0	0	0	0	0	2	0	0	0	0	0	0	0	0	0	0	0	2	0	0	0	0	0	0	0	0	0	0	0	2	0	4.3	4.3
A2ARV4;A2ARV5	A2ARV4	10;1	10;1	10;1	Low-density lipoprotein receptor-related protein 2	Lrp2	>sp|A2ARV4|LRP2_MOUSE Low-density lipoprotein receptor-related protein 2 OS=Mus musculus GN=Lrp2 PE=1 SV=1	2	10	10	10	0	1	0	0	0	1	0	0	0	0	10	0	0	1	0	0	0	1	0	0	0	0	10	0	0	1	0	0	0	1	0	0	0	0	10	0	2.9	2.9
E9Q8N1;E9Q8K5;A2ASS6-2;A2ASS6	E9Q8N1;E9Q8K5;A2ASS6-2;A2ASS6	4;4;4;4	4;4;4;4	4;4;4;4	Titin	Ttn	>tr|E9Q8N1|E9Q8N1_MOUSE Titin OS=Mus musculus GN=Ttn PE=1 SV=1;>tr|E9Q8K5|E9Q8K5_MOUSE Titin OS=Mus musculus GN=Ttn PE=1 SV=1;>sp|A2ASS6-2|TITIN_MOUSE Isoform 2 of Titin OS=Mus musculus GN=Ttn;>sp|A2ASS6|TITIN_MOUSE Titin OS=Mus musculus GN=Ttn PE=1 SV=1	4	4	4	4	1	0	1	1	1	1	0	0	0	2	1	1	1	0	1	1	1	1	0	0	0	2	1	1	1	0	1	1	1	1	0	0	0	2	1	1	0.1	0.1
A2ATP5;A2ATP6;Q8C854-3;Q8C854;G8JL68;Q8C854-1;Q8C854-2;F6XJA1	A2ATP5;A2ATP6;Q8C854-3;Q8C854;G8JL68;Q8C854-1;Q8C854-2;F6XJA1	9;9;9;9;7;7;7;5	9;9;9;9;7;7;7;5	9;9;9;9;7;7;7;5	Myelin expression factor 2	Myef2	>tr|A2ATP5|A2ATP5_MOUSE Myelin expression factor 2 OS=Mus musculus GN=Myef2 PE=1 SV=1;>tr|A2ATP6|A2ATP6_MOUSE Myelin expression factor 2 OS=Mus musculus GN=Myef2 PE=1 SV=2;>sp|Q8C854-3|MYEF2_MOUSE Isoform 2 of Myelin expression factor 2 OS=Mus musculus GN=	8	9	9	9	0	0	0	4	6	9	1	0	0	1	4	4	0	0	0	4	6	9	1	0	0	1	4	4	0	0	0	4	6	9	1	0	0	1	4	4	20.2	20.2
A2ATR8;P97290	A2ATR8;P97290	3;3	3;3	3;3	Plasma protease C1 inhibitor	Serping1	>tr|A2ATR8|A2ATR8_MOUSE Plasma protease C1 inhibitor OS=Mus musculus GN=Serping1 PE=1 SV=1;>sp|P97290|IC1_MOUSE Plasma protease C1 inhibitor OS=Mus musculus GN=Serping1 PE=1 SV=3	2	3	3	3	0	0	0	0	0	2	0	0	0	0	1	0	0	0	0	0	0	2	0	0	0	0	1	0	0	0	0	0	0	2	0	0	0	0	1	0	15.6	15.6
A2ATT5;Q9JKX6;A0A0A6YVU1	A2ATT5;Q9JKX6;A0A0A6YVU1	2;2;1	2;2;1	2;2;1	ADP-sugar pyrophosphatase	Nudt5	>tr|A2ATT5|A2ATT5_MOUSE ADP-sugar pyrophosphatase (Fragment) OS=Mus musculus GN=Nudt5 PE=1 SV=1;>sp|Q9JKX6|NUDT5_MOUSE ADP-sugar pyrophosphatase OS=Mus musculus GN=Nudt5 PE=1 SV=1;>tr|A0A0A6YVU1|A0A0A6YVU1_MOUSE ADP-sugar pyrophosphatase (Fragment) OS=Mus	3	2	2	2	0	0	1	0	0	1	0	0	0	0	1	0	0	0	1	0	0	1	0	0	0	0	1	0	0	0	1	0	0	1	0	0	0	0	1	0	13.7	13.7
A2AU62;Q64012-2;Q64012;A2AU61;A2AU60	A2AU62;Q64012-2;Q64012;A2AU61;A2AU60	9;9;9;8;5	9;9;9;8;5	9;9;9;8;5	RNA-binding protein Raly	Raly	>tr|A2AU62|A2AU62_MOUSE RNA-binding protein Raly (Fragment) OS=Mus musculus GN=Raly PE=1 SV=1;>sp|Q64012-2|RALY_MOUSE Isoform 1 of RNA-binding protein Raly OS=Mus musculus GN=Raly;>sp|Q64012|RALY_MOUSE RNA-binding protein Raly OS=Mus musculus GN=Raly PE=1	5	9	9	9	1	0	1	5	3	8	2	0	1	0	6	0	1	0	1	5	3	8	2	0	1	0	6	0	1	0	1	5	3	8	2	0	1	0	6	0	32.2	32.2
A2AV19;Q3TKQ3;Q8VBV3	A2AV19;Q3TKQ3;Q8VBV3	1;1;1	1;1;1	1;1;1	Exosome complex component RRP4	Exosc2	>tr|A2AV19|A2AV19_MOUSE Exosome complex component RRP4 (Fragment) OS=Mus musculus GN=Exosc2 PE=1 SV=1;>tr|Q3TKQ3|Q3TKQ3_MOUSE Exosome complex component RRP4 OS=Mus musculus GN=Exosc2 PE=1 SV=1;>sp|Q8VBV3|EXOS2_MOUSE Exosome complex component RRP4 OS=Mus mu	3	1	1	1	1	1	1	1	1	1	1	1	1	0	0	0	1	1	1	1	1	1	1	1	1	0	0	0	1	1	1	1	1	1	1	1	1	0	0	0	3.6	3.6
A2AW05;Q08943;Q08943-2	A2AW05;Q08943;Q08943-2	4;4;4	4;4;4	4;4;4	FACT complex subunit SSRP1	Ssrp1	>tr|A2AW05|A2AW05_MOUSE FACT complex subunit SSRP1 (Fragment) OS=Mus musculus GN=Ssrp1 PE=1 SV=1;>sp|Q08943|SSRP1_MOUSE FACT complex subunit SSRP1 OS=Mus musculus GN=Ssrp1 PE=1 SV=2;>sp|Q08943-2|SSRP1_MOUSE Isoform 2 of FACT complex subunit SSRP1 OS=Mus mu	3	4	4	4	1	0	1	1	0	3	1	0	0	0	4	0	1	0	1	1	0	3	1	0	0	0	4	0	1	0	1	1	0	3	1	0	0	0	4	0	7.1	7.1
H7BX50;E9QLG3;A2AWL7-2;A2AWL7-3;A2AWL7	H7BX50;E9QLG3;A2AWL7-2;A2AWL7-3;A2AWL7	2;2;2;2;2	2;2;2;2;2	2;2;2;2;2	MAX gene-associated protein	Mga	>tr|H7BX50|H7BX50_MOUSE MAX gene-associated protein OS=Mus musculus GN=Mga PE=1 SV=1;>tr|E9QLG3|E9QLG3_MOUSE MAX gene-associated protein OS=Mus musculus GN=Mga PE=1 SV=1;>sp|A2AWL7-2|MGAP_MOUSE Isoform 2 of MAX gene-associated protein OS=Mus musculus GN=Mg	5	2	2	2	0	0	0	1	1	2	0	0	0	0	0	0	0	0	0	1	1	2	0	0	0	0	0	0	0	0	0	1	1	2	0	0	0	0	0	0	0.8	0.8
A2AWT6;A2AWT7;A2AWT5;P25976-2;P25976;G3UZW9;E9Q4A8	A2AWT6;A2AWT7;A2AWT5;P25976-2;P25976	6;6;6;6;6;1;1	6;6;6;6;6;1;1	6;6;6;6;6;1;1	Nucleolar transcription factor 1	Ubtf	>tr|A2AWT6|A2AWT6_MOUSE Nucleolar transcription factor 1 OS=Mus musculus GN=Ubtf PE=1 SV=1;>tr|A2AWT7|A2AWT7_MOUSE Nucleolar transcription factor 1 OS=Mus musculus GN=Ubtf PE=1 SV=1;>tr|A2AWT5|A2AWT5_MOUSE Nucleolar transcription factor 1 OS=Mus musculus G	7	6	6	6	0	0	0	4	5	5	1	0	0	2	4	3	0	0	0	4	5	5	1	0	0	2	4	3	0	0	0	4	5	5	1	0	0	2	4	3	10.9	10.9
A2BE93;Q9EQU5;A2BE92;Q9EQU5-2;Q9EQU5-3	A2BE93;Q9EQU5;A2BE92;Q9EQU5-2;Q9EQU5-3	6;6;5;4;3	6;6;5;4;3	6;6;5;4;3	Protein SET	Set	>tr|A2BE93|A2BE93_MOUSE Protein SET (Fragment) OS=Mus musculus GN=Set PE=1 SV=1;>sp|Q9EQU5|SET_MOUSE Protein SET OS=Mus musculus GN=Set PE=1 SV=1;>tr|A2BE92|A2BE92_MOUSE Protein SET (Fragment) OS=Mus musculus GN=Set PE=1 SV=1;>sp|Q9EQU5-2|SET_MOUSE Isoform	5	6	6	6	4	3	3	5	6	6	1	1	1	3	5	3	4	3	3	5	6	6	1	1	1	3	5	3	4	3	3	5	6	6	1	1	1	3	5	3	30.2	30.2
A2BFF8;A2BFF7;Q3TPJ8;A2BFF5;A2BFF9;O88487	A2BFF8;A2BFF7;Q3TPJ8;A2BFF5;A2BFF9;O88487	1;1;1;1;1;1	1;1;1;1;1;1	1;1;1;1;1;1	Cytoplasmic dynein 1 intermediate chain 2	Dync1i2	>tr|A2BFF8|A2BFF8_MOUSE Cytoplasmic dynein 1 intermediate chain 2 OS=Mus musculus GN=Dync1i2 PE=1 SV=1;>tr|A2BFF7|A2BFF7_MOUSE Cytoplasmic dynein 1 intermediate chain 2 OS=Mus musculus GN=Dync1i2 PE=1 SV=1;>tr|Q3TPJ8|Q3TPJ8_MOUSE Cytoplasmic dynein 1 inter	6	1	1	1	0	0	1	1	1	1	0	0	0	0	1	0	0	0	1	1	1	1	0	0	0	0	1	0	0	0	1	1	1	1	0	0	0	0	1	0	1.6	1.6
A2BGI9;Q4G0C5;Q9D868-2;Q9D868;A2BGI8	A2BGI9;Q4G0C5;Q9D868-2;Q9D868;A2BGI8	2;2;2;2;1	2;2;2;2;1	2;2;2;2;1	Peptidyl-prolyl cis-trans isomerase;Peptidyl-prolyl cis-trans isomerase H	Ppih	>tr|A2BGI9|A2BGI9_MOUSE Peptidyl-prolyl cis-trans isomerase OS=Mus musculus GN=Ppih PE=1 SV=1;>tr|Q4G0C5|Q4G0C5_MOUSE Peptidyl-prolyl cis-trans isomerase OS=Mus musculus GN=Ppih PE=1 SV=1;>sp|Q9D868-2|PPIH_MOUSE Isoform 2 of Peptidyl-prolyl cis-trans isome	5	2	2	2	0	0	0	2	2	2	0	0	0	0	0	1	0	0	0	2	2	2	0	0	0	0	0	1	0	0	0	2	2	2	0	0	0	0	0	1	25.4	25.4
F6RB63;A2BI12;Q99JF8-2;Q99JF8	F6RB63;A2BI12;Q99JF8-2;Q99JF8	1;1;1;1	1;1;1;1	1;1;1;1	PC4 and SFRS1-interacting protein	Psip1	>tr|F6RB63|F6RB63_MOUSE PC4 and SFRS1-interacting protein (Fragment) OS=Mus musculus GN=Psip1 PE=1 SV=1;>tr|A2BI12|A2BI12_MOUSE PC4 and SFRS1-interacting protein OS=Mus musculus GN=Psip1 PE=1 SV=1;>sp|Q99JF8-2|PSIP1_MOUSE Isoform 2 of PC4 and SFRS1-interac	4	1	1	1	0	0	0	0	1	0	1	0	0	0	1	0	0	0	0	0	1	0	1	0	0	0	1	0	0	0	0	0	1	0	1	0	0	0	1	0	12.2	12.2
A2BIE1	A2BIE1	1	1	1		Qser1	>tr|A2BIE1|A2BIE1_MOUSE Protein Qser1 OS=Mus musculus GN=Qser1 PE=1 SV=2	1	1	1	1	0	0	0	0	0	1	0	0	0	0	0	0	0	0	0	0	0	1	0	0	0	0	0	0	0	0	0	0	0	1	0	0	0	0	0	0	0.9	0.9
A2RS23;Q11136	A2RS23;Q11136	1;1	1;1	1;1	Xaa-Pro dipeptidase	Pepd	>tr|A2RS23|A2RS23_MOUSE Peptidase D OS=Mus musculus GN=Pepd PE=1 SV=1;>sp|Q11136|PEPD_MOUSE Xaa-Pro dipeptidase OS=Mus musculus GN=Pepd PE=1 SV=3	2	1	1	1	0	0	0	0	0	0	1	0	0	1	0	0	0	0	0	0	0	0	1	0	0	1	0	0	0	0	0	0	0	0	1	0	0	1	0	0	2	2
A2RSV8;P19783;M0QWX7	A2RSV8;P19783	3;3;1	3;3;1	3;3;1	Cytochrome c oxidase subunit 4 isoform 1, mitochondrial	Cox4i1	>tr|A2RSV8|A2RSV8_MOUSE Cytochrome c oxidase subunit 4 isoform 1, mitochondrial OS=Mus musculus GN=Cox4i1 PE=1 SV=1;>sp|P19783|COX41_MOUSE Cytochrome c oxidase subunit 4 isoform 1, mitochondrial OS=Mus musculus GN=Cox4i1 PE=1 SV=2	3	3	3	3	1	1	0	1	1	1	0	0	0	0	3	0	1	1	0	1	1	1	0	0	0	0	3	0	1	1	0	1	1	1	0	0	0	0	3	0	23.7	23.7
A2RTT4;P61089	A2RTT4;P61089	3;3	3;3	3;3	Ubiquitin-conjugating enzyme E2 N	Ube2n	>tr|A2RTT4|A2RTT4_MOUSE MCG4297 OS=Mus musculus GN=Ube2n PE=1 SV=1;>sp|P61089|UBE2N_MOUSE Ubiquitin-conjugating enzyme E2 N OS=Mus musculus GN=Ube2n PE=1 SV=1	2	3	3	3	1	2	0	0	2	2	0	0	0	0	2	1	1	2	0	0	2	2	0	0	0	0	2	1	1	2	0	0	2	2	0	0	0	0	2	1	27	27
A3EWM2;Q9CWR8;D3YUQ4	A3EWM2;Q9CWR8;D3YUQ4	6;6;3	6;6;3	6;6;3	DNA (cytosine-5)-methyltransferase 3-like	Dnmt3l	>tr|A3EWM2|A3EWM2_MOUSE DNA (Cytosine-5-)-methyltransferase 3-like, isoform CRA_b OS=Mus musculus GN=Dnmt3l PE=1 SV=1;>sp|Q9CWR8|DNM3L_MOUSE DNA (cytosine-5)-methyltransferase 3-like OS=Mus musculus GN=Dnmt3l PE=1 SV=1;>tr|D3YUQ4|D3YUQ4_MOUSE DNA (cytosine	3	6	6	6	1	1	1	3	2	4	2	0	0	1	6	2	1	1	1	3	2	4	2	0	0	1	6	2	1	1	1	3	2	4	2	0	0	1	6	2	19	19
Q91YZ8;A3KFU5;A3KFU8;Q6PHQ9;D3Z5M2;V9GXG3	Q91YZ8;A3KFU5;A3KFU8;Q6PHQ9;D3Z5M2	7;7;7;7;6;3	4;4;4;4;3;1	4;4;4;4;3;1		Pabpc4;Gm10110	>tr|Q91YZ8|Q91YZ8_MOUSE Polyadenylate-binding protein OS=Mus musculus GN=Pabpc4 PE=1 SV=1;>tr|A3KFU5|A3KFU5_MOUSE Polyadenylate-binding protein OS=Mus musculus GN=Pabpc4 PE=1 SV=1;>tr|A3KFU8|A3KFU8_MOUSE Polyadenylate-binding protein OS=Mus musculus GN=Pab	6	7	4	4	0	2	2	2	2	3	2	0	2	1	7	1	0	1	1	1	1	2	1	0	1	0	4	0	0	1	1	1	1	2	1	0	1	0	4	0	15.4	7.6
G8JL40;A3KG93;Q6ZQ88;F6Z4I3	G8JL40;A3KG93;Q6ZQ88	7;7;7;2	7;7;7;2	7;7;7;2	Lysine-specific histone demethylase 1A	Kdm1a	>tr|G8JL40|G8JL40_MOUSE Lysine-specific histone demethylase 1A (Fragment) OS=Mus musculus GN=Kdm1a PE=1 SV=1;>tr|A3KG93|A3KG93_MOUSE Lysine-specific histone demethylase 1A OS=Mus musculus GN=Kdm1a PE=1 SV=1;>sp|Q6ZQ88|KDM1A_MOUSE Lysine-specific histone de	4	7	7	7	0	0	0	6	4	6	0	0	0	0	4	1	0	0	0	6	4	6	0	0	0	0	4	1	0	0	0	6	4	6	0	0	0	0	4	1	12.7	12.7
A3KGI2;D6RCK1;Q08297	A3KGI2;D6RCK1;Q08297	1;1;1	1;1;1	1;1;1	DNA repair protein RAD51 homolog 1	Rad51	>tr|A3KGI2|A3KGI2_MOUSE DNA repair protein RAD51 homolog 1 (Fragment) OS=Mus musculus GN=Rad51 PE=1 SV=1;>tr|D6RCK1|D6RCK1_MOUSE DNA repair protein RAD51 homolog 1 OS=Mus musculus GN=Rad51 PE=1 SV=1;>sp|Q08297|RAD51_MOUSE DNA repair protein RAD51 homolog 1	3	1	1	1	0	0	0	0	0	1	0	0	0	0	0	1	0	0	0	0	0	1	0	0	0	0	0	1	0	0	0	0	0	1	0	0	0	0	0	1	8.4	8.4
A3KGU5;A3KGU7;E9Q447;A3KGU9;P16546-2;P16546;A3KGU4	A3KGU5;A3KGU7;E9Q447;A3KGU9;P16546-2;P16546	5;5;5;5;5;5;1	5;5;5;5;5;5;1	5;5;5;5;5;5;1	Spectrin alpha chain, non-erythrocytic 1	Sptan1	>tr|A3KGU5|A3KGU5_MOUSE Spectrin alpha chain, non-erythrocytic 1 OS=Mus musculus GN=Sptan1 PE=1 SV=1;>tr|A3KGU7|A3KGU7_MOUSE Spectrin alpha chain, non-erythrocytic 1 OS=Mus musculus GN=Sptan1 PE=1 SV=1;>tr|E9Q447|E9Q447_MOUSE Spectrin alpha chain, non-eryt	7	5	5	5	0	0	1	1	1	3	2	0	0	1	2	2	0	0	1	1	1	3	2	0	0	1	2	2	0	0	1	1	1	3	2	0	0	1	2	2	2.5	2.5
D3Z3B2;E9Q9C5;A3KML5;P63082	D3Z3B2;E9Q9C5;A3KML5;P63082	1;1;1;1	1;1;1;1	1;1;1;1	V-type proton ATPase 16 kDa proteolipid subunit	Atp6v0c	>tr|D3Z3B2|D3Z3B2_MOUSE V-type proton ATPase proteolipid subunit (Fragment) OS=Mus musculus GN=Atp6v0c PE=1 SV=1;>tr|E9Q9C5|E9Q9C5_MOUSE V-type proton ATPase proteolipid subunit (Fragment) OS=Mus musculus GN=Atp6v0c PE=1 SV=1;>tr|A3KML5|A3KML5_MOUSE V-type	4	1	1	1	0	0	0	0	0	0	0	0	0	0	1	0	0	0	0	0	0	0	0	0	0	0	1	0	0	0	0	0	0	0	0	0	0	0	1	0	15.5	15.5
A4FUS1;P14131	A4FUS1;P14131	8;8	8;8	8;8	40S ribosomal protein S16	Rps16	>tr|A4FUS1|A4FUS1_MOUSE 40S ribosomal protein S16 OS=Mus musculus GN=Rps16 PE=1 SV=1;>sp|P14131|RS16_MOUSE 40S ribosomal protein S16 OS=Mus musculus GN=Rps16 PE=1 SV=4	2	8	8	8	4	4	2	5	3	3	3	1	2	3	8	2	4	4	2	5	3	3	3	1	2	3	8	2	4	4	2	5	3	3	3	1	2	3	8	2	41.8	41.8
A5A9W3;F6UUE3;A5AA27;Q0VGT2	A5A9W3;F6UUE3;A5AA27;Q0VGT2	1;1;1;1	1;1;1;1	1;1;1;1	Zinc finger protein GLI2	Gli2	>tr|A5A9W3|A5A9W3_MOUSE GLI-Kruppel family member (Fragment) OS=Mus musculus GN=Gli2 PE=2 SV=1;>tr|F6UUE3|F6UUE3_MOUSE Zinc finger protein GLI2 (Fragment) OS=Mus musculus GN=Gli2 PE=4 SV=8;>tr|A5AA27|A5AA27_MOUSE GLI-Kruppel family member (Fragment) OS=Mus	4	1	1	1	0	0	0	0	0	1	0	0	0	0	0	0	0	0	0	0	0	1	0	0	0	0	0	0	0	0	0	0	0	1	0	0	0	0	0	0	6.5	6.5
A6H6S8;Q8CI61	A6H6S8;Q8CI61	1;1	1;1	1;1	BAG family molecular chaperone regulator 4	Bag4	>tr|A6H6S8|A6H6S8_MOUSE BAG family molecular chaperone regulator 4 OS=Mus musculus GN=Bag4 PE=1 SV=1;>sp|Q8CI61|BAG4_MOUSE BAG family molecular chaperone regulator 4 OS=Mus musculus GN=Bag4 PE=1 SV=2	2	1	1	1	0	0	0	0	0	1	0	0	0	0	0	0	0	0	0	0	0	1	0	0	0	0	0	0	0	0	0	0	0	1	0	0	0	0	0	0	2.4	2.4
A6PW47;Q99K74-2;Q99K74;Q99K74-3	A6PW47;Q99K74-2;Q99K74;Q99K74-3	3;3;3;2	3;3;3;2	3;3;3;2	Mediator of RNA polymerase II transcription subunit 24	Med24	>tr|A6PW47|A6PW47_MOUSE Mediator of RNA polymerase II transcription subunit 24 OS=Mus musculus GN=Med24 PE=1 SV=1;>sp|Q99K74-2|MED24_MOUSE Isoform 2 of Mediator of RNA polymerase II transcription subunit 24 OS=Mus musculus GN=Med24;>sp|Q99K74|MED24_MOUSE M	4	3	3	3	0	0	0	2	3	3	0	0	0	0	2	0	0	0	0	2	3	3	0	0	0	0	2	0	0	0	0	2	3	3	0	0	0	0	2	0	4.9	4.9
Q5FWB7;A6ZI44;P05064;Q9CPQ9;A6ZI46;D3YWI1;A0A0U1RPN8;D3YV98;A0A0U1RPT5;D3Z510;A6ZI47;Q3UER1;P05063;Q91Y97	Q5FWB7;A6ZI44;P05064;Q9CPQ9;A6ZI46;D3YWI1;A0A0U1RPN8;D3YV98;A0A0U1RPT5	16;16;16;12;12;10;9;8;8;7;7;1;1;1	16;16;16;12;12;10;9;8;8;7;7;1;1;1	16;16;16;12;12;10;9;8;8;7;7;1;1;1	Fructose-bisphosphate aldolase A	Aldoa;Aldoart1	>tr|Q5FWB7|Q5FWB7_MOUSE Fructose-bisphosphate aldolase OS=Mus musculus GN=Aldoa PE=1 SV=1;>tr|A6ZI44|A6ZI44_MOUSE Fructose-bisphosphate aldolase OS=Mus musculus GN=Aldoa PE=1 SV=1;>sp|P05064|ALDOA_MOUSE Fructose-bisphosphate aldolase A OS=Mus musculus GN=A	14	16	16	16	11	11	11	12	13	14	9	6	10	8	12	13	11	11	11	12	13	14	9	6	10	8	12	13	11	11	11	12	13	14	9	6	10	8	12	13	44.8	44.8
A8IP69;P61982	A8IP69;P61982	11;11	8;8	5;5	14-3-3 protein gamma;14-3-3 protein gamma, N-terminally processed	Ywhag	>tr|A8IP69|A8IP69_MOUSE 14-3-3 protein gamma OS=Mus musculus GN=Ywhag PE=1 SV=1;>sp|P61982|1433G_MOUSE 14-3-3 protein gamma OS=Mus musculus GN=Ywhag PE=1 SV=2	2	11	8	5	7	7	7	8	8	10	9	4	5	4	7	8	4	4	4	5	5	7	6	3	2	2	5	5	3	4	3	4	3	4	4	3	2	2	4	3	35.6	28.3
B0QZH9;Q8BSN5	B0QZH9;Q8BSN5	1;1	1;1	1;1	PHD finger protein 23	Phf23	>tr|B0QZH9|B0QZH9_MOUSE PHD finger protein 23 (Fragment) OS=Mus musculus GN=Phf23 PE=1 SV=1;>sp|Q8BSN5|PHF23_MOUSE PHD finger protein 23 OS=Mus musculus GN=Phf23 PE=2 SV=2	2	1	1	1	0	0	0	1	1	1	0	0	0	0	1	0	0	0	0	1	1	1	0	0	0	0	1	0	0	0	0	1	1	1	0	0	0	0	1	0	6.7	6.7
B0R1E3;P70349	B0R1E3;P70349	1;1	1;1	1;1	Histidine triad nucleotide-binding protein 1	Hint1	>tr|B0R1E3|B0R1E3_MOUSE Histidine triad nucleotide-binding protein 1 OS=Mus musculus GN=Hint1 PE=1 SV=1;>sp|P70349|HINT1_MOUSE Histidine triad nucleotide-binding protein 1 OS=Mus musculus GN=Hint1 PE=1 SV=3	2	1	1	1	1	0	0	1	1	1	0	1	0	0	1	1	1	0	0	1	1	1	0	1	0	0	1	1	1	0	0	1	1	1	0	1	0	0	1	1	11.8	11.8
F7BTY2;B0V2M9;Q91VY5-2;Q91VY5	F7BTY2;B0V2M9;Q91VY5-2;Q91VY5	1;1;1;1	1;1;1;1	1;1;1;1	Lysine-specific demethylase 4B	Kdm4b	>tr|F7BTY2|F7BTY2_MOUSE Lysine-specific demethylase 4B (Fragment) OS=Mus musculus GN=Kdm4b PE=1 SV=1;>tr|B0V2M9|B0V2M9_MOUSE Lysine-specific demethylase 4B OS=Mus musculus GN=Kdm4b PE=1 SV=1;>sp|Q91VY5-2|KDM4B_MOUSE Isoform 2 of Lysine-specific demethylase	4	1	1	1	0	0	0	0	1	1	0	0	0	0	0	0	0	0	0	0	1	1	0	0	0	0	0	0	0	0	0	0	1	1	0	0	0	0	0	0	2.6	2.6
F7C528;E9Q614;B1AR17;F6V4V3	F7C528;E9Q614;B1AR17	7;7;7;2	1;1;1;0	1;1;1;0		Chd3	>tr|F7C528|F7C528_MOUSE Protein Chd3 (Fragment) OS=Mus musculus GN=Chd3 PE=1 SV=1;>tr|E9Q614|E9Q614_MOUSE Protein Chd3 OS=Mus musculus GN=Chd3 PE=1 SV=1;>tr|B1AR17|B1AR17_MOUSE Protein Chd3 OS=Mus musculus GN=Chd3 PE=1 SV=1	4	7	1	1	1	1	0	7	5	6	1	0	0	0	2	1	0	0	0	1	1	0	1	0	0	0	0	0	0	0	0	1	1	0	1	0	0	0	0	0	4.1	0.5
B1ARA3;Q4FZH2;P61255;B1ARA5	B1ARA3;Q4FZH2;P61255;B1ARA5	4;4;4;3	4;4;4;3	4;4;4;3	60S ribosomal protein L26	Rpl26	>tr|B1ARA3|B1ARA3_MOUSE 60S ribosomal protein L26 (Fragment) OS=Mus musculus GN=Rpl26 PE=1 SV=1;>tr|Q4FZH2|Q4FZH2_MOUSE 60S ribosomal protein L26 OS=Mus musculus GN=Rpl26 PE=1 SV=1;>sp|P61255|RL26_MOUSE 60S ribosomal protein L26 OS=Mus musculus GN=Rpl26 PE	4	4	4	4	0	1	2	2	2	2	1	1	1	0	4	1	0	1	2	2	2	2	1	1	1	0	4	1	0	1	2	2	2	2	1	1	1	0	4	1	34	34
B1AS34;Q3U4B1;B1AS37;Q9CYZ8-2;Q9D032-2;Q9CYZ8;Q9D032	B1AS34;Q3U4B1;B1AS37;Q9CYZ8-2;Q9D032-2;Q9CYZ8;Q9D032	1;1;1;1;1;1;1	1;1;1;1;1;1;1	1;1;1;1;1;1;1	Single-stranded DNA-binding protein 2;Single-stranded DNA-binding protein 3	Ssbp3;Ssbp4;Ssbp2	>tr|B1AS34|B1AS34_MOUSE Single-stranded DNA-binding protein 3 (Fragment) OS=Mus musculus GN=Ssbp3 PE=1 SV=7;>tr|Q3U4B1|Q3U4B1_MOUSE Protein Ssbp4 OS=Mus musculus GN=Ssbp4 PE=1 SV=1;>tr|B1AS37|B1AS37_MOUSE Single-stranded DNA-binding protein 3 OS=Mus muscul	7	1	1	1	0	0	0	1	1	1	0	0	0	0	0	0	0	0	0	1	1	1	0	0	0	0	0	0	0	0	0	1	1	1	0	0	0	0	0	0	4.4	4.4
B1AT03;Q3UC82;Q80ZH7;K4DI59;P97386-2;P97386	B1AT03;Q3UC82;Q80ZH7;K4DI59;P97386-2;P97386	2;2;2;2;2;2	2;2;2;2;2;2	2;2;2;2;2;2	DNA ligase;DNA ligase 3	Lig3	>tr|B1AT03|B1AT03_MOUSE DNA ligase OS=Mus musculus GN=Lig3 PE=1 SV=1;>tr|Q3UC82|Q3UC82_MOUSE DNA ligase OS=Mus musculus GN=Lig3 PE=1 SV=1;>tr|Q80ZH7|Q80ZH7_MOUSE DNA ligase OS=Mus musculus GN=Lig3 PE=1 SV=1;>tr|K4DI59|K4DI59_MOUSE DNA ligase OS=Mus musculu	6	2	2	2	0	0	0	2	1	2	0	0	0	0	0	0	0	0	0	2	1	2	0	0	0	0	0	0	0	0	0	2	1	2	0	0	0	0	0	0	2.2	2.2
B1AT92;Q60631;Q60631-2	B1AT92;Q60631;Q60631-2	2;2;1	2;2;1	2;2;1	Growth factor receptor-bound protein 2	Grb2	>tr|B1AT92|B1AT92_MOUSE Growth factor receptor-bound protein 2 OS=Mus musculus GN=Grb2 PE=1 SV=1;>sp|Q60631|GRB2_MOUSE Growth factor receptor-bound protein 2 OS=Mus musculus GN=Grb2 PE=1 SV=1;>sp|Q60631-2|GRB2_MOUSE Isoform 2 of Growth factor receptor-boun	3	2	2	2	0	0	0	1	1	2	0	0	0	1	1	2	0	0	0	1	1	2	0	0	0	1	1	2	0	0	0	1	1	2	0	0	0	1	1	2	10.8	10.8
CON__A2AB72;B1ATJ5;Q62168	CON__A2AB72;B1ATJ5;Q62168	6;6;6	3;3;3	3;3;3	Keratin, type I cuticular Ha2	Krt32	>A2AB72 TREMBL:A2AB72 Tax_Id=10090 Gene_Symbol=Krt32 Keratin complex 1, acidic, gene 2;>tr|B1ATJ5|B1ATJ5_MOUSE Keratin, type I cuticular Ha2 OS=Mus musculus GN=Krt32 PE=1 SV=1;>sp|Q62168|K1H2_MOUSE Keratin, type I cuticular Ha2 OS=Mus musculus GN=Krt32 PE=	3	6	3	3	1	5	4	1	1	1	2	1	2	1	1	1	0	3	1	0	0	0	1	0	1	0	0	0	0	3	1	0	0	0	1	0	1	0	0	0	13.7	6.2
B1AU25;Q9Z0X1	B1AU25;Q9Z0X1	1;1	1;1	1;1	Apoptosis-inducing factor 1, mitochondrial	Aifm1	>tr|B1AU25|B1AU25_MOUSE Apoptosis-inducing factor 1, mitochondrial OS=Mus musculus GN=Aifm1 PE=1 SV=1;>sp|Q9Z0X1|AIFM1_MOUSE Apoptosis-inducing factor 1, mitochondrial OS=Mus musculus GN=Aifm1 PE=1 SV=1	2	1	1	1	0	0	0	0	0	0	0	0	0	0	1	0	0	0	0	0	0	0	0	0	0	0	1	0	0	0	0	0	0	0	0	0	0	0	1	0	3.5	3.5
B1AU75;Q99MD9;B1AU76;Q99MD9-2	B1AU75;Q99MD9	4;4;1;1	4;4;1;1	4;4;1;1	Nuclear autoantigenic sperm protein	Nasp	>tr|B1AU75|B1AU75_MOUSE Nuclear autoantigenic sperm protein OS=Mus musculus GN=Nasp PE=1 SV=1;>sp|Q99MD9|NASP_MOUSE Nuclear autoantigenic sperm protein OS=Mus musculus GN=Nasp PE=1 SV=2	4	4	4	4	1	1	1	2	2	4	0	0	0	1	2	1	1	1	1	2	2	4	0	0	0	1	2	1	1	1	1	2	2	4	0	0	0	1	2	1	5.8	5.8
B1AUX2;Q61191;F6SJS2	B1AUX2;Q61191	5;5;1	5;5;1	5;5;1	Host cell factor 1;HCF N-terminal chain 1;HCF N-terminal chain 2;HCF N-terminal chain 3;HCF N-terminal chain 4;HCF N-terminal chain 5;HCF N-terminal chain 6;HCF C-terminal chain 1;HCF C-terminal chain 2;HCF C-terminal chain 3;HCF C-terminal chain 4;HCF C-terminal chain 5;HCF C-terminal chain 6	Hcfc1	>tr|B1AUX2|B1AUX2_MOUSE Host cell factor 1 OS=Mus musculus GN=Hcfc1 PE=1 SV=1;>sp|Q61191|HCFC1_MOUSE Host cell factor 1 OS=Mus musculus GN=Hcfc1 PE=1 SV=2	3	5	5	5	0	1	2	3	3	5	2	0	1	1	2	1	0	1	2	3	3	5	2	0	1	1	2	1	0	1	2	3	3	5	2	0	1	1	2	1	2.8	2.8
B1AWL2;B1AWL4;B1AWL5	B1AWL2;B1AWL4;B1AWL5	5;3;3	5;3;3	5;3;3		Zfp462	>tr|B1AWL2|B1AWL2_MOUSE Protein Zfp462 OS=Mus musculus GN=Zfp462 PE=1 SV=1;>tr|B1AWL4|B1AWL4_MOUSE Protein Zfp462 OS=Mus musculus GN=Zfp462 PE=1 SV=1;>tr|B1AWL5|B1AWL5_MOUSE Protein Zfp462 OS=Mus musculus GN=Zfp462 PE=1 SV=1	3	5	5	5	0	0	0	4	3	5	0	0	0	0	1	0	0	0	0	4	3	5	0	0	0	0	1	0	0	0	0	4	3	5	0	0	0	0	1	0	2.2	2.2
B1AX98;E9PV22;Q505F5	B1AX98;E9PV22;Q505F5	1;1;1	1;1;1	1;1;1	Leucine-rich repeat-containing protein 47	Lrrc47	>tr|B1AX98|B1AX98_MOUSE Leucine rich repeat containing 47 OS=Mus musculus GN=Lrrc47 PE=1 SV=1;>tr|E9PV22|E9PV22_MOUSE Leucine-rich repeat-containing protein 47 OS=Mus musculus GN=Lrrc47 PE=1 SV=1;>sp|Q505F5|LRC47_MOUSE Leucine-rich repeat-containing protei	3	1	1	1	1	0	0	0	0	0	0	0	0	0	1	0	1	0	0	0	0	0	0	0	0	0	1	0	1	0	0	0	0	0	0	0	0	0	1	0	2.4	2.4
B1AXW3;Q540D7;Q9JII6	B1AXW3;Q540D7;Q9JII6	1;1;1	1;1;1	1;1;1	Alcohol dehydrogenase [NADP(+)]	Akr1a1	>tr|B1AXW3|B1AXW3_MOUSE Alcohol dehydrogenase [NADP(+)] (Fragment) OS=Mus musculus GN=Akr1a1 PE=1 SV=7;>tr|Q540D7|Q540D7_MOUSE Alcohol dehydrogenase [NADP(+)] OS=Mus musculus GN=Akr1a1 PE=1 SV=1;>sp|Q9JII6|AK1A1_MOUSE Alcohol dehydrogenase [NADP(+)] OS=Mus	3	1	1	1	0	0	0	0	0	1	0	0	0	0	0	0	0	0	0	0	0	1	0	0	0	0	0	0	0	0	0	0	0	1	0	0	0	0	0	0	5.9	5.9
B1AXW5;B1AXW6;P35700;B1AXW4	B1AXW5;B1AXW6;P35700	10;10;10;4	10;10;10;4	9;9;9;4	Peroxiredoxin-1	Prdx1	>tr|B1AXW5|B1AXW5_MOUSE Peroxiredoxin-1 (Fragment) OS=Mus musculus GN=Prdx1 PE=1 SV=7;>tr|B1AXW6|B1AXW6_MOUSE Peroxiredoxin-1 (Fragment) OS=Mus musculus GN=Prdx1 PE=1 SV=1;>sp|P35700|PRDX1_MOUSE Peroxiredoxin-1 OS=Mus musculus GN=Prdx1 PE=1 SV=1	4	10	10	9	6	5	6	7	8	8	5	5	4	9	8	9	6	5	6	7	8	8	5	5	4	9	8	9	6	5	6	6	7	7	5	5	4	8	7	8	44.1	44.1
B1AZS9;O08807	B1AZS9;O08807	3;3	2;2	2;2	Peroxiredoxin-4	Prdx4	>tr|B1AZS9|B1AZS9_MOUSE Peroxiredoxin-4 (Fragment) OS=Mus musculus GN=Prdx4 PE=1 SV=1;>sp|O08807|PRDX4_MOUSE Peroxiredoxin-4 OS=Mus musculus GN=Prdx4 PE=1 SV=1	2	3	2	2	1	2	2	3	3	3	1	1	2	3	2	3	1	2	2	2	2	2	1	1	2	2	1	2	1	2	2	2	2	2	1	1	2	2	1	2	11.4	7.9
B2M1R6;P61979-3;H3BKD0;H3BKI8;H3BLP7;H3BJS9;Q8BT23;H3BJ43	B2M1R6;P61979-3;H3BKD0;H3BKI8	25;25;18;14;7;6;6;5	1;1;1;1;0;1;0;0	1;1;1;1;0;1;0;0	Heterogeneous nuclear ribonucleoprotein K	Hnrnpk	>tr|B2M1R6|B2M1R6_MOUSE Heterogeneous nuclear ribonucleoprotein K OS=Mus musculus GN=Hnrnpk PE=1 SV=1;>sp|P61979-3|HNRPK_MOUSE Isoform 3 of Heterogeneous nuclear ribonucleoprotein K OS=Mus musculus GN=Hnrnpk;>tr|H3BKD0|H3BKD0_MOUSE Heterogeneous nuclear ri	8	25	1	1	10	9	9	18	17	23	3	1	4	7	18	11	0	0	0	0	0	1	0	0	0	0	0	0	0	0	0	0	0	1	0	0	0	0	0	0	61.4	2.7
B2MWM9;P14211	B2MWM9;P14211	4;4	4;4	4;4	Calreticulin	Calr	>tr|B2MWM9|B2MWM9_MOUSE Calreticulin OS=Mus musculus GN=Calr PE=1 SV=1;>sp|P14211|CALR_MOUSE Calreticulin OS=Mus musculus GN=Calr PE=1 SV=1	2	4	4	4	4	1	2	3	2	3	2	1	1	2	2	2	4	1	2	3	2	3	2	1	1	2	2	2	4	1	2	3	2	3	2	1	1	2	2	2	9.9	9.9
B2RPU8;D3Z5B1;Q9D1L0	B2RPU8;D3Z5B1;Q9D1L0	2;1;1	2;1;1	2;1;1	Coiled-coil-helix-coiled-coil-helix domain-containing protein 2, mitochondrial	Zbed5;Chchd2	>tr|B2RPU8|B2RPU8_MOUSE MCG130675 OS=Mus musculus GN=Zbed5 PE=2 SV=1;>tr|D3Z5B1|D3Z5B1_MOUSE Protein Zbed5 (Fragment) OS=Mus musculus GN=Zbed5 PE=4 SV=7;>sp|Q9D1L0|CHCH2_MOUSE Coiled-coil-helix-coiled-coil-helix domain-containing protein 2 OS=Mus musculus	3	2	2	2	0	0	0	0	0	0	0	0	0	0	2	0	0	0	0	0	0	0	0	0	0	0	2	0	0	0	0	0	0	0	0	0	0	0	2	0	5.3	5.3
B2RQ54;Q9CWH0	B2RQ54;Q9CWH0	4;4	4;4	4;4	Developmental pluripotency-associated protein 2	Dppa2	>tr|B2RQ54|B2RQ54_MOUSE Developmental pluripotency associated 2 OS=Mus musculus GN=Dppa2 PE=1 SV=1;>sp|Q9CWH0|DPPA2_MOUSE Developmental pluripotency-associated protein 2 OS=Mus musculus GN=Dppa2 PE=1 SV=1	2	4	4	4	0	0	0	0	0	1	0	0	0	0	4	1	0	0	0	0	0	1	0	0	0	0	4	1	0	0	0	0	0	1	0	0	0	0	4	1	20.6	20.6
E9QAI5;G3UWN2;B2RQC6-2;B2RQC6;E9QAT6;F6S3Z3	E9QAI5;G3UWN2;B2RQC6-2;B2RQC6;E9QAT6	9;9;9;9;5;1	9;9;9;9;5;1	9;9;9;9;5;1	CAD protein;Glutamine-dependent carbamoyl-phosphate synthase;Aspartate carbamoyltransferase;Dihydroorotase	Cad	>tr|E9QAI5|E9QAI5_MOUSE CAD protein OS=Mus musculus GN=Cad PE=1 SV=1;>tr|G3UWN2|G3UWN2_MOUSE CAD protein OS=Mus musculus GN=Cad PE=1 SV=1;>sp|B2RQC6-2|PYR1_MOUSE Isoform 2 of CAD protein OS=Mus musculus GN=Cad;>sp|B2RQC6|PYR1_MOUSE CAD protein OS=Mus muscu	6	9	9	9	2	2	0	3	4	6	3	0	1	0	6	2	2	2	0	3	4	6	3	0	1	0	6	2	2	2	0	3	4	6	3	0	1	0	6	2	6.1	6.1
B2RQH0;Q61495;Q7TSF1;Q7TSF0;Q7TSF0-2	B2RQH0;Q61495;Q7TSF1;Q7TSF0	6;6;6;4;2	6;6;6;4;2	6;6;6;4;2	Desmoglein-1-alpha;Desmoglein-1-beta;Desmoglein-1-gamma	Dsg1b;Dsg1a;Dsg1c	>tr|B2RQH0|B2RQH0_MOUSE Desmoglein 1 beta OS=Mus musculus GN=Dsg1b PE=1 SV=1;>sp|Q61495|DSG1A_MOUSE Desmoglein-1-alpha OS=Mus musculus GN=Dsg1a PE=2 SV=2;>sp|Q7TSF1|DSG1B_MOUSE Desmoglein-1-beta OS=Mus musculus GN=Dsg1b PE=1 SV=1;>sp|Q7TSF0|DSG1C_MOUSE Des	5	6	6	6	2	3	2	4	4	4	5	4	3	4	4	3	2	3	2	4	4	4	5	4	3	4	4	3	2	3	2	4	4	4	5	4	3	4	4	3	5.2	5.2
B2RRH9;Q3THK7	B2RRH9;Q3THK7	7;7	7;7	7;7	GMP synthase [glutamine-hydrolyzing]	Gmps	>tr|B2RRH9|B2RRH9_MOUSE GMP synthase [glutamine-hydrolyzing] OS=Mus musculus GN=Gmps PE=1 SV=1;>sp|Q3THK7|GUAA_MOUSE GMP synthase [glutamine-hydrolyzing] OS=Mus musculus GN=Gmps PE=1 SV=2	2	7	7	7	1	0	0	4	2	5	0	0	0	1	1	2	1	0	0	4	2	5	0	0	0	1	1	2	1	0	0	4	2	5	0	0	0	1	1	2	11.3	11.3
B2RRX1;P60710;E9Q1F2;E9Q5F4;G3UZ07;E9Q606;F8WGM8;E9Q2D1;F6WX90;V9GXQ2;E9Q3M9	B2RRX1;P60710;E9Q1F2;E9Q5F4;G3UZ07	26;26;20;16;14;9;8;6;3;2;1	1;1;1;1;0;0;0;1;0;0;0	1;1;1;1;0;0;0;1;0;0;0	Actin, cytoplasmic 1;Actin, cytoplasmic 1, N-terminally processed	Actb;Actg1	>tr|B2RRX1|B2RRX1_MOUSE Actin, beta OS=Mus musculus GN=Actb PE=1 SV=1;>sp|P60710|ACTB_MOUSE Actin, cytoplasmic 1 OS=Mus musculus GN=Actb PE=1 SV=1;>tr|E9Q1F2|E9Q1F2_MOUSE Actin, cytoplasmic 1 OS=Mus musculus GN=Actb PE=1 SV=1;>tr|E9Q5F4|E9Q5F4_MOUSE Actin,	11	26	1	1	20	18	20	19	21	22	20	15	17	23	24	21	0	0	0	0	0	0	0	0	0	0	1	0	0	0	0	0	0	0	0	0	0	0	1	0	76	4.5
Q8C4Y1;B2RS19;P28574	Q8C4Y1;B2RS19;P28574	2;2;2	2;2;2	2;2;2	Protein max	Max	>tr|Q8C4Y1|Q8C4Y1_MOUSE Max protein OS=Mus musculus GN=Max PE=1 SV=1;>tr|B2RS19|B2RS19_MOUSE Max protein OS=Mus musculus GN=Max PE=1 SV=1;>sp|P28574|MAX_MOUSE Protein max OS=Mus musculus GN=Max PE=1 SV=1	3	2	2	2	0	0	0	1	1	2	0	0	0	1	1	2	0	0	0	1	1	2	0	0	0	1	1	2	0	0	0	1	1	2	0	0	0	1	1	2	11.9	11.9
B2RSC8;P46935;V9GWV8;Q3V335;V9GXS6;V9GXK3;G3X9H8;Q8CFI0-2	B2RSC8;P46935	11;11;3;3;1;1;1;1	11;11;3;3;1;1;1;1	10;10;3;3;1;1;0;0	E3 ubiquitin-protein ligase;E3 ubiquitin-protein ligase NEDD4	Nedd4	>tr|B2RSC8|B2RSC8_MOUSE E3 ubiquitin-protein ligase NEDD4 OS=Mus musculus GN=Nedd4 PE=1 SV=1;>sp|P46935|NEDD4_MOUSE E3 ubiquitin-protein ligase NEDD4 OS=Mus musculus GN=Nedd4 PE=1 SV=3	8	11	11	10	4	2	2	6	6	6	2	0	1	2	10	5	4	2	2	6	6	6	2	0	1	2	10	5	3	1	2	5	5	5	1	0	0	1	9	4	17.8	17.8
F6ZQQ3;E9Q5I9;B2RT97;Q9WVJ2;F6PXS6	F6ZQQ3;E9Q5I9;B2RT97;Q9WVJ2;F6PXS6	2;2;2;2;1	2;2;2;2;1	2;2;2;2;1	26S proteasome non-ATPase regulatory subunit 13	Psmd13	>tr|F6ZQQ3|F6ZQQ3_MOUSE 26S proteasome non-ATPase regulatory subunit 13 (Fragment) OS=Mus musculus GN=Psmd13 PE=1 SV=1;>tr|E9Q5I9|E9Q5I9_MOUSE 26S proteasome non-ATPase regulatory subunit 13 OS=Mus musculus GN=Psmd13 PE=1 SV=1;>tr|B2RT97|B2RT97_MOUSE 26S p	5	2	2	2	1	0	0	0	0	1	0	0	0	0	0	0	1	0	0	0	0	1	0	0	0	0	0	0	1	0	0	0	0	1	0	0	0	0	0	0	8.7	8.7
B2RTB0;Q3UHX2	B2RTB0;Q3UHX2	2;2	2;2	2;2	28 kDa heat- and acid-stable phosphoprotein	Pdap1	>tr|B2RTB0|B2RTB0_MOUSE 28 kDa heat- and acid-stable phosphoprotein OS=Mus musculus GN=Pdap1 PE=1 SV=1;>sp|Q3UHX2|HAP28_MOUSE 28 kDa heat- and acid-stable phosphoprotein OS=Mus musculus GN=Pdap1 PE=1 SV=1	2	2	2	2	0	0	0	0	0	1	0	0	0	0	1	0	0	0	0	0	0	1	0	0	0	0	1	0	0	0	0	0	0	1	0	0	0	0	1	0	11.6	11.6
B2RTM0;P62806	B2RTM0;P62806	15;15	15;15	15;15	Histone H4	Hist2h4;Hist1h4a	>tr|B2RTM0|B2RTM0_MOUSE Histone H4 OS=Mus musculus GN=Hist2h4 PE=1 SV=1;>sp|P62806|H4_MOUSE Histone H4 OS=Mus musculus GN=Hist1h4a PE=1 SV=2	2	15	15	15	11	8	10	10	10	12	13	11	10	13	13	11	11	8	10	10	10	12	13	11	10	13	13	11	11	8	10	10	10	12	13	11	10	13	13	11	66	66
B2RVD5;Q8CBB6;Q8CGP1;P10853;Q8CGP2;Q64475;Q8CGP2-2;Q9D2U9;Q8CGP0;P70696;Q64524	B2RVD5;Q8CBB6;Q8CGP1;P10853;Q8CGP2;Q64475;Q8CGP2-2;Q9D2U9;Q8CGP0;P70696;Q64524	10;10;10;10;9;9;9;6;6;6;5	1;1;1;1;1;1;1;1;1;1;0	1;1;1;1;1;1;1;1;1;1;0	Histone H2B;Histone H2B type 1-K;Histone H2B type 1-F/J/L;Histone H2B type 1-P;Histone H2B type 1-B;Histone H2B type 3-A;Histone H2B type 3-B;Histone H2B type 1-A;Histone H2B type 2-E	Hist1h2bk;Hist1h2br;Hist1h2bf;Hist1h2bp;Hist1h2bb;Hist3h2ba;Hist3h2bb;Hist1h2ba;Hist2h2be	>tr|B2RVD5|B2RVD5_MOUSE Histone H2B OS=Mus musculus GN=Hist1h2bk PE=2 SV=1;>tr|Q8CBB6|Q8CBB6_MOUSE Histone H2B OS=Mus musculus GN=Hist1h2br PE=2 SV=1;>sp|Q8CGP1|H2B1K_MOUSE Histone H2B type 1-K OS=Mus musculus GN=Hist1h2bk PE=1 SV=3;>sp|P10853|H2B1F_MOUSE	11	10	1	1	7	6	7	6	7	7	8	8	8	7	7	7	0	0	0	0	0	0	0	0	1	1	1	0	0	0	0	0	0	0	0	0	1	1	1	0	63.5	5.6
B2RVP5;Q3THW5;P0C0S6;Q8R029;Q3UA95;G3UWL7	B2RVP5;Q3THW5;P0C0S6;Q8R029;Q3UA95	6;6;6;4;3;2	4;4;4;3;2;1	4;4;4;3;2;1	Histone H2A;Histone H2A,V;Histone H2A,Z	H2afv;H2afz	>tr|B2RVP5|B2RVP5_MOUSE Histone H2A OS=Mus musculus GN=H2afv PE=1 SV=1;>sp|Q3THW5|H2AV_MOUSE Histone H2A,V OS=Mus musculus GN=H2afv PE=1 SV=3;>sp|P0C0S6|H2AZ_MOUSE Histone H2A,Z OS=Mus musculus GN=H2afz PE=1 SV=2;>tr|Q8R029|Q8R029_MOUSE Histone H2A OS=Mus	6	6	4	4	5	3	5	4	4	4	4	2	1	2	4	2	3	1	3	2	2	2	2	0	0	1	2	0	3	1	3	2	2	2	2	0	0	1	2	0	53.9	46.9
F8WIX8;Q149V4;B2RWH3;Q64523;Q6GSS7;Q64522	F8WIX8;Q149V4;B2RWH3;Q64523;Q6GSS7	6;6;6;6;6;2	2;2;2;2;2;1	2;2;2;2;2;1	Histone H2A;Histone H2A type 2-C;Histone H2A type 2-A	Hist1h2al;Hist2h2ac;Hist2h2aa1	>tr|F8WIX8|F8WIX8_MOUSE Histone H2A OS=Mus musculus GN=Hist1h2al PE=3 SV=1;>tr|Q149V4|Q149V4_MOUSE Histone H2A OS=Mus musculus GN=Hist2h2ac PE=2 SV=1;>tr|B2RWH3|B2RWH3_MOUSE Histone H2A OS=Mus musculus GN=Hist2h2aa1 PE=2 SV=1;>sp|Q64523|H2A2C_MOUSE Histone	6	6	2	2	5	3	6	6	3	6	5	3	4	3	5	4	1	0	2	2	0	2	1	0	1	0	1	1	1	0	2	2	0	2	1	0	1	0	1	1	60	32
B2RWS6;A0A087WPR8	B2RWS6	23;2	23;2	16;2	Histone acetyltransferase p300	Ep300	>sp|B2RWS6|EP300_MOUSE Histone acetyltransferase p300 OS=Mus musculus GN=Ep300 PE=1 SV=2	2	23	23	16	0	0	0	17	18	23	0	1	0	2	2	2	0	0	0	17	18	23	0	1	0	2	2	2	0	0	0	11	13	16	0	1	0	2	2	1	10.1	10.1
B2RXM7;Q9D1J3	B2RXM7;Q9D1J3	4;4	4;4	4;4	SAP domain-containing ribonucleoprotein	1110005A23Rik;Sarnp	>tr|B2RXM7|B2RXM7_MOUSE MCG113697 OS=Mus musculus GN=Sarnp PE=1 SV=1;>sp|Q9D1J3|SARNP_MOUSE SAP domain-containing ribonucleoprotein OS=Mus musculus GN=Sarnp PE=1 SV=3	2	4	4	4	2	0	1	4	3	4	2	1	2	1	3	1	2	0	1	4	3	4	2	1	2	1	3	1	2	0	1	4	3	4	2	1	2	1	3	1	22.9	22.9
B2RXQ8;Q8BFQ4;A0A087WQ38	B2RXQ8;Q8BFQ4	3;3;1	3;3;1	3;3;1	WD repeat-containing protein 82	Wdr82	>tr|B2RXQ8|B2RXQ8_MOUSE MCG19514, isoform CRA_a OS=Mus musculus GN=Wdr82 PE=1 SV=1;>sp|Q8BFQ4|WDR82_MOUSE WD repeat-containing protein 82 OS=Mus musculus GN=Wdr82 PE=1 SV=1	3	3	3	3	0	0	0	2	2	3	0	0	0	2	2	1	0	0	0	2	2	3	0	0	0	2	2	1	0	0	0	2	2	3	0	0	0	2	2	1	13.4	13.4
B2RXW1;P35492;F8WH73	B2RXW1;P35492	12;12;1	12;12;1	12;12;1	Histidine ammonia-lyase	Hal	>tr|B2RXW1|B2RXW1_MOUSE Histidine ammonia-lyase OS=Mus musculus GN=Hal PE=1 SV=1;>sp|P35492|HUTH_MOUSE Histidine ammonia-lyase OS=Mus musculus GN=Hal PE=1 SV=1	3	12	12	12	0	5	4	3	7	3	10	2	0	5	1	3	0	5	4	3	7	3	10	2	0	5	1	3	0	5	4	3	7	3	10	2	0	5	1	3	21.6	21.6
B7FAU9;Q8BTM8;B7FAV1;F6XC15;J3JS91;F6Z2C0	B7FAU9;Q8BTM8;B7FAV1	12;12;11;3;2;1	12;12;11;3;2;1	10;10;9;1;2;1	Filamin-A	Flna	>tr|B7FAU9|B7FAU9_MOUSE Filamin, alpha OS=Mus musculus GN=Flna PE=1 SV=1;>sp|Q8BTM8|FLNA_MOUSE Filamin-A OS=Mus musculus GN=Flna PE=1 SV=5;>tr|B7FAV1|B7FAV1_MOUSE Filamin, alpha (Fragment) OS=Mus musculus GN=Flna PE=1 SV=1	6	12	12	10	5	6	3	4	5	9	0	0	1	2	5	4	5	6	3	4	5	9	0	0	1	2	5	4	4	5	3	3	4	7	0	0	1	1	4	3	7.2	7.2
B7ZCH2	B7ZCH2	1	1	1		Klf4	>tr|B7ZCH2|B7ZCH2_MOUSE Krueppel-like factor 4 (Fragment) OS=Mus musculus GN=Klf4 PE=1 SV=1	1	1	1	1	0	0	0	1	0	1	0	0	0	0	0	0	0	0	0	1	0	1	0	0	0	0	0	0	0	0	0	1	0	1	0	0	0	0	0	0	12.5	12.5
B7ZWL1;Q6ZQ08-2;Q6ZQ08;Q6ZQ08-4;Q6ZQ08-3	B7ZWL1;Q6ZQ08-2;Q6ZQ08;Q6ZQ08-4	3;3;3;3;1	3;3;3;3;1	3;3;3;3;1	CCR4-NOT transcription complex subunit 1	Cnot1	>tr|B7ZWL1|B7ZWL1_MOUSE CCR4-NOT transcription complex subunit 1 OS=Mus musculus GN=Cnot1 PE=1 SV=1;>sp|Q6ZQ08-2|CNOT1_MOUSE Isoform 2 of CCR4-NOT transcription complex subunit 1 OS=Mus musculus GN=Cnot1;>sp|Q6ZQ08|CNOT1_MOUSE CCR4-NOT transcription comple	5	3	3	3	1	0	0	1	1	3	0	0	0	1	3	1	1	0	0	1	1	3	0	0	0	1	3	1	1	0	0	1	1	3	0	0	0	1	3	1	1.3	1.3
B8JJC1;Q8BJ37	B8JJC1;Q8BJ37	1;1	1;1	1;1	Tyrosyl-DNA phosphodiesterase 1	Tdp1	>tr|B8JJC1|B8JJC1_MOUSE Tyrosyl-DNA phosphodiesterase 1 OS=Mus musculus GN=Tdp1 PE=1 SV=1;>sp|Q8BJ37|TYDP1_MOUSE Tyrosyl-DNA phosphodiesterase 1 OS=Mus musculus GN=Tdp1 PE=1 SV=2	2	1	1	1	0	0	0	1	1	1	0	0	0	0	0	1	0	0	0	1	1	1	0	0	0	0	0	1	0	0	0	1	1	1	0	0	0	0	0	1	2.3	2.3
B9EHN0;Q02053;P31254	B9EHN0;Q02053	12;12;2	12;12;2	12;12;2	Ubiquitin-like modifier-activating enzyme 1	Uba1	>tr|B9EHN0|B9EHN0_MOUSE Ubiquitin-activating enzyme E1, Chr X OS=Mus musculus GN=Uba1 PE=1 SV=1;>sp|Q02053|UBA1_MOUSE Ubiquitin-like modifier-activating enzyme 1 OS=Mus musculus GN=Uba1 PE=1 SV=1	3	12	12	12	2	3	2	6	6	9	4	1	2	2	8	2	2	3	2	6	6	9	4	1	2	2	8	2	2	3	2	6	6	9	4	1	2	2	8	2	16.6	16.6
B9EI85;P84228;E0CZ27;F8WI35;P84244;P68433;P02301;E0CYN1;E0CYR7	B9EI85;P84228;E0CZ27;F8WI35;P84244;P68433;P02301	7;7;6;6;6;6;6;2;2	7;7;6;6;6;6;6;2;2	7;7;6;6;6;6;6;2;2	Histone H3;Histone H3,2;Histone H3,3;Histone H3,1;Histone H3,3C	Hist2h3b;Hist1h3b;H3f3a;Hist1h3a;H3f3c	>tr|B9EI85|B9EI85_MOUSE Histone H3 OS=Mus musculus GN=Hist2h3b PE=1 SV=1;>sp|P84228|H32_MOUSE Histone H3,2 OS=Mus musculus GN=Hist1h3b PE=1 SV=2;>tr|E0CZ27|E0CZ27_MOUSE Histone H3 (Fragment) OS=Mus musculus GN=H3f3a PE=3 SV=1;>tr|F8WI35|F8WI35_MOUSE Histon	9	7	7	7	3	5	4	3	4	3	5	4	4	4	7	5	3	5	4	3	4	3	5	4	4	4	7	5	3	5	4	3	4	3	5	4	4	4	7	5	44.1	44.1
B9EIE9;P46664	B9EIE9;P46664	2;2	2;2	2;2	Adenylosuccinate synthetase isozyme 2	Adss	>tr|B9EIE9|B9EIE9_MOUSE Adenylosuccinate synthetase isozyme 2 OS=Mus musculus GN=Adss PE=1 SV=1;>sp|P46664|PURA2_MOUSE Adenylosuccinate synthetase isozyme 2 OS=Mus musculus GN=Adss PE=1 SV=2	2	2	2	2	1	0	0	0	0	0	0	0	0	0	1	0	1	0	0	0	0	0	0	0	0	0	1	0	1	0	0	0	0	0	0	0	0	0	1	0	8.6	8.6
B9EJX8;Q9D0W5	B9EJX8;Q9D0W5	6;6	6;6	6;6	Peptidyl-prolyl cis-trans isomerase;Peptidyl-prolyl cis-trans isomerase-like 1	Ppil1	>tr|B9EJX8|B9EJX8_MOUSE Peptidyl-prolyl cis-trans isomerase OS=Mus musculus GN=Ppil1 PE=1 SV=1;>sp|Q9D0W5|PPIL1_MOUSE Peptidyl-prolyl cis-trans isomerase-like 1 OS=Mus musculus GN=Ppil1 PE=1 SV=1	2	6	6	6	0	0	1	4	5	5	0	0	0	3	4	4	0	0	1	4	5	5	0	0	0	3	4	4	0	0	1	4	5	5	0	0	0	3	4	4	36.1	36.1
B9EKS2;Q6ZPY7;Q6ZPY7-2	B9EKS2;Q6ZPY7;Q6ZPY7-2	3;3;2	3;3;2	3;3;2	Lysine-specific demethylase 3B	Kdm3b	>tr|B9EKS2|B9EKS2_MOUSE Jumonji domain containing 1B OS=Mus musculus GN=Kdm3b PE=1 SV=1;>sp|Q6ZPY7|KDM3B_MOUSE Lysine-specific demethylase 3B OS=Mus musculus GN=Kdm3b PE=1 SV=2;>sp|Q6ZPY7-2|KDM3B_MOUSE Isoform 2 of Lysine-specific demethylase 3B OS=Mus mus	3	3	3	3	0	0	0	2	3	3	0	1	0	0	0	1	0	0	0	2	3	3	0	1	0	0	0	1	0	0	0	2	3	3	0	1	0	0	0	1	1.9	1.9
CON__A2A5Y0;Q61765	CON__A2A5Y0;Q61765	16;16	2;2	2;2	Keratin, type I cuticular Ha1	Krt31	>A2A5Y0 TREMBL:A2A5Y0 Tax_Id=10090 Gene_Symbol=Krt31 keratin complex 1, acidic, gene 1;>sp|Q61765|K1H1_MOUSE Keratin, type I cuticular Ha1 OS=Mus musculus GN=Krt31 PE=1 SV=2	2	16	2	2	5	16	7	10	5	6	10	8	13	8	5	5	1	2	0	2	0	0	2	2	2	1	0	0	1	2	0	2	0	0	2	2	2	1	0	0	33.4	2.4
CON__A2I7N0	CON__A2I7N0	11	1	1			>A2I7N0 TREMBL:A2I7N0;Q28922;Q3ZEJ6 (Bos taurus) SERPINA3-4	1	11	1	1	4	3	8	5	5	6	2	2	3	3	1	4	0	0	1	1	1	1	0	0	0	1	0	1	0	0	1	1	1	1	0	0	0	1	0	1	32.8	4.6
CON__A2I7N1	CON__A2I7N1	11	11	1			>A2I7N1 TREMBL:A2I7N1 (Bos taurus) SERPINA3-5	1	11	11	1	4	4	8	5	6	6	4	2	4	2	1	4	4	4	8	5	6	6	4	2	4	2	1	4	1	1	1	1	1	1	1	0	1	0	0	1	28.2	28.2
CON__A3EZ82	CON__A3EZ82	1	1	1			>A3EZ82 TREMBL:A3EZ82;Q32W66 Tax_Id=9606 Gene_Symbol=DMKN Dermokine	1	1	1	1	1	0	1	1	1	0	1	0	0	0	0	0	1	0	1	1	1	0	1	0	0	0	0	0	1	0	1	1	1	0	1	0	0	0	0	0	3.6	3.6
CON__ENSEMBL:ENSBTAP00000011227	CON__ENSEMBL:ENSBTAP00000011227	3	1	1			>ENSEMBL:ENSBTAP00000011227 (Bos taurus) 15 kDa protein	1	3	1	1	3	2	3	1	1	1	2	2	3	2	1	1	1	1	1	0	0	0	1	1	1	0	0	0	1	1	1	0	0	0	1	1	1	0	0	0	27.7	15.3
CON__ENSEMBL:ENSBTAP00000014147	CON__ENSEMBL:ENSBTAP00000014147	7	5	5			>ENSEMBL:ENSBTAP00000014147 (Bos taurus) 12 kDa protein	1	7	5	5	7	5	6	0	0	4	7	6	7	1	1	2	5	4	4	0	0	3	5	5	5	1	1	2	5	4	4	0	0	3	5	5	5	1	1	2	45.1	45.1
CON__ENSEMBL:ENSBTAP00000018229	CON__ENSEMBL:ENSBTAP00000018229	6	6	3			>ENSEMBL:ENSBTAP00000018229 (Bos taurus) 54 kDa protein	1	6	6	3	0	2	6	1	1	1	0	1	0	0	0	0	0	2	6	1	1	1	0	1	0	0	0	0	0	0	3	0	0	0	0	0	0	0	0	0	15.4	15.4
CON__ENSEMBL:ENSBTAP00000023055;Q545J3;Q9R098;A0A0J9YUY6	CON__ENSEMBL:ENSBTAP00000023055;Q545J3;Q9R098;A0A0J9YUY6	2;2;2;1	2;2;2;1	2;2;2;1	Hepatocyte growth factor activator;Hepatocyte growth factor activator short chain;Hepatocyte growth factor activator long chain	Hgfac	>ENSEMBL:ENSBTAP00000023055 (Bos taurus) 68 kDa protein;>tr|Q545J3|Q545J3_MOUSE Hepatocyte growth factor activator OS=Mus musculus GN=Hgfac PE=1 SV=1;>sp|Q9R098|HGFA_MOUSE Hepatocyte growth factor activator OS=Mus musculus GN=Hgfac PE=1 SV=1;>tr|A0A0J9YUY6	4	2	2	2	0	0	1	1	0	0	0	0	0	1	2	0	0	0	1	1	0	0	0	0	0	1	2	0	0	0	1	1	0	0	0	0	0	1	2	0	3.6	3.6
CON__ENSEMBL:ENSBTAP00000024462;CON__ENSEMBL:ENSBTAP00000024466	CON__ENSEMBL:ENSBTAP00000024462;CON__ENSEMBL:ENSBTAP00000024466	13;9	13;9	13;9			>ENSEMBL:ENSBTAP00000024462 (Bos taurus) 47 kDa protein;>ENSEMBL:ENSBTAP00000024466 (Bos taurus) 44 kDa protein	2	13	13	13	11	11	11	4	3	7	12	13	12	5	5	5	11	11	11	4	3	7	12	13	12	5	5	5	11	11	11	4	3	7	12	13	12	5	5	5	36.5	36.5
CON__ENSEMBL:ENSBTAP00000031900	CON__ENSEMBL:ENSBTAP00000031900	12	9	9			>ENSEMBL:ENSBTAP00000031900 (Bos taurus) 121 kDa protein	1	12	9	9	0	1	10	3	3	3	2	0	0	4	2	2	0	1	9	1	0	0	1	0	0	2	0	1	0	1	9	1	0	0	1	0	0	2	0	1	12.5	9.1
CON__ENSEMBL:ENSBTAP00000033053;CON__Q1RMK2	CON__ENSEMBL:ENSBTAP00000033053;CON__Q1RMK2	4;2	4;2	2;0			>ENSEMBL:ENSBTAP00000033053 (Bos taurus) 15 kDa protein;>Q1RMK2 TREMBL:Q1RMK2 (Bos taurus) IGHM protein	2	4	4	2	3	2	3	1	1	1	2	3	3	2	1	1	3	2	3	1	1	1	2	3	3	2	1	1	1	1	1	0	0	0	1	2	1	0	0	0	30.9	30.9
CON__ENSEMBL:ENSBTAP00000034412	CON__ENSEMBL:ENSBTAP00000034412	3	3	3			>ENSEMBL:ENSBTAP00000034412 (Bos taurus) similar to C4b-binding protein alpha chain	1	3	3	3	0	0	0	0	0	0	0	0	0	3	0	3	0	0	0	0	0	0	0	0	0	3	0	3	0	0	0	0	0	0	0	0	0	3	0	3	15.1	15.1
CON__ENSEMBL:ENSBTAP00000038253	CON__ENSEMBL:ENSBTAP00000038253	23	5	5			>ENSEMBL:ENSBTAP00000038253 (Bos taurus) 63 kDa protein	1	23	5	5	13	14	15	16	15	15	17	15	20	17	13	14	0	0	0	0	0	0	0	0	5	0	0	0	0	0	0	0	0	0	0	0	5	0	0	0	29.4	11.7
CON__ENSEMBL:ENSBTAP00000038329	CON__ENSEMBL:ENSBTAP00000038329	1	1	1			>ENSEMBL:ENSBTAP00000038329 (Bos taurus) 9 kDa protein	1	1	1	1	1	0	1	1	1	1	1	1	0	1	0	1	1	0	1	1	1	1	1	1	0	1	0	1	1	0	1	1	1	1	1	1	0	1	0	1	15	15
CON__O43790;Q9CPR6	CON__O43790	33;2	4;0	1;0			>O43790 SWISS-PROT:O43790 Keratin, type II cuticular Hb6 (Hair keratin, type II Hb6) (ghHb6) - Homo sapiens (Human),	2	33	4	1	10	31	23	24	15	17	24	12	28	15	4	10	0	3	3	3	3	3	3	0	3	3	1	1	0	0	1	1	1	1	1	0	1	1	0	1	43.8	6.6
CON__O76009;CON__Q6NTB9	CON__O76009;CON__Q6NTB9	26;24	6;6	2;2			>O76009 SWISS-PROT:O76009 Keratin, type I cuticular HA3-I (Hair keratin, type I HA3-I);>Q6NTB9 TREMBL:Q6NTB9 Type I hair keratin 3A - Homo sapiens (Human),	2	26	6	2	7	21	19	15	9	8	15	10	18	12	4	7	0	3	5	3	1	0	3	2	5	1	0	0	0	0	2	0	0	0	0	0	2	0	0	0	51.2	16.1
CON__O76011	CON__O76011	25	13	2			>O76011 SWISS-PROT:O76011 Keratin, type I cuticular HA4 (Hair keratin, type I HA4)	1	25	13	2	4	13	19	9	8	8	13	8	16	10	1	7	1	3	11	3	2	3	6	2	8	3	0	2	0	0	2	1	1	1	1	0	0	0	0	1	60.2	36.3
CON__O76013;B1AQ75	CON__O76013	19;6	16;4	9;1			>O76013 SWISS-PROT:O76013 Keratin, type I cuticular HA6 (Hair keratin, type I HA6)	2	19	16	9	4	14	13	9	4	5	8	6	12	7	2	6	3	11	11	7	2	3	6	4	9	5	1	4	2	4	8	4	1	2	3	4	5	5	0	3	35.8	30.4
CON__O76015	CON__O76015	9	6	2			>O76015 SWISS-PROT:O76015 Keratin, type I cuticular HA8 (Hair keratin, type I HA8)	1	9	6	2	1	3	9	3	2	2	3	2	7	2	3	2	0	0	6	0	0	0	0	0	4	0	1	0	0	0	2	0	0	0	0	0	0	0	0	0	24.3	18.2
CON__O95678;D3Z6N5	CON__O95678	45;1	20;1	16;0			>O95678 SWISS-PROT:O95678 Tax_Id=9606 Gene_Symbol=KRT75 Keratin, type II cytoskeletal 75	2	45	20	16	16	21	42	22	21	20	23	21	21	20	14	21	0	1	19	2	1	0	0	0	0	0	0	0	0	1	15	2	1	0	0	0	0	0	0	0	55	31.4
CON__P00711	CON__P00711	1	1	1			>P00711 SWISS-PROT:P00711 Alpha-lactalbumin - Bos taurus (Bovine),	1	1	1	1	1	1	1	1	1	1	0	0	1	0	0	0	1	1	1	1	1	1	0	0	1	0	0	0	1	1	1	1	1	1	0	0	1	0	0	0	8.1	8.1
CON__P00761;E9QPR6;Q5U405	CON__P00761	5;1;1	5;1;1	4;0;0			>P00761 SWISS-PROT:P00761|TRYP_PIG Trypsin - Sus scrofa (Pig),	3	5	5	4	5	5	4	4	4	4	4	4	4	4	5	4	5	5	4	4	4	4	4	4	4	4	5	4	4	4	4	4	4	4	4	4	4	4	4	4	28.6	28.6
CON__P00978	CON__P00978	2	2	2			>P00978 SWISS-PROT:P00978 (Bos taurus) AMBP protein precursor	1	2	2	2	0	0	2	0	0	0	0	0	0	0	0	0	0	0	2	0	0	0	0	0	0	0	0	0	0	0	2	0	0	0	0	0	0	0	0	0	4.8	4.8
CON__P01966	CON__P01966	4	4	3			>P01966 SWISS-PROT:P01966 (Bos taurus) Hemoglobin subunit alpha	1	4	4	3	2	1	0	3	1	1	1	4	0	2	1	4	2	1	0	3	1	1	1	4	0	2	1	4	2	1	0	3	1	1	1	3	0	2	1	3	34.5	34.5
CON__P02533	CON__P02533	55	49	4			>P02533 SWISS-PROT:P02533 Tax_Id=9606 Gene_Symbol=KRT14 Keratin, type I cytoskeletal 14	1	55	49	4	40	44	44	42	42	45	46	42	40	46	34	44	36	39	38	36	36	39	40	37	35	41	28	38	3	3	3	3	3	4	4	4	3	4	3	3	76.3	71
CON__P02538;CON__Q8VED5;Q8VED5	CON__P02538	62;13;13	4;1;1	3;0;0			>P02538 SWISS-PROT:P02538 Tax_Id=9606 Gene_Symbol=KRT6A Keratin, type II cytoskeletal 6A	3	62	4	3	47	53	57	54	53	53	52	50	49	48	33	52	2	2	3	3	2	3	2	3	3	2	1	3	2	2	3	3	2	2	2	3	3	1	1	3	63.7	6
CON__P02662	CON__P02662	18	18	18			>P02662 SWISS-PROT:P02662 Alpha-S1-casein - Bos taurus (Bovine),	1	18	18	18	14	15	15	15	14	18	12	13	11	12	6	12	14	15	15	15	14	18	12	13	11	12	6	12	14	15	15	15	14	18	12	13	11	12	6	12	72.9	72.9
CON__P02663	CON__P02663	21	21	21			>P02663 SWISS-PROT:P02663 Alpha-S2-casein [Contains: Casocidin-1 - Bos taurus (Bovine),	1	21	21	21	15	14	13	17	17	21	11	14	12	14	6	15	15	14	13	17	17	21	11	14	12	14	6	15	15	14	13	17	17	21	11	14	12	14	6	15	88.9	88.9
CON__P02666	CON__P02666	8	8	8			>P02666 SWISS-PROT:P02666 Beta-casein - Bos taurus (Bovine),	1	8	8	8	4	4	4	6	5	8	6	6	4	5	2	5	4	4	4	6	5	8	6	6	4	5	2	5	4	4	4	6	5	8	6	6	4	5	2	5	42.6	42.6
CON__P02668	CON__P02668	11	11	11			>P02668 SWISS-PROT:P02668 Kappa-casein [Contains: Casoxin C; Casoxin 6; Casoxin A; Casoxin B; Casoplatelin] - Bos taurus (Bovine),	1	11	11	11	4	5	5	6	5	11	3	4	3	2	4	2	4	5	5	6	5	11	3	4	3	2	4	2	4	5	5	6	5	11	3	4	3	2	4	2	56.2	56.2
CON__P02754	CON__P02754	14	14	14			>P02754 SWISS-PROT:P02754 Beta-lactoglobulin - Bos taurus (Bovine),	1	14	14	14	9	10	10	10	10	14	8	9	7	10	5	11	9	10	10	10	10	14	8	9	7	10	5	11	9	10	10	10	10	14	8	9	7	10	5	11	66	66
CON__P02768-1	CON__P02768-1	24	17	17			>P02768-1 SWISS-PROT:P02768-1 Tax_Id=9606 Gene_Symbol=ALB Isoform 1 of Serum albumin precursor	1	24	17	17	13	14	15	19	16	23	11	14	12	16	10	13	10	10	11	14	11	17	6	10	8	10	5	8	10	10	11	14	11	17	6	10	8	10	5	8	31.2	23.5
CON__P02769	CON__P02769	52	52	46			>P02769 SWISS-PROT:P02769 (Bos taurus) Bovine serum albumin precursor	1	52	52	46	29	27	37	31	26	31	33	29	27	31	33	31	29	27	37	31	26	31	33	29	27	31	33	31	26	23	33	27	22	26	28	25	23	26	28	27	62.1	62.1
CON__P04259;CON__H-INV:HIT000292931	CON__P04259	62;4	2;0	2;0			>P04259 SWISS-PROT:P04259 Tax_Id=9606 Gene_Symbol=KRT6B Keratin, type II cytoskeletal 6B	2	62	2	2	46	52	55	53	55	51	51	48	47	47	33	52	1	1	1	1	2	1	1	1	1	1	1	2	1	1	1	1	2	1	1	1	1	1	1	2	63.5	4.4
CON__P04264	CON__P04264	79	74	54			>P04264 SWISS-PROT:P04264 Tax_Id=9606 Gene_Symbol=KRT1 Keratin, type II cytoskeletal 1	1	79	74	54	61	64	69	71	67	68	71	65	66	70	62	64	56	59	64	66	63	64	66	60	61	65	57	59	41	43	46	48	46	47	47	45	44	45	41	42	80.6	80.6
CON__P07477	CON__P07477	2	1	1			>P07477 SWISS-PROT:P07477 Tax_Id=9606 Gene_Symbol=PRSS1 Trypsin-1 precursor	1	2	1	1	2	2	1	1	1	1	1	1	1	1	2	1	1	1	1	1	1	1	1	1	1	1	1	1	1	1	1	1	1	1	1	1	1	1	1	1	11.3	8.1
CON__P08727	CON__P08727	15	3	3			>P08727 SWISS-PROT:P08727 Tax_Id=9606 Gene_Symbol=KRT19 Keratin, type I cytoskeletal 19	1	15	3	3	9	12	11	14	11	10	10	9	10	9	8	11	1	1	1	3	1	1	1	1	1	1	1	1	1	1	1	3	1	1	1	1	1	1	1	1	31.5	10.8
CON__Q3KNV1;CON__P08729	CON__Q3KNV1;CON__P08729	10;10	1;1	1;1			>Q3KNV1 TREMBL:Q3KNV1;Q96GE1 Tax_Id=9606 Gene_Symbol=KRT7 keratin 7;>P08729 SWISS-PROT:P08729 Tax_Id=9606 Gene_Symbol=KRT7 Keratin, type II cytoskeletal 7	2	10	1	1	4	6	6	6	6	5	9	7	7	7	3	4	0	0	0	0	0	0	1	0	0	1	0	0	0	0	0	0	0	0	1	0	0	1	0	0	13.6	2.6
CON__P08779;Q3SYP5;CON__Q9Z2K1;CON__Q3ZAW8;Q9Z2K1;Q9WTL4	CON__P08779	50;16;16;16;16;2	28;5;5;5;5;2	27;5;5;5;5;2			>P08779 SWISS-PROT:P08779 Tax_Id=9606 Gene_Symbol=KRT16 Keratin, type I cytoskeletal 16	6	50	28	27	39	39	46	43	40	45	38	36	35	39	33	42	24	22	27	25	22	25	19	19	20	22	16	24	24	21	26	24	21	25	19	19	20	22	16	23	76.3	51.4
CON__P12035	CON__P12035	30	11	7			>P12035 SWISS-PROT:P12035 Tax_Id=9606 Gene_Symbol=KRT3 Keratin, type II cytoskeletal 3	1	30	11	7	15	20	18	25	22	18	18	18	18	22	14	17	1	2	1	9	6	2	2	2	2	4	1	2	0	0	0	6	3	0	0	0	0	3	0	1	31.3	17.3
CON__P12763	CON__P12763	6	5	5			>P12763 SWISS-PROT:P12763 (Bos taurus) Alpha-2-HS-glycoprotein precursor	1	6	5	5	1	2	4	1	1	2	3	0	4	2	5	2	1	2	4	1	1	2	3	0	4	2	4	2	1	2	4	1	1	2	3	0	4	2	4	2	20.1	18.1
CON__P13645;CON__Q7Z3Y7;CON__Q2M2I5;CON__Q148H6;A6BLY7;CON__P05784;P05784;CON__Q7Z3Y9;Q8VCW2;Q9Z320	CON__P13645	62;7;5;4;4;2;2;1;1;1	62;7;5;4;4;2;2;1;1;1	42;1;0;0;0;0;0;0;0;0			>P13645 SWISS-PROT:P13645 Tax_Id=9606 Gene_Symbol=KRT10 Keratin, type I cytoskeletal 10	10	62	62	42	46	46	53	55	52	50	54	50	47	50	45	50	46	46	53	55	52	50	54	50	47	50	45	50	30	30	34	36	33	32	34	33	31	32	29	31	70	70
CON__P13646-1	CON__P13646-1	32	25	4			>P13646-1 SWISS-PROT:P13646-1 Tax_Id=9606 Gene_Symbol=KRT13 Isoform 1 of Keratin, type I cytoskeletal 13	1	32	25	4	16	25	17	20	22	14	20	19	23	9	11	15	10	19	11	14	16	8	13	13	16	3	6	9	2	3	1	2	2	0	2	2	3	0	1	0	64.6	56.8
CON__P13647	CON__P13647	63	37	11			>P13647 SWISS-PROT:P13647 Tax_Id=9606 Gene_Symbol=KRT5 Keratin, type II cytoskeletal 5	1	63	37	11	46	54	54	57	54	54	60	54	56	57	43	54	28	31	32	34	30	33	36	30	35	34	26	33	9	9	8	9	8	9	10	9	10	10	9	10	65.1	48.6
CON__P19012	CON__P19012	19	3	2			>P19012 SWISS-PROT:P19012 Tax_Id=9606 Gene_Symbol=KRT15 Keratin, type I cytoskeletal 15	1	19	3	2	10	13	14	13	13	11	15	13	14	13	9	12	0	0	0	0	0	0	0	0	0	3	0	0	0	0	0	0	0	0	0	0	0	2	0	0	28.7	8.3
CON__P19013	CON__P19013	26	20	13			>P19013 SWISS-PROT:P19013 Tax_Id=9606 Gene_Symbol=KRT4 keratin 4	1	26	20	13	9	21	8	11	20	12	20	15	22	7	9	7	4	15	3	5	14	6	14	9	16	2	5	2	1	10	1	4	9	3	9	5	12	2	4	1	36.9	31.6
CON__P20930	CON__P20930	24	24	24			>P20930 SWISS-PROT:P20930 Tax_Id=9606 Gene_Symbol=FLG Filaggrin	1	24	24	24	13	17	18	14	15	13	16	11	11	10	5	20	13	17	18	14	15	13	16	11	11	10	5	20	13	17	18	14	15	13	16	11	11	10	5	20	14.7	14.7
CON__P34955	CON__P34955	7	7	7			>P34955 SWISS-PROT:P34955 (Bos taurus) Alpha-1-antiproteinase precursor	1	7	7	7	3	0	1	0	0	0	0	1	5	0	4	0	3	0	1	0	0	0	0	1	5	0	4	0	3	0	1	0	0	0	0	1	5	0	4	0	18.8	18.8
CON__P35527	CON__P35527	59	58	58			>P35527 SWISS-PROT:P35527 Tax_Id=9606 Gene_Symbol=KRT9 Keratin, type I cytoskeletal 9	1	59	58	58	50	50	51	55	50	54	54	50	48	40	45	42	50	49	50	54	49	53	53	49	47	40	44	41	50	49	50	54	49	53	53	49	47	40	44	41	76.1	76.1
CON__P35908	CON__P35908	84	84	58			>P35908 SWISS-PROT:P35908 Tax_Id=9606 Gene_Symbol=KRT2 Keratin, type II cytoskeletal 2 epidermal	1	84	84	58	63	68	75	76	72	74	77	69	66	76	61	65	63	68	75	76	72	74	77	69	66	76	61	65	43	44	49	51	47	50	51	44	42	51	40	42	94.4	94.4
CON__P48668	CON__P48668	64	49	0			>P48668 SWISS-PROT:P48668 Tax_Id=9606 Gene_Symbol=KRT6C Keratin, type II cytoskeletal 6C	1	64	49	0	48	54	57	55	56	53	53	51	48	49	33	52	37	40	42	40	41	39	38	36	35	35	21	40	0	0	0	0	0	0	0	0	0	0	0	0	63.7	52.7
CON__P50446;P50446	CON__P50446;P50446	38;38	2;2	0;0	Keratin, type II cytoskeletal 6A	Krt6a	>P50446 SWISS-PROT:P50446 Tax_Id=10090 Gene_Symbol=Krt6a Keratin, type II cytoskeletal 6A;>sp|P50446|K2C6A_MOUSE Keratin, type II cytoskeletal 6A OS=Mus musculus GN=Krt6a PE=1 SV=3	2	38	2	0	29	34	36	33	33	33	32	30	32	33	23	32	1	1	1	1	1	1	1	1	1	2	0	1	0	0	0	0	0	0	0	0	0	0	0	0	33.8	3.4
Q56A15;CON__P62894;P62897	Q56A15;CON__P62894;P62897	1;1;1	1;1;1	1;1;1	Cytochrome c, somatic	Cycs	>tr|Q56A15|Q56A15_MOUSE Cytochrome c OS=Mus musculus GN=Cycs PE=1 SV=1;>P62894 SWISS-PROT:P62894 Cytochrome c - Bos taurus (Bovine),;>sp|P62897|CYC_MOUSE Cytochrome c, somatic OS=Mus musculus GN=Cycs PE=1 SV=2	3	1	1	1	0	0	0	0	0	1	0	0	0	0	0	0	0	0	0	0	0	1	0	0	0	0	0	0	0	0	0	0	0	1	0	0	0	0	0	0	10.5	10.5
CON__P78386;A2AKJ2;P03995-2;P03995	CON__P78386	43;1;1;1	42;0;0;0	12;0;0;0			>P78386 SWISS-PROT:P78386 Keratin, type II cuticular Hb5 (Hair keratin, type II Hb5) - Homo sapiens (Human),	4	43	42	12	10	34	30	22	9	15	27	14	34	14	4	6	9	33	29	21	8	14	26	13	33	13	3	5	1	6	8	4	0	2	6	2	7	3	0	1	52.3	52.3
CON__P81644	CON__P81644	1	1	1			>P81644 SWISS-PROT:P81644 (Bos taurus) Apolipoprotein A-II precursor	1	1	1	1	0	1	0	0	0	0	0	0	0	0	0	0	0	1	0	0	0	0	0	0	0	0	0	0	0	1	0	0	0	0	0	0	0	0	0	0	16	16
CON__Q01546	CON__Q01546	25	6	3			>Q01546 SWISS-PROT:Q01546 Tax_Id=9606 Gene_Symbol=KRT76 Keratin, type II cytoskeletal 2 oral	1	25	6	3	12	17	17	22	17	16	16	16	15	17	14	14	0	1	0	5	0	0	0	0	0	0	0	0	0	0	0	3	0	0	0	0	0	0	0	0	23.8	9.1
CON__Q04695;CON__Q9D312;Q9D312;Q8CCX5-2;Q8CCX5;CON__Q8N1A0;Q544I8;CON__Q99PS0;Q99PS0	CON__Q04695	41;4;4;2;2;1;1;1;1	21;0;0;0;0;0;1;1;1	7;0;0;0;0;0;0;0;0			>Q04695 SWISS-PROT:Q04695 Tax_Id=9606 Gene_Symbol=KRT17 Keratin, type I cytoskeletal 17	9	41	21	7	30	32	32	33	29	34	32	29	30	31	21	32	14	15	16	17	13	18	14	12	14	13	7	15	5	5	5	6	5	7	4	5	4	5	2	6	63.2	42.8
CON__Q05B55	CON__Q05B55	9	9	9			>Q05B55 TREMBL:Q05B55 (Bos taurus) Similar to Ig kappa chain C region	1	9	9	9	9	8	8	0	1	2	8	7	9	0	1	0	9	8	8	0	1	2	8	7	9	0	1	0	9	8	8	0	1	2	8	7	9	0	1	0	27.5	27.5
CON__Q29443;CON__Q0IIK2	CON__Q29443;CON__Q0IIK2	2;2	2;2	2;2			>Q29443 SWISS-PROT:Q29443 Serotransferrin - Bos taurus (Bovine),;>Q0IIK2 TREMBL:Q0IIK2 (Bos taurus) Transferrin	2	2	2	2	1	1	1	1	1	2	0	1	2	2	0	2	1	1	1	1	1	2	0	1	2	2	0	2	1	1	1	1	1	2	0	1	2	2	0	2	2.6	2.6
CON__Q14525;Q6IFX3;E9PV64	CON__Q14525	24;3;2	4;0;0	4;0;0			>Q14525 SWISS-PROT:Q14525 Keratin, type I cuticular HA3-II (Hair keratin, type I HA3-II)	3	24	4	4	8	18	18	18	10	11	15	11	19	14	4	8	2	2	3	4	2	1	3	1	4	3	0	0	2	2	3	4	2	1	3	1	4	3	0	0	51.7	9.2
CON__Q14532	CON__Q14532	12	5	4			>Q14532 SWISS-PROT:Q14532 Keratin, type I cuticular HA2 (Hair keratin, type I HA2)	1	12	5	4	5	10	8	5	5	3	5	3	8	5	2	3	1	3	3	0	1	0	0	0	2	1	0	0	1	3	2	0	1	0	0	0	2	1	0	0	23.9	11.6
CON__Q9UE12;CON__Q15323	CON__Q9UE12;CON__Q15323	29;29	26;26	4;4			>Q9UE12 TREMBL:Q9UE12 Type I hair keratin 1 - Homo sapiens (Human),;>Q15323 SWISS-PROT:Q15323 Keratin, type I cuticular HA1 (Hair keratin, type I HA1)	2	29	26	4	9	23	21	17	10	11	19	10	22	17	7	9	8	20	19	15	8	10	17	8	20	15	5	6	0	1	4	1	0	0	4	0	4	4	0	0	57.9	57.5
CON__Q1RMN8	CON__Q1RMN8	10	10	8			>Q1RMN8 TREMBL:Q1RMN8 (Bos taurus) Similar to Immunoglobulin lambda-like polypeptide 1	1	10	10	8	6	5	6	1	0	2	7	8	6	0	2	1	6	5	6	1	0	2	7	8	6	0	2	1	4	4	4	1	0	1	5	7	4	0	2	1	34.6	34.6
CON__Q32MB2;CON__Q7RTS7;CON__Q3SY84	CON__Q32MB2;CON__Q7RTS7;CON__Q3SY84	12;9;8	3;2;2	0;0;0			>Q32MB2 TREMBL:Q32MB2;Q86Y46 Tax_Id=9606 Gene_Symbol=KRT73 Keratin-73;>Q7RTS7 SWISS-PROT:Q7RTS7 Tax_Id=9606 Gene_Symbol=KRT74 Keratin, type II cytoskeletal 74;>Q3SY84 SWISS-PROT:Q3SY84 Tax_Id=9606 Gene_Symbol=KRT71 Keratin, type II cytoskeletal 71	3	12	3	0	5	11	7	8	10	9	11	9	9	7	6	7	1	2	1	1	1	1	2	1	1	1	1	1	0	0	0	0	0	0	0	0	0	0	0	0	17	6.3
CON__Q3LI72	CON__Q3LI72	1	1	1			>Q3LI72 SWISS-PROT:Q3LI72 Tax_Id=9606 Gene_Symbol=KRTAP19-5 Keratin-associated protein 19-5	1	1	1	1	0	0	1	0	0	0	0	0	1	0	0	0	0	0	1	0	0	0	0	0	1	0	0	0	0	0	1	0	0	0	0	0	1	0	0	0	30.6	30.6
CON__Q3SX09;CON__P02070;A8DUK4;P02089;E9Q223;P02104	CON__Q3SX09	5;2;2;2;1;1	5;2;2;2;1;1	3;1;0;0;0;0			>Q3SX09 TREMBL:Q3SX09 (Bos taurus) similar to HBG protein	6	5	5	3	2	2	3	1	1	1	3	2	3	1	1	1	2	2	3	1	1	1	3	2	3	1	1	1	1	1	2	0	0	0	2	0	3	0	0	0	28.9	28.9
CON__Q3SZR3	CON__Q3SZR3	8	8	8			>Q3SZR3 SWISS-PROT:Q3SZR3 (Bos taurus) Alpha-1-acid glycoprotein precursor	1	8	8	8	5	6	8	6	6	4	5	5	3	5	3	5	5	6	8	6	6	4	5	5	3	5	3	5	5	6	8	6	6	4	5	5	3	5	3	5	34.7	34.7
CON__Q3TTY5;Q3TTY5	CON__Q3TTY5;Q3TTY5	19;19	2;2	2;2	Keratin, type II cytoskeletal 2 epidermal	Krt2	>Q3TTY5 SWISS-PROT:Q3TTY5 Tax_Id=10090 Gene_Symbol=Krt2 Keratin, type II cytoskeletal 2 epidermal;>sp|Q3TTY5|K22E_MOUSE Keratin, type II cytoskeletal 2 epidermal OS=Mus musculus GN=Krt2 PE=1 SV=1	2	19	2	2	14	17	17	17	17	16	17	16	15	19	14	14	0	0	0	0	0	0	0	0	0	2	0	0	0	0	0	0	0	0	0	0	0	2	0	0	13.9	1.4
CON__Q497I4;Q497I4	CON__Q497I4;Q497I4	18;18	8;8	2;2	Keratin, type I cuticular Ha5	Krt35	>Q497I4 TREMBL:Q497I4 Tax_Id=10090 Gene_Symbol=Krt35 Krt35 protein;>sp|Q497I4|KRT35_MOUSE Keratin, type I cuticular Ha5 OS=Mus musculus GN=Krt35 PE=1 SV=1	2	18	8	2	5	16	10	10	5	4	9	5	14	6	4	6	1	6	5	4	1	0	4	1	7	1	0	1	0	1	1	1	0	0	1	0	2	0	0	0	29.7	14.5
CON__Q5D862;E9QPZ3;Q2VIS4	CON__Q5D862	27;2;2	27;2;2	27;2;2			>Q5D862 SWISS-PROT:Q5D862 Tax_Id=9606 Gene_Symbol=FLG2 Filaggrin-2	3	27	27	27	13	20	19	23	20	18	16	11	10	15	10	19	13	20	19	23	20	18	16	11	10	15	10	19	13	20	19	23	20	18	16	11	10	15	10	19	19.1	19.1
CON__Q5XQN5;CON__H-INV:HIT000016045;P19246;CON__REFSEQ:XP_932229	CON__Q5XQN5	49;4;2;1	2;0;0;0	1;0;0;0			>Q5XQN5 SWISS-PROT:Q5XQN5 (Bos taurus) Keratin, type II cytoskeletal 5	4	49	2	1	36	42	45	45	43	42	47	42	46	44	35	42	0	0	1	0	0	0	1	1	2	0	0	1	0	0	0	0	0	0	0	0	1	0	0	0	50.2	4
E9Q1Y9;CON__Q61726;Q6IMF0	E9Q1Y9;CON__Q61726;Q6IMF0	26;26;24	7;7;7	2;2;2	Keratin, type II cuticular Hb3	5430421N21Rik;Krt83	>tr|E9Q1Y9|E9Q1Y9_MOUSE Keratin, type II cuticular Hb3 OS=Mus musculus GN=Krt83 PE=1 SV=1;>Q61726 TREMBL:Q61726 Tax_Id=10090 Gene_Symbol=5430421N21Rik Keratin type II;>sp|Q6IMF0|KRT83_MOUSE Keratin, type II cuticular Hb3 OS=Mus musculus GN=Krt83 PE=2 SV=2	3	26	7	2	7	26	11	15	8	11	13	11	21	9	1	8	0	7	1	2	0	1	1	3	5	1	0	1	0	2	0	1	0	0	0	2	1	0	0	0	33	10.6
CON__Q61782	CON__Q61782	8	1	1			>Q61782 TREMBL:Q61782 Tax_Id=10090 Gene_Symbol=Krt14 Type I epidermal keratin (Fragment)	1	8	1	1	6	6	6	6	6	6	6	6	5	7	6	8	0	0	0	1	1	1	0	0	0	0	1	1	0	0	0	1	1	1	0	0	0	0	1	1	59.1	10.8
CON__Q6IFU6	CON__Q6IFU6	2	2	2			>Q6IFU6 TREMBL:Q6IFU6 Type I hair keratin KA35 - Homo sapiens (Human),	1	2	2	2	0	1	1	0	0	0	0	0	0	0	0	0	0	1	1	0	0	0	0	0	0	0	0	0	0	1	1	0	0	0	0	0	0	0	0	0	5.1	5.1
CON__Q6IFX2;Q6IFX2	CON__Q6IFX2;Q6IFX2	26;26	1;1	1;1	Keratin, type I cytoskeletal 42	Krt42	>Q6IFX2 SWISS-PROT:Q6IFX2 Tax_Id=10090 Gene_Symbol=Krt42 Keratin, type I cytoskeletal 42;>sp|Q6IFX2|K1C42_MOUSE Keratin, type I cytoskeletal 42 OS=Mus musculus GN=Krt42 PE=1 SV=1	2	26	1	1	21	22	23	21	20	21	22	19	21	22	14	22	0	1	0	0	0	0	0	0	0	0	0	0	0	1	0	0	0	0	0	0	0	0	0	0	38.3	3.8
CON__Q6KB66-1;CON__Q0VBK2;Q0VBK2;Q80YS5	CON__Q6KB66-1	19;5;5;1	19;5;5;1	19;5;5;1			>Q6KB66-1 SWISS-PROT:Q6KB66-1 Tax_Id=9606 Gene_Symbol=KRT80 Isoform 1 of Keratin, type II cytoskeletal 80	4	19	19	19	7	12	12	13	11	9	14	5	10	10	5	7	7	12	12	13	11	9	14	5	10	10	5	7	7	12	12	13	11	9	14	5	10	10	5	7	44	44
CON__Q6NT21;CON__P78385	CON__Q6NT21;CON__P78385	34;32	10;8	1;1			>Q6NT21 TREMBL:Q6NT21 Keratin, hair, basic, 3 - Homo sapiens (Human),;>P78385 SWISS-PROT:P78385 Keratin, type II cuticular Hb3 (Hair keratin, type II Hb3) - Homo sapiens (Human),	2	34	10	1	10	31	24	24	12	14	23	14	30	14	3	9	1	7	7	8	5	4	7	4	10	6	0	4	0	0	1	0	0	0	0	0	1	0	0	0	43.2	17.2
CON__Q8N1N4-2;CON__Q7RTT2	CON__Q8N1N4-2;CON__Q7RTT2	26;26	21;21	21;21			>Q8N1N4-2 SWISS-PROT:Q8N1N4-2 Tax_Id=9606 Gene_Symbol=KRT78 Isoform 2 of Keratin, type II cytoskeletal 78;>Q7RTT2 TREMBL:Q7RTT2 Tax_Id=9606 Gene_Symbol=KRT78 Keratin-78	2	26	21	21	18	21	23	23	22	21	23	16	20	25	12	15	15	17	19	19	18	16	19	13	17	20	9	12	15	17	19	19	18	16	19	13	17	20	9	12	42.8	36.9
CON__Q7Z3Y8	CON__Q7Z3Y8	5	1	1			>Q7Z3Y8 SWISS-PROT:Q7Z3Y8 Tax_Id=9606 Gene_Symbol=KRT27 Keratin, type I cytoskeletal 27	1	5	1	1	3	3	4	3	4	4	4	3	4	3	2	3	0	0	1	0	1	1	0	0	0	0	0	0	0	0	1	0	1	1	0	0	0	0	0	0	8.3	2.6
CON__Q7Z3Z0	CON__Q7Z3Z0	3	1	1			>Q7Z3Z0 SWISS-PROT:Q7Z3Z0 Tax_Id=9606 Gene_Symbol=KRT25 Keratin, type I cytoskeletal 25	1	3	1	1	2	2	2	2	2	2	2	2	2	3	2	2	0	0	0	0	0	0	0	0	0	1	0	0	0	0	0	0	0	0	0	0	0	1	0	0	5.8	1.8
CON__Q7Z794	CON__Q7Z794	29	23	19			>Q7Z794 SWISS-PROT:Q7Z794 Tax_Id=9606 Gene_Symbol=KRT77 Keratin 77	1	29	23	19	22	18	23	26	21	19	17	16	19	19	20	18	16	13	17	20	15	13	11	10	13	13	15	12	12	9	13	16	12	10	8	7	10	9	12	9	40	34.9
CON__Q86YZ3	CON__Q86YZ3	42	42	42			>Q86YZ3 SWISS-PROT:Q86YZ3 Tax_Id=9606 Gene_Symbol=HRNR Hornerin	1	42	42	42	25	25	28	30	34	31	30	25	20	25	20	26	25	25	28	30	34	31	30	25	20	25	20	26	25	25	28	30	34	31	30	25	20	25	20	26	38.3	38.3
CON__Q92764	CON__Q92764	17	4	4			>Q92764 SWISS-PROT:Q92764 Keratin, type I cuticular HA5 (Hair keratin, type I HA5)	1	17	4	4	4	16	8	8	4	4	9	4	12	4	1	4	1	4	1	1	0	0	2	1	3	0	0	0	1	4	1	1	0	0	2	1	3	0	0	0	30.6	10.6
CON__Q9C075	CON__Q9C075	11	8	8			>Q9C075 SWISS-PROT:Q9C075 Tax_Id=9606 Gene_Symbol=KRT23 Keratin, type I cytoskeletal 23	1	11	8	8	2	4	8	7	7	3	6	4	5	6	3	7	1	1	6	5	5	2	4	2	3	4	1	4	1	1	6	5	5	2	4	2	3	4	1	4	29.4	25.1
CON__Q9NSB2;CON__Q6ISB0	CON__Q9NSB2;CON__Q6ISB0	34;33	26;25	18;17			>Q9NSB2 SWISS-PROT:Q9NSB2 Keratin, type II cuticular Hb4 (Hair keratin, type II Hb4) - Homo sapiens (Human),;>Q6ISB0 TREMBL:Q6ISB0 Keratin, hair, basic, 4 - Homo sapiens (Human),	2	34	26	18	6	11	33	10	20	8	9	8	9	9	5	4	1	3	26	3	14	3	3	2	3	4	2	1	0	2	18	0	10	1	1	0	1	2	1	1	48.3	42
CON__Q9NSB4	CON__Q9NSB4	19	11	7			>Q9NSB4 SWISS-PROT:Q9NSB4 Keratin, type II cuticular Hb2 (Hair keratin, type II Hb2) - Homo sapiens (Human),	1	19	11	7	2	8	16	6	6	5	6	4	9	4	0	3	0	2	10	1	2	0	2	1	2	1	0	1	0	0	7	1	1	0	1	0	1	0	0	0	32.2	23.2
CON__Q9TTE1	CON__Q9TTE1	11	4	3			>Q9TTE1 SWISS-PROT:Q9TTE1 (Bos taurus) Endopin-1 precursor	1	11	4	3	5	4	7	5	5	5	3	2	4	2	1	4	2	1	3	1	1	1	0	0	1	0	0	2	1	1	3	1	1	1	0	0	1	0	0	2	29.2	14.1
CON__Q9U6Y5	CON__Q9U6Y5	2	2	2			>Q9U6Y5 SWISS-PROT:Q9U6Y5 Green fluorescent protein (GFP-Cter-HisTag)	1	2	2	2	1	1	0	1	2	2	1	0	0	2	0	2	1	1	0	1	2	2	1	0	0	2	0	2	1	1	0	1	2	2	1	0	0	2	0	2	8	8
CON__REFSEQ:XP_001252647	CON__REFSEQ:XP_001252647	5	4	3			>REFSEQ:XP_001252647 (Bos taurus) similar to endopin 2B	1	5	4	3	3	0	3	4	5	4	4	2	3	2	0	2	3	0	3	4	4	4	3	2	3	2	0	2	2	0	3	3	3	3	3	2	3	2	0	2	10.8	8.9
CON__REFSEQ:XP_986630;Q61897	CON__REFSEQ:XP_986630;Q61897	16;16	3;3	3;3	Keratin, type I cuticular Ha3-II	Krt33b	>REFSEQ:XP_986630 Tax_Id=10090 Gene_Symbol=Krt33b keratin complex 1, acidic, gene 3;>sp|Q61897|KT33B_MOUSE Keratin, type I cuticular Ha3-II OS=Mus musculus GN=Krt33b PE=1 SV=2	2	16	3	3	5	16	9	9	7	7	8	6	13	6	7	6	1	3	2	1	1	0	1	1	3	0	2	0	1	3	2	1	1	0	1	1	3	0	2	0	29.4	4.8
F6VQH5;D3YTQ3;Q9Z130	F6VQH5;D3YTQ3;Q9Z130	4;4;4	3;3;3	3;3;3	Heterogeneous nuclear ribonucleoprotein D-like	Hnrnpdl	>tr|F6VQH5|F6VQH5_MOUSE Heterogeneous nuclear ribonucleoprotein D-like (Fragment) OS=Mus musculus GN=Hnrnpdl PE=1 SV=1;>tr|D3YTQ3|D3YTQ3_MOUSE Heterogeneous nuclear ribonucleoprotein D-like OS=Mus musculus GN=Hnrnpdl PE=1 SV=1;>sp|Q9Z130|HNRDL_MOUSE Hetero	3	4	3	3	1	0	0	0	1	3	0	0	0	0	3	1	0	0	0	0	0	2	0	0	0	0	2	1	0	0	0	0	0	2	0	0	0	0	2	1	14.6	12.1
D3YTR5;D3YTR4;Q9Z2D8-2;Q9Z2D8;F6WZH1	D3YTR5;D3YTR4;Q9Z2D8-2;Q9Z2D8;F6WZH1	5;5;5;5;3	5;5;5;5;3	5;5;5;5;3	Methyl-CpG-binding domain protein 3	Mbd3	>tr|D3YTR5|D3YTR5_MOUSE Methyl-CpG-binding domain protein 3 OS=Mus musculus GN=Mbd3 PE=1 SV=1;>tr|D3YTR4|D3YTR4_MOUSE Methyl-CpG-binding domain protein 3 OS=Mus musculus GN=Mbd3 PE=1 SV=1;>sp|Q9Z2D8-2|MBD3_MOUSE Isoform 2 of Methyl-CpG-binding domain prote	5	5	5	5	0	1	0	3	4	5	0	0	0	0	2	1	0	1	0	3	4	5	0	0	0	0	2	1	0	1	0	3	4	5	0	0	0	0	2	1	22.6	22.6
D3YUG4;J3QP56;P97823-2;P97823	D3YUG4;J3QP56;P97823-2;P97823	1;1;1;1	1;1;1;1	1;1;1;1	Acyl-protein thioesterase 1	Lypla1	>tr|D3YUG4|D3YUG4_MOUSE Acyl-protein thioesterase 1 (Fragment) OS=Mus musculus GN=Lypla1 PE=1 SV=1;>tr|J3QP56|J3QP56_MOUSE Acyl-protein thioesterase 1 OS=Mus musculus GN=Lypla1 PE=1 SV=1;>sp|P97823-2|LYPA1_MOUSE Isoform 2 of Acyl-protein thioesterase 1 OS=	4	1	1	1	0	0	0	0	1	1	0	0	0	0	0	0	0	0	0	0	1	1	0	0	0	0	0	0	0	0	0	0	1	1	0	0	0	0	0	0	9.2	9.2
D3YUP1;Q9WVG6-2;Q9WVG6;D6RFA7	D3YUP1;Q9WVG6-2;Q9WVG6	3;3;3;1	3;3;3;1	3;3;3;1	Histone-arginine methyltransferase CARM1	Carm1	>tr|D3YUP1|D3YUP1_MOUSE Histone-arginine methyltransferase CARM1 OS=Mus musculus GN=Carm1 PE=1 SV=1;>sp|Q9WVG6-2|CARM1_MOUSE Isoform 2 of Histone-arginine methyltransferase CARM1 OS=Mus musculus GN=Carm1;>sp|Q9WVG6|CARM1_MOUSE Histone-arginine methyltransf	4	3	3	3	0	0	0	2	3	2	0	0	0	0	1	0	0	0	0	2	3	2	0	0	0	0	1	0	0	0	0	2	3	2	0	0	0	0	1	0	5.2	5.2
D3YUT9;Q496W1;P62818	D3YUT9;Q496W1;P62818	1;1;1	1;1;1	1;1;1	Protein S100;Protein S100-A3	S100a4;S100a3	>tr|D3YUT9|D3YUT9_MOUSE Protein Gm42674 (Fragment) OS=Mus musculus GN=Gm42674 PE=4 SV=2;>tr|Q496W1|Q496W1_MOUSE Protein S100-A3 OS=Mus musculus GN=S100a3 PE=1 SV=1;>sp|P62818|S10A3_MOUSE Protein S100-A3 OS=Mus musculus GN=S100a3 PE=2 SV=1	3	1	1	1	0	0	1	0	0	0	1	0	0	0	0	0	0	0	1	0	0	0	1	0	0	0	0	0	0	0	1	0	0	0	1	0	0	0	0	0	14.1	14.1
D3YV69;Q0PD53;Q0PD15;P61294;P35279-2;P35279;Q8BHD0	D3YV69;Q0PD53;Q0PD15;P61294;P35279-2;P35279;Q8BHD0	1;1;1;1;1;1;1	1;1;1;1;1;1;1	1;1;1;1;1;1;1	Ras-related protein Rab-6B;Ras-related protein Rab-6A;Ras-related protein Rab-39A	Rab6a;Rab6b;Rab39;Rab39a	>tr|D3YV69|D3YV69_MOUSE Ras-related protein Rab-6A OS=Mus musculus GN=Rab6a PE=1 SV=1;>tr|Q0PD53|Q0PD53_MOUSE RAB6B, member RAS oncogene family OS=Mus musculus GN=Rab6b PE=1 SV=1;>tr|Q0PD15|Q0PD15_MOUSE RAB39, member RAS oncogene family OS=Mus musculus GN=	7	1	1	1	0	0	1	1	1	1	1	0	1	0	1	1	0	0	1	1	1	1	1	0	1	0	1	1	0	0	1	1	1	1	1	0	1	0	1	1	6.3	6.3
D3YV76;F6UKN5;D3YZU7;D3Z1S1;F6WYM0;D3YYB1;D3Z3C0;E9Q3V6;P42208	D3YV76;F6UKN5;D3YZU7;D3Z1S1;F6WYM0;D3YYB1;D3Z3C0;E9Q3V6;P42208	1;1;1;1;1;1;1;1;1	1;1;1;1;1;1;1;1;1	1;1;1;1;1;1;1;1;1	Septin-2	2002-09-01	>tr|D3YV76|D3YV76_MOUSE Septin-2 (Fragment) OS=Mus musculus GN=Sept2 PE=1 SV=1;>tr|F6UKN5|F6UKN5_MOUSE Septin-2 (Fragment) OS=Mus musculus GN=Sept2 PE=1 SV=2;>tr|D3YZU7|D3YZU7_MOUSE Septin-2 (Fragment) OS=Mus musculus GN=Sept2 PE=1 SV=1;>tr|D3Z1S1|D3Z1S1_M	9	1	1	1	0	0	0	0	0	0	0	0	0	0	1	0	0	0	0	0	0	0	0	0	0	0	1	0	0	0	0	0	0	0	0	0	0	0	1	0	20.8	20.8
D3YVH4;E9Q4Q2;D3YZC9;D3YZD0;Q64213-2;Q64213-3;Q64213	D3YVH4;E9Q4Q2;D3YZC9;D3YZD0;Q64213-2;Q64213-3;Q64213	3;3;3;3;3;3;3	3;3;3;3;3;3;3	3;3;3;3;3;3;3	Splicing factor 1	Sf1	>tr|D3YVH4|D3YVH4_MOUSE Splicing factor 1 (Fragment) OS=Mus musculus GN=Sf1 PE=1 SV=1;>tr|E9Q4Q2|E9Q4Q2_MOUSE Splicing factor 1 OS=Mus musculus GN=Sf1 PE=1 SV=1;>tr|D3YZC9|D3YZC9_MOUSE Splicing factor 1 OS=Mus musculus GN=Sf1 PE=1 SV=1;>tr|D3YZD0|D3YZD0_MO	7	3	3	3	1	1	1	3	2	3	0	0	0	0	1	1	1	1	1	3	2	3	0	0	0	0	1	1	1	1	1	3	2	3	0	0	0	0	1	1	14.2	14.2
D3Z121;D3YVK1;P15105	D3Z121;D3YVK1;P15105	1;1;1	1;1;1	1;1;1	Glutamine synthetase	Glul	>tr|D3Z121|D3Z121_MOUSE Glutamine synthetase (Fragment) OS=Mus musculus GN=Glul PE=1 SV=2;>tr|D3YVK1|D3YVK1_MOUSE Glutamine synthetase (Fragment) OS=Mus musculus GN=Glul PE=1 SV=7;>sp|P15105|GLNA_MOUSE Glutamine synthetase OS=Mus musculus GN=Glul PE=1 SV=6	3	1	1	1	1	1	1	1	1	1	0	0	0	1	1	1	1	1	1	1	1	1	0	0	0	1	1	1	1	1	1	1	1	1	0	0	0	1	1	1	8.9	8.9
D3Z3E8;E9PW39;D3YVL0;P23249	D3Z3E8;E9PW39;D3YVL0;P23249	8;8;8;8	8;8;8;8	8;8;8;8	Putative helicase MOV-10	Mov10	>tr|D3Z3E8|D3Z3E8_MOUSE Putative helicase MOV-10 OS=Mus musculus GN=Mov10 PE=1 SV=1;>tr|E9PW39|E9PW39_MOUSE Putative helicase MOV-10 OS=Mus musculus GN=Mov10 PE=1 SV=1;>tr|D3YVL0|D3YVL0_MOUSE Putative helicase MOV-10 OS=Mus musculus GN=Mov10 PE=1 SV=2;>sp|	4	8	8	8	0	0	0	4	4	6	1	1	1	0	4	3	0	0	0	4	4	6	1	1	1	0	4	3	0	0	0	4	4	6	1	1	1	0	4	3	10.5	10.5
D3YVN7;Q8BFR5-2;Q8BFR5;A0A0U1RNQ6	D3YVN7;Q8BFR5-2;Q8BFR5;A0A0U1RNQ6	6;6;6;4	6;6;6;4	6;6;6;4	Elongation factor Tu;Elongation factor Tu, mitochondrial	Gm9755;Tufm	>tr|D3YVN7|D3YVN7_MOUSE Elongation factor Tu OS=Mus musculus GN=Gm9755 PE=3 SV=1;>sp|Q8BFR5-2|EFTU_MOUSE Isoform 2 of Elongation factor Tu, mitochondrial OS=Mus musculus GN=Tufm;>sp|Q8BFR5|EFTU_MOUSE Elongation factor Tu, mitochondrial OS=Mus musculus GN=T	4	6	6	6	1	1	0	1	2	1	1	0	0	0	5	3	1	1	0	1	2	1	1	0	0	0	5	3	1	1	0	1	2	1	1	0	0	0	5	3	17	17
D3YVU7;D3YVU4;E9QL25;Q6P1G2-2;Q6P1G2	D3YVU7;D3YVU4;E9QL25;Q6P1G2-2;Q6P1G2	2;2;2;2;2	2;2;2;2;2	2;2;2;2;2	Lysine-specific demethylase 2B	Kdm2b	>tr|D3YVU7|D3YVU7_MOUSE Lysine-specific demethylase 2B OS=Mus musculus GN=Kdm2b PE=1 SV=1;>tr|D3YVU4|D3YVU4_MOUSE Lysine-specific demethylase 2B OS=Mus musculus GN=Kdm2b PE=1 SV=2;>tr|E9QL25|E9QL25_MOUSE Lysine-specific demethylase 2B OS=Mus musculus GN=Kd	5	2	2	2	0	0	0	0	1	1	0	0	0	0	2	0	0	0	0	0	1	1	0	0	0	0	2	0	0	0	0	0	1	1	0	0	0	0	2	0	1.9	1.9
D3YVZ9;Q059G7;P58059	D3YVZ9;Q059G7;P58059	1;1;1	1;1;1	1;1;1	28S ribosomal protein S21, mitochondrial	Mrps21	>tr|D3YVZ9|D3YVZ9_MOUSE 28S ribosomal protein S21, mitochondrial (Fragment) OS=Mus musculus GN=Mrps21 PE=1 SV=1;>tr|Q059G7|Q059G7_MOUSE 28S ribosomal protein S21, mitochondrial OS=Mus musculus GN=Mrps21 PE=1 SV=1;>sp|P58059|RT21_MOUSE 28S ribosomal protein	3	1	1	1	0	0	0	0	0	0	0	0	0	0	1	0	0	0	0	0	0	0	0	0	0	0	1	0	0	0	0	0	0	0	0	0	0	0	1	0	29.5	29.5
D3YWT1;D3Z3N4	D3YWT1;D3Z3N4	2;2	2;2	2;2		Hnrnph3	>tr|D3YWT1|D3YWT1_MOUSE MCG11326, isoform CRA_b OS=Mus musculus GN=Hnrnph3 PE=1 SV=1;>tr|D3Z3N4|D3Z3N4_MOUSE MCG11326, isoform CRA_a OS=Mus musculus GN=Hnrnph3 PE=1 SV=1	2	2	2	2	0	0	0	0	1	2	0	0	0	0	1	1	0	0	0	0	1	2	0	0	0	0	1	1	0	0	0	0	1	2	0	0	0	0	1	1	7.9	7.9
Q3UPK6;D3YX79;Q9Z2U1	Q3UPK6;D3YX79;Q9Z2U1	4;4;4	4;4;4	4;4;4	Proteasome subunit alpha type;Proteasome subunit alpha type-5	Psma5;Gm8394	>tr|Q3UPK6|Q3UPK6_MOUSE Proteasome subunit alpha type OS=Mus musculus GN=Psma5 PE=1 SV=1;>tr|D3YX79|D3YX79_MOUSE Proteasome subunit alpha type OS=Mus musculus GN=Gm8394 PE=3 SV=1;>sp|Q9Z2U1|PSA5_MOUSE Proteasome subunit alpha type-5 OS=Mus musculus GN=Psma	3	4	4	4	0	1	3	3	2	3	2	0	1	2	3	1	0	1	3	3	2	3	2	0	1	2	3	1	0	1	3	3	2	3	2	0	1	2	3	1	22.4	22.4
S4R1M2;D3YXK2;F6XJ79;F6Z0Y5;Q80YR5	S4R1M2;D3YXK2;F6XJ79;F6Z0Y5;Q80YR5	4;4;2;2;2	4;4;2;2;2	4;4;2;2;2	Scaffold attachment factor B1;Scaffold attachment factor B2	Safb;Safb2	>tr|S4R1M2|S4R1M2_MOUSE Scaffold attachment factor B1 OS=Mus musculus GN=Safb PE=1 SV=1;>sp|D3YXK2|SAFB1_MOUSE Scaffold attachment factor B1 OS=Mus musculus GN=Safb PE=1 SV=2;>tr|F6XJ79|F6XJ79_MOUSE Scaffold attachment factor B2 (Fragment) OS=Mus musculus	5	4	4	4	0	0	0	1	0	2	0	0	0	0	4	0	0	0	0	1	0	2	0	0	0	0	4	0	0	0	0	1	0	2	0	0	0	0	4	0	3.8	3.8
D3YXU1;Q99JY0	D3YXU1;Q99JY0	2;2	2;2	2;2	Trifunctional enzyme subunit beta, mitochondrial;3-ketoacyl-CoA thiolase	Hadhb	>tr|D3YXU1|D3YXU1_MOUSE Trifunctional enzyme subunit beta, mitochondrial (Fragment) OS=Mus musculus GN=Hadhb PE=1 SV=1;>sp|Q99JY0|ECHB_MOUSE Trifunctional enzyme subunit beta, mitochondrial OS=Mus musculus GN=Hadhb PE=1 SV=1	2	2	2	2	0	0	0	0	0	1	0	0	0	0	2	1	0	0	0	0	0	1	0	0	0	0	2	1	0	0	0	0	0	1	0	0	0	0	2	1	10.4	10.4
D6RH49;D3YYB0;Q6ZWY3	D6RH49;D3YYB0;Q6ZWY3	2;2;2	1;1;1	1;1;1	40S ribosomal protein S27;40S ribosomal protein S27-like	Rps27l	>tr|D6RH49|D6RH49_MOUSE 40S ribosomal protein S27 OS=Mus musculus GN=Rps27l PE=1 SV=1;>tr|D3YYB0|D3YYB0_MOUSE 40S ribosomal protein S27 OS=Mus musculus GN=Rps27l PE=1 SV=1;>sp|Q6ZWY3|RS27L_MOUSE 40S ribosomal protein S27-like OS=Mus musculus GN=Rps27l PE=1	3	2	1	1	2	1	1	0	0	0	2	1	1	0	2	0	1	1	1	0	0	0	1	1	1	0	1	0	1	1	1	0	0	0	1	1	1	0	1	0	31.2	14.3
D3YYD5;D3Z645;Q9QZ88;Q9QZ88-2;D3YW98	D3YYD5;D3Z645;Q9QZ88;Q9QZ88-2;D3YW98	2;2;2;2;1	2;2;2;2;1	2;2;2;2;1	Vacuolar protein sorting-associated protein 29	Vps29	>tr|D3YYD5|D3YYD5_MOUSE Vacuolar protein sorting-associated protein 29 (Fragment) OS=Mus musculus GN=Vps29 PE=1 SV=1;>tr|D3Z645|D3Z645_MOUSE Vacuolar protein sorting-associated protein 29 OS=Mus musculus GN=Vps29 PE=1 SV=1;>sp|Q9QZ88|VPS29_MOUSE Vacuolar p	5	2	2	2	0	0	0	0	0	1	0	0	0	0	1	0	0	0	0	0	0	1	0	0	0	0	1	0	0	0	0	0	0	1	0	0	0	0	1	0	18.5	18.5
F6UFG6;D3YYE1;D3Z7M9;O35381;Q64G17	F6UFG6;D3YYE1;D3Z7M9;O35381;Q64G17	3;3;3;3;2	2;2;2;2;1	2;2;2;2;1	Acidic leucine-rich nuclear phosphoprotein 32 family member A;Putative acidic leucine-rich nuclear phosphoprotein 32 family member C	Anp32a;Anp32c	>tr|F6UFG6|F6UFG6_MOUSE Acidic leucine-rich nuclear phosphoprotein 32 family member A (Fragment) OS=Mus musculus GN=Anp32a PE=1 SV=1;>tr|D3YYE1|D3YYE1_MOUSE Acidic leucine-rich nuclear phosphoprotein 32 family member A (Fragment) OS=Mus musculus GN=Anp32a	5	3	2	2	0	0	0	2	2	1	0	0	0	0	0	0	0	0	0	1	1	1	0	0	0	0	0	0	0	0	0	1	1	1	0	0	0	0	0	0	34.8	29
Q58E49;D3YYI8;O09106	Q58E49;D3YYI8;O09106	8;8;8	8;8;8	4;4;4	Histone deacetylase;Histone deacetylase 1	Hdac1;Gm10093	>tr|Q58E49|Q58E49_MOUSE Histone deacetylase OS=Mus musculus GN=Hdac1 PE=1 SV=1;>tr|D3YYI8|D3YYI8_MOUSE Histone deacetylase OS=Mus musculus GN=Gm10093 PE=3 SV=1;>sp|O09106|HDAC1_MOUSE Histone deacetylase 1 OS=Mus musculus GN=Hdac1 PE=1 SV=1	3	8	8	4	1	2	0	8	7	8	1	0	0	1	7	5	1	2	0	8	7	8	1	0	0	1	7	5	0	0	0	4	3	4	1	0	0	1	3	2	22	22
D3YYM6;Q91V55;P97461	D3YYM6;Q91V55;P97461	5;5;5	5;5;5	5;5;5	40S ribosomal protein S5;40S ribosomal protein S5, N-terminally processed	Rps5	>tr|D3YYM6|D3YYM6_MOUSE 40S ribosomal protein S5 (Fragment) OS=Mus musculus GN=Rps5 PE=1 SV=1;>tr|Q91V55|Q91V55_MOUSE 40S ribosomal protein S5 OS=Mus musculus GN=Rps5 PE=1 SV=1;>sp|P97461|RS5_MOUSE 40S ribosomal protein S5 OS=Mus musculus GN=Rps5 PE=1 SV=3	3	5	5	5	3	2	0	1	2	2	3	1	4	2	3	2	3	2	0	1	2	2	3	1	4	2	3	2	3	2	0	1	2	2	3	1	4	2	3	2	24.7	24.7
D3YYT1;Q922P9	D3YYT1;Q922P9	3;3	3;3	3;3	Putative oxidoreductase GLYR1	Glyr1	>tr|D3YYT1|D3YYT1_MOUSE Putative oxidoreductase GLYR1 OS=Mus musculus GN=Glyr1 PE=1 SV=1;>sp|Q922P9|GLYR1_MOUSE Putative oxidoreductase GLYR1 OS=Mus musculus GN=Glyr1 PE=1 SV=1	2	3	3	3	0	0	0	0	0	0	0	0	0	0	3	0	0	0	0	0	0	0	0	0	0	0	3	0	0	0	0	0	0	0	0	0	0	0	3	0	7.8	7.8
D3YZA1;D3Z7T7;E9PW20;Q9CY57-5;Q9CY57-4;Q9CY57-3;Q9CY57-2;Q9CY57	D3YZA1;D3Z7T7;E9PW20;Q9CY57-5;Q9CY57-4;Q9CY57-3;Q9CY57-2;Q9CY57	1;1;1;1;1;1;1;1	1;1;1;1;1;1;1;1	1;1;1;1;1;1;1;1	Chromatin target of PRMT1 protein	Chtop	>tr|D3YZA1|D3YZA1_MOUSE Chromatin target of PRMT1 protein (Fragment) OS=Mus musculus GN=Chtop PE=1 SV=7;>tr|D3Z7T7|D3Z7T7_MOUSE Chromatin target of PRMT1 protein (Fragment) OS=Mus musculus GN=Chtop PE=1 SV=1;>tr|E9PW20|E9PW20_MOUSE Chromatin target of PRMT	8	1	1	1	0	0	0	0	0	0	0	0	0	0	1	0	0	0	0	0	0	0	0	0	0	0	1	0	0	0	0	0	0	0	0	0	0	0	1	0	10.5	10.5
D3Z015;Q78P93;Q9WV54	D3Z015;Q78P93;Q9WV54	1;1;1	1;1;1	1;1;1	Acid ceramidase;Acid ceramidase subunit alpha;Acid ceramidase subunit beta	Asah1	>tr|D3Z015|D3Z015_MOUSE Acid ceramidase (Fragment) OS=Mus musculus GN=Asah1 PE=1 SV=1;>tr|Q78P93|Q78P93_MOUSE Acid ceramidase OS=Mus musculus GN=Asah1 PE=1 SV=1;>sp|Q9WV54|ASAH1_MOUSE Acid ceramidase OS=Mus musculus GN=Asah1 PE=1 SV=1	3	1	1	1	0	0	0	0	0	0	1	1	0	0	1	0	0	0	0	0	0	0	1	1	0	0	1	0	0	0	0	0	0	0	1	1	0	0	1	0	7.9	7.9
D3Z036;Q3UQL2;O88543	D3Z036;Q3UQL2;O88543	1;1;1	1;1;1	1;1;1	COP9 signalosome complex subunit 3	Cops3	>tr|D3Z036|D3Z036_MOUSE COP9 signalosome complex subunit 3 (Fragment) OS=Mus musculus GN=Cops3 PE=1 SV=1;>tr|Q3UQL2|Q3UQL2_MOUSE COP9 signalosome complex subunit 3 OS=Mus musculus GN=Cops3 PE=1 SV=1;>sp|O88543|CSN3_MOUSE COP9 signalosome complex subunit 3	3	1	1	1	0	0	0	1	0	1	0	0	0	0	1	1	0	0	0	1	0	1	0	0	0	0	1	1	0	0	0	1	0	1	0	0	0	0	1	1	11.3	11.3
Q9D9P1;D3Z0L4;Q9CRB9;S4R238	Q9D9P1;D3Z0L4;Q9CRB9;S4R238	3;3;3;2	3;3;3;2	3;3;3;2	MICOS complex subunit Mic19	Chchd3	>tr|Q9D9P1|Q9D9P1_MOUSE MICOS complex subunit OS=Mus musculus GN=Chchd3 PE=1 SV=1;>tr|D3Z0L4|D3Z0L4_MOUSE MICOS complex subunit (Fragment) OS=Mus musculus GN=Chchd3 PE=1 SV=1;>sp|Q9CRB9|MIC19_MOUSE MICOS complex subunit Mic19 OS=Mus musculus GN=Chchd3 PE=1	4	3	3	3	1	1	1	2	2	3	0	0	0	1	2	1	1	1	1	2	2	3	0	0	0	1	2	1	1	1	1	2	2	3	0	0	0	1	2	1	18.3	18.3
D3Z0Y2;Q6GT24;O08709;Q8BG37	D3Z0Y2;Q6GT24;O08709	4;4;4;1	4;4;4;1	4;4;4;1	Peroxiredoxin-6	Prdx6	>tr|D3Z0Y2|D3Z0Y2_MOUSE Peroxiredoxin-6 OS=Mus musculus GN=Prdx6 PE=1 SV=1;>tr|Q6GT24|Q6GT24_MOUSE Peroxiredoxin 6 OS=Mus musculus GN=Prdx6 PE=1 SV=1;>sp|O08709|PRDX6_MOUSE Peroxiredoxin-6 OS=Mus musculus GN=Prdx6 PE=1 SV=3	4	4	4	4	0	3	1	3	2	4	3	0	0	0	2	1	0	3	1	3	2	4	3	0	0	0	2	1	0	3	1	3	2	4	3	0	0	0	2	1	15	15
D3Z0Y8;Q9CQX0	D3Z0Y8;Q9CQX0	1;1	1;1	1;1	Ubiquitin thioesterase OTUB2	Otub2	>tr|D3Z0Y8|D3Z0Y8_MOUSE Ubiquitin thioesterase OTUB2 OS=Mus musculus GN=Otub2 PE=1 SV=1;>sp|Q9CQX0|OTUB2_MOUSE Ubiquitin thioesterase OTUB2 OS=Mus musculus GN=Otub2 PE=1 SV=1	2	1	1	1	0	1	1	1	1	0	1	0	1	0	0	0	0	1	1	1	1	0	1	0	1	0	0	0	0	1	1	1	1	0	1	0	1	0	0	0	2.5	2.5
F6S2T7;D3Z131;D3Z132;Q5U4D9	F6S2T7;D3Z131;D3Z132;Q5U4D9	1;1;1;1	1;1;1;1	1;1;1;1	THO complex subunit 6 homolog	Thoc6	>tr|F6S2T7|F6S2T7_MOUSE THO complex subunit 6 homolog (Fragment) OS=Mus musculus GN=Thoc6 PE=1 SV=1;>tr|D3Z131|D3Z131_MOUSE THO complex subunit 6 homolog OS=Mus musculus GN=Thoc6 PE=1 SV=1;>tr|D3Z132|D3Z132_MOUSE THO complex subunit 6 homolog OS=Mus muscul	4	1	1	1	0	1	0	1	1	1	0	0	0	0	0	1	0	1	0	1	1	1	0	0	0	0	0	1	0	1	0	1	1	1	0	0	0	0	0	1	6.7	6.7
D6RHS6;Q5EBQ2;D3Z1V4;P70296	D6RHS6;Q5EBQ2;D3Z1V4;P70296	2;2;2;2	2;2;2;2	2;2;2;2	Phosphatidylethanolamine-binding protein 1;Hippocampal cholinergic neurostimulating peptide	Pebp1	>tr|D6RHS6|D6RHS6_MOUSE Phosphatidylethanolamine-binding protein 1 OS=Mus musculus GN=Pebp1 PE=1 SV=1;>tr|Q5EBQ2|Q5EBQ2_MOUSE MCG7941, isoform CRA_f OS=Mus musculus GN=Pebp1 PE=1 SV=1;>tr|D3Z1V4|D3Z1V4_MOUSE Phosphatidylethanolamine-binding protein 1 OS=Mu	4	2	2	2	0	0	0	1	1	2	1	0	0	0	0	0	0	0	0	1	1	2	1	0	0	0	0	0	0	0	0	1	1	2	1	0	0	0	0	0	19.9	19.9
D3Z2Y6;Q9D708	D3Z2Y6;Q9D708	1;1	1;1	1;1		S100a16	>tr|D3Z2Y6|D3Z2Y6_MOUSE Protein S100a16 (Fragment) OS=Mus musculus GN=S100a16 PE=1 SV=7;>tr|Q9D708|Q9D708_MOUSE Protein S100a16 OS=Mus musculus GN=S100a16 PE=1 SV=1	2	1	1	1	1	1	1	1	1	1	1	1	0	0	0	1	1	1	1	1	1	1	1	1	0	0	0	1	1	1	1	1	1	1	1	1	0	0	0	1	16.4	16.4
D3Z5X8;D3Z7N3;D3Z345;Q08288	D3Z5X8;D3Z7N3;D3Z345;Q08288	1;1;1;1	1;1;1;1	1;1;1;1	Cell growth-regulating nucleolar protein	Lyar	>tr|D3Z5X8|D3Z5X8_MOUSE Cell growth-regulating nucleolar protein (Fragment) OS=Mus musculus GN=Lyar PE=1 SV=1;>tr|D3Z7N3|D3Z7N3_MOUSE Cell growth-regulating nucleolar protein (Fragment) OS=Mus musculus GN=Lyar PE=1 SV=1;>tr|D3Z345|D3Z345_MOUSE Cell growth-	4	1	1	1	0	0	0	0	0	1	0	0	0	0	1	0	0	0	0	0	0	1	0	0	0	0	1	0	0	0	0	0	0	1	0	0	0	0	1	0	10.7	10.7
G3UXX5;D3Z7Q8;D3Z3D6;P52432	G3UXX5;D3Z7Q8;D3Z3D6;P52432	1;1;1;1	1;1;1;1	1;1;1;1	DNA-directed RNA polymerases I and III subunit RPAC1	Polr1c	>tr|G3UXX5|G3UXX5_MOUSE DNA-directed RNA polymerases I and III subunit RPAC1 (Fragment) OS=Mus musculus GN=Polr1c PE=1 SV=1;>tr|D3Z7Q8|D3Z7Q8_MOUSE DNA-directed RNA polymerases I and III subunit RPAC1 (Fragment) OS=Mus musculus GN=Polr1c PE=1 SV=2;>tr|D3Z3	4	1	1	1	0	0	0	0	0	0	0	0	0	0	1	0	0	0	0	0	0	0	0	0	0	0	1	0	0	0	0	0	0	0	0	0	0	0	1	0	10.6	10.6
D3Z3F1;Q9D824-4;Q9D824-3;Q9D824-2;Q9D824	D3Z3F1;Q9D824-4;Q9D824-3;Q9D824-2;Q9D824	2;2;2;2;2	2;2;2;2;2	2;2;2;2;2	Pre-mRNA 3-end-processing factor FIP1	Fip1l1	>tr|D3Z3F1|D3Z3F1_MOUSE Pre-mRNA 3-end-processing factor FIP1 (Fragment) OS=Mus musculus GN=Fip1l1 PE=1 SV=2;>sp|Q9D824-4|FIP1_MOUSE Isoform 4 of Pre-mRNA 3-end-processing factor FIP1 OS=Mus musculus GN=Fip1l1;>sp|Q9D824-3|FIP1_MOUSE Isoform 3 of Pre-mRN	5	2	2	2	0	0	0	0	0	0	0	0	0	0	2	0	0	0	0	0	0	0	0	0	0	0	2	0	0	0	0	0	0	0	0	0	0	0	2	0	6.9	6.9
D6RII3;D3Z4J9;Q05BC3-2;Q05BC3;Q05BC3-3	D6RII3;D3Z4J9;Q05BC3-2;Q05BC3;Q05BC3-3	1;1;1;1;1	1;1;1;1;1	1;1;1;1;1	Echinoderm microtubule-associated protein-like 1	Eml1	>tr|D6RII3|D6RII3_MOUSE Echinoderm microtubule-associated protein-like 1 OS=Mus musculus GN=Eml1 PE=1 SV=1;>tr|D3Z4J9|D3Z4J9_MOUSE Echinoderm microtubule-associated protein-like 1 OS=Mus musculus GN=Eml1 PE=1 SV=1;>sp|Q05BC3-2|EMAL1_MOUSE Isoform 2 of Echi	5	1	1	1	0	0	0	1	1	1	0	0	0	0	1	0	0	0	0	1	1	1	0	0	0	0	1	0	0	0	0	1	1	1	0	0	0	0	1	0	1.9	1.9
D3Z4V1;Q922V4;F8WI31	D3Z4V1;Q922V4;F8WI31	3;3;2	3;3;2	3;3;2	Pleiotropic regulator 1	Plrg1	>tr|D3Z4V1|D3Z4V1_MOUSE Pleiotropic regulator 1 OS=Mus musculus GN=Plrg1 PE=1 SV=1;>sp|Q922V4|PLRG1_MOUSE Pleiotropic regulator 1 OS=Mus musculus GN=Plrg1 PE=1 SV=1;>tr|F8WI31|F8WI31_MOUSE Pleiotropic regulator 1 OS=Mus musculus GN=Plrg1 PE=1 SV=1	3	3	3	3	0	0	0	1	2	2	0	0	0	0	1	2	0	0	0	1	2	2	0	0	0	0	1	2	0	0	0	1	2	2	0	0	0	0	1	2	9.5	9.5
D3Z5N6;Q61103;F8WIP7	D3Z5N6;Q61103;F8WIP7	4;4;3	4;4;3	4;4;3	Zinc finger protein ubi-d4	Dpf2	>tr|D3Z5N6|D3Z5N6_MOUSE Zinc finger protein ubi-d4 OS=Mus musculus GN=Dpf2 PE=1 SV=1;>sp|Q61103|REQU_MOUSE Zinc finger protein ubi-d4 OS=Mus musculus GN=Dpf2 PE=1 SV=1;>tr|F8WIP7|F8WIP7_MOUSE Zinc finger protein ubi-d4 (Fragment) OS=Mus musculus GN=Dpf2 PE	3	4	4	4	0	0	0	4	2	4	0	0	0	0	1	0	0	0	0	4	2	4	0	0	0	0	1	0	0	0	0	4	2	4	0	0	0	0	1	0	13.6	13.6
D3Z6E1;Q9CPQ1	D3Z6E1;Q9CPQ1	1;1	1;1	1;1	Cytochrome c oxidase subunit 6C	Cox6c	>tr|D3Z6E1|D3Z6E1_MOUSE Cytochrome c oxidase subunit 6C (Fragment) OS=Mus musculus GN=Cox6c PE=1 SV=1;>sp|Q9CPQ1|COX6C_MOUSE Cytochrome c oxidase subunit 6C OS=Mus musculus GN=Cox6c PE=1 SV=3	2	1	1	1	1	1	0	1	1	1	1	1	0	0	1	1	1	1	0	1	1	1	1	1	0	0	1	1	1	1	0	1	1	1	1	1	0	0	1	1	25	25
D3Z789;D3Z6Z0;Q78ZM0;O70492	D3Z789;D3Z6Z0;Q78ZM0;O70492	1;1;1;1	1;1;1;1	1;1;1;1	Sorting nexin-3	Snx3	>tr|D3Z789|D3Z789_MOUSE Sorting nexin-3 OS=Mus musculus GN=Snx3 PE=1 SV=1;>tr|D3Z6Z0|D3Z6Z0_MOUSE Sorting nexin-3 OS=Mus musculus GN=Snx3 PE=1 SV=1;>tr|Q78ZM0|Q78ZM0_MOUSE Sorting nexin 3 OS=Mus musculus GN=Snx3 PE=1 SV=1;>sp|O70492|SNX3_MOUSE Sorting nexi	4	1	1	1	0	0	0	1	0	1	0	0	0	0	0	1	0	0	0	1	0	1	0	0	0	0	0	1	0	0	0	1	0	1	0	0	0	0	0	1	6.9	6.9
H7BWX9;D3Z794;P61957	H7BWX9;D3Z794;P61957	3;3;3	3;3;3	2;2;2	Small ubiquitin-related modifier 2	Sumo2	>tr|H7BWX9|H7BWX9_MOUSE Small ubiquitin-related modifier 2 OS=Mus musculus GN=Sumo2 PE=1 SV=1;>tr|D3Z794|D3Z794_MOUSE Small ubiquitin-related modifier 2 OS=Mus musculus GN=Sumo2 PE=1 SV=1;>sp|P61957|SUMO2_MOUSE Small ubiquitin-related modifier 2 OS=Mus mus	3	3	3	2	0	1	2	2	2	2	1	0	0	1	3	1	0	1	2	2	2	2	1	0	0	1	3	1	0	0	1	1	1	1	0	0	0	0	2	0	49.1	49.1
D3Z7C6;Q9R0Q7	D3Z7C6;Q9R0Q7	2;2	2;2	2;2	Prostaglandin E synthase 3	Ptges3	>tr|D3Z7C6|D3Z7C6_MOUSE Prostaglandin E synthase 3 OS=Mus musculus GN=Ptges3 PE=1 SV=1;>sp|Q9R0Q7|TEBP_MOUSE Prostaglandin E synthase 3 OS=Mus musculus GN=Ptges3 PE=1 SV=1	2	2	2	2	0	0	1	2	1	2	0	0	0	0	2	0	0	0	1	2	1	2	0	0	0	0	2	0	0	0	1	2	1	2	0	0	0	0	2	0	7.7	7.7
G3X9Q3;D3Z7R7;Q3TBD2-3;Q3TBD2-2;Q3TBD2	G3X9Q3;D3Z7R7;Q3TBD2-3;Q3TBD2-2;Q3TBD2	1;1;1;1;1	1;1;1;1;1	1;1;1;1;1	Minor histocompatibility protein HA-1	Hmha1	>tr|G3X9Q3|G3X9Q3_MOUSE Histocompatibility (Minor) HA-1, isoform CRA_a OS=Mus musculus GN=Hmha1 PE=1 SV=1;>tr|D3Z7R7|D3Z7R7_MOUSE Minor histocompatibility protein HA-1 OS=Mus musculus GN=Hmha1 PE=1 SV=1;>sp|Q3TBD2-3|HMHA1_MOUSE Isoform 3 of Minor histocomp	5	1	1	1	0	1	0	0	0	0	0	0	0	0	0	0	0	1	0	0	0	0	0	0	0	0	0	0	0	1	0	0	0	0	0	0	0	0	0	0	0.8	0.8
D3Z7U0;P97384	D3Z7U0;P97384	2;2	2;2	2;2	Annexin;Annexin A11	Anxa11	>tr|D3Z7U0|D3Z7U0_MOUSE Annexin OS=Mus musculus GN=Anxa11 PE=1 SV=1;>sp|P97384|ANX11_MOUSE Annexin A11 OS=Mus musculus GN=Anxa11 PE=1 SV=2	2	2	2	2	0	0	0	1	2	2	0	0	1	0	0	1	0	0	0	1	2	2	0	0	1	0	0	1	0	0	0	1	2	2	0	0	1	0	0	1	4.7	4.7
D6RIJ2;E9PWY9;Q8C0C7	D6RIJ2;E9PWY9;Q8C0C7	1;1;1	1;1;1	1;1;1	Phenylalanine--tRNA ligase alpha subunit	Farsa	>tr|D6RIJ2|D6RIJ2_MOUSE Phenylalanine--tRNA ligase alpha subunit OS=Mus musculus GN=Farsa PE=1 SV=1;>tr|E9PWY9|E9PWY9_MOUSE Phenylalanine--tRNA ligase alpha subunit OS=Mus musculus GN=Farsa PE=1 SV=1;>sp|Q8C0C7|SYFA_MOUSE Phenylalanine--tRNA ligase alpha s	3	1	1	1	0	0	0	0	0	0	0	0	0	0	0	1	0	0	0	0	0	0	0	0	0	0	0	1	0	0	0	0	0	0	0	0	0	0	0	1	10.5	10.5
E0CXB2;E9QKZ2;Q91YE6	E0CXB2;E9QKZ2;Q91YE6	1;1;1	1;1;1	1;1;1	Importin-9	Ipo9	>tr|E0CXB2|E0CXB2_MOUSE Importin-9 OS=Mus musculus GN=Ipo9 PE=1 SV=1;>tr|E9QKZ2|E9QKZ2_MOUSE Importin-9 OS=Mus musculus GN=Ipo9 PE=1 SV=1;>sp|Q91YE6|IPO9_MOUSE Importin-9 OS=Mus musculus GN=Ipo9 PE=1 SV=3	3	1	1	1	0	0	0	1	1	0	0	0	0	0	0	0	0	0	0	1	1	0	0	0	0	0	0	0	0	0	0	1	1	0	0	0	0	0	0	0	4.3	4.3
E0CXN0;P26928	E0CXN0;P26928	1;1	1;1	1;1	Hepatocyte growth factor-like protein;Hepatocyte growth factor-like protein alpha chain;Hepatocyte growth factor-like protein beta chain	Mst1	>tr|E0CXN0|E0CXN0_MOUSE Hepatocyte growth factor-like protein OS=Mus musculus GN=Mst1 PE=1 SV=1;>sp|P26928|HGFL_MOUSE Hepatocyte growth factor-like protein OS=Mus musculus GN=Mst1 PE=2 SV=2	2	1	1	1	0	0	0	0	1	1	0	0	0	0	1	0	0	0	0	0	1	1	0	0	0	0	1	0	0	0	0	0	1	1	0	0	0	0	1	0	1.4	1.4
E0CXS2;E0CY14;J3KMT7;Q08122-2;Q08122-1;Q08122;Q08122-4;Q3TY99;E0CXU1;F8WIE2;E0CXS9;F6TS96;F6YM15;E0CYM5;E0CY76;Q3UN01;Q5SQA2;E9Q2Q6;Q5SQA4;Q5SQA3;Q62440-4;Q62440-3;Q62440-2;Q62440-5;Q9WVB2;Q62440	E0CXS2;E0CY14;J3KMT7;Q08122-2;Q08122-1;Q08122;Q08122-4;Q3TY99;E0CXU1;F8WIE2;E0CXS9;F6TS96	4;4;4;4;4;4;4;3;3;3;3;2;1;1;1;1;1;1;1;1;1;1;1;1;1;1	4;4;4;4;4;4;4;3;3;3;3;2;1;1;1;1;1;1;1;1;1;1;1;1;1;1	3;3;3;3;3;3;3;2;2;2;2;1;0;1;1;0;0;0;0;0;0;0;0;0;0;0	Transducin-like enhancer protein 3	Tle3	>tr|E0CXS2|E0CXS2_MOUSE Transducin-like enhancer protein 3 OS=Mus musculus GN=Tle3 PE=1 SV=1;>tr|E0CY14|E0CY14_MOUSE Transducin-like enhancer protein 3 OS=Mus musculus GN=Tle3 PE=1 SV=1;>tr|J3KMT7|J3KMT7_MOUSE Transducin-like enhancer protein 3 OS=Mus musc	26	4	4	3	0	0	0	4	4	4	0	0	0	0	0	0	0	0	0	4	4	4	0	0	0	0	0	0	0	0	0	3	3	3	0	0	0	0	0	0	7.9	7.9
F2Z460;E0CXZ8;E9QLL2;Q8BZ98-2;Q8BZ98	F2Z460;E0CXZ8;E9QLL2;Q8BZ98-2;Q8BZ98	1;1;1;1;1	1;1;1;1;1	1;1;1;1;1	Dynamin-3	Dnm3	>tr|F2Z460|F2Z460_MOUSE Dynamin-3 OS=Mus musculus GN=Dnm3 PE=1 SV=1;>tr|E0CXZ8|E0CXZ8_MOUSE Dynamin-3 OS=Mus musculus GN=Dnm3 PE=1 SV=1;>tr|E9QLL2|E9QLL2_MOUSE Dynamin-3 OS=Mus musculus GN=Dnm3 PE=1 SV=1;>sp|Q8BZ98-2|DYN3_MOUSE Isoform 2 of Dynamin-3 OS=Mu	5	1	1	1	0	0	0	1	0	0	0	0	0	1	0	1	0	0	0	1	0	0	0	0	0	1	0	1	0	0	0	1	0	0	0	0	0	1	0	1	5	5
E0CYR9;Q9CZU0;G3XA14;Q3UXL1;Q8VC77;Q3UEM0;P70694	E0CYR9;Q9CZU0;G3XA14;Q3UXL1;Q8VC77;Q3UEM0;P70694	1;1;1;1;1;1;1	1;1;1;1;1;1;1	1;1;1;1;1;1;1	Estradiol 17 beta-dehydrogenase 5	Akr1cl;Akr1c20;Akr1c6	>tr|E0CYR9|E0CYR9_MOUSE Protein Akr1cl OS=Mus musculus GN=Akr1cl PE=1 SV=1;>tr|Q9CZU0|Q9CZU0_MOUSE MCG9092, isoform CRA_b OS=Mus musculus GN=Akr1c20 PE=1 SV=1;>tr|G3XA14|G3XA14_MOUSE Protein Akr1cl OS=Mus musculus GN=Akr1cl PE=1 SV=1;>tr|Q3UXL1|Q3UXL1_MOUS	7	1	1	1	0	1	1	0	1	1	0	0	0	0	0	0	0	1	1	0	1	1	0	0	0	0	0	0	0	1	1	0	1	1	0	0	0	0	0	0	5.1	5.1
E0CYU5;Q99LB6-2;Q99LB6	E0CYU5;Q99LB6-2;Q99LB6	1;1;1	1;1;1	1;1;1	Methionine adenosyltransferase 2 subunit beta	Mat2b	>tr|E0CYU5|E0CYU5_MOUSE Methionine adenosyltransferase 2 subunit beta OS=Mus musculus GN=Mat2b PE=1 SV=1;>sp|Q99LB6-2|MAT2B_MOUSE Isoform 2 of Methionine adenosyltransferase 2 subunit beta OS=Mus musculus GN=Mat2b;>sp|Q99LB6|MAT2B_MOUSE Methionine adenosyl	3	1	1	1	0	0	0	1	0	1	0	0	0	0	1	0	0	0	0	1	0	1	0	0	0	0	1	0	0	0	0	1	0	1	0	0	0	0	1	0	11.8	11.8
E0CZ03;Q8CF60	E0CZ03;Q8CF60	1;1	1;1	1;1		Zfp263	>tr|E0CZ03|E0CZ03_MOUSE Protein Zfp263 OS=Mus musculus GN=Zfp263 PE=1 SV=1;>tr|Q8CF60|Q8CF60_MOUSE Protein Zfp263 OS=Mus musculus GN=Zfp263 PE=1 SV=1	2	1	1	1	0	0	0	1	0	1	0	0	0	0	0	0	0	0	0	1	0	1	0	0	0	0	0	0	0	0	0	1	0	1	0	0	0	0	0	0	9.2	9.2
E9PV24-2;E9PV24	E9PV24-2;E9PV24	3;3	3;3	3;3		Fga	>sp|E9PV24-2|FIBA_MOUSE Isoform 2 of Fibrinogen alpha chain OS=Mus musculus GN=Fga;>sp|E9PV24|FIBA_MOUSE Fibrinogen alpha chain OS=Mus musculus GN=Fga PE=1 SV=1	2	3	3	3	0	0	0	3	3	3	0	0	0	3	3	3	0	0	0	3	3	3	0	0	0	3	3	3	0	0	0	3	3	3	0	0	0	3	3	3	5.7	5.7
E9PV80;Q61026;D3Z4F6	E9PV80;Q61026;D3Z4F6	4;4;2	4;4;2	4;4;2	Nuclear receptor coactivator 2	Ncoa2	>tr|E9PV80|E9PV80_MOUSE Nuclear receptor coactivator 2 OS=Mus musculus GN=Ncoa2 PE=1 SV=1;>sp|Q61026|NCOA2_MOUSE Nuclear receptor coactivator 2 OS=Mus musculus GN=Ncoa2 PE=1 SV=3;>tr|D3Z4F6|D3Z4F6_MOUSE Nuclear receptor coactivator 2 (Fragment) OS=Mus musc	3	4	4	4	0	0	0	1	0	4	0	0	0	0	0	0	0	0	0	1	0	4	0	0	0	0	0	0	0	0	0	1	0	4	0	0	0	0	0	0	3.2	3.2
E9PV84;E9PXB1;Q3URR7-3;Q3URR7-2;Q3URR7	E9PV84;E9PXB1;Q3URR7-3;Q3URR7-2;Q3URR7	1;1;1;1;1	1;1;1;1;1	1;1;1;1;1	Zinc finger and SCAN domain-containing protein 10	Zscan10	>tr|E9PV84|E9PV84_MOUSE Zinc finger and SCAN domain-containing protein 10 (Fragment) OS=Mus musculus GN=Zscan10 PE=1 SV=1;>tr|E9PXB1|E9PXB1_MOUSE Zinc finger and SCAN domain-containing protein 10 (Fragment) OS=Mus musculus GN=Zscan10 PE=1 SV=1;>sp|Q3URR7-3	5	1	1	1	0	0	0	1	1	1	0	0	0	0	1	1	0	0	0	1	1	1	0	0	0	0	1	1	0	0	0	1	1	1	0	0	0	0	1	1	1.7	1.7
E9PW04;Q9QZ41-3;Q9QZ41-2;Q9QZ41	E9PW04;Q9QZ41-3;Q9QZ41-2;Q9QZ41	1;1;1;1	1;1;1;1	1;1;1;1	Protein DBF4 homolog A	Dbf4	>tr|E9PW04|E9PW04_MOUSE Protein DBF4 homolog A OS=Mus musculus GN=Dbf4 PE=4 SV=1;>sp|Q9QZ41-3|DBF4A_MOUSE Isoform 3 of Protein DBF4 homolog A OS=Mus musculus GN=Dbf4;>sp|Q9QZ41-2|DBF4A_MOUSE Isoform 2 of Protein DBF4 homolog A OS=Mus musculus GN=Dbf4;>sp|Q	4	1	1	1	0	0	1	1	0	1	1	0	0	0	0	0	0	0	1	1	0	1	1	0	0	0	0	0	0	0	1	1	0	1	1	0	0	0	0	0	3.1	3.1
E9PW15;Q80U70	E9PW15;Q80U70	3;3	3;3	3;3	Polycomb protein Suz12	Suz12	>tr|E9PW15|E9PW15_MOUSE Polycomb protein Suz12 OS=Mus musculus GN=Suz12 PE=1 SV=1;>sp|Q80U70|SUZ12_MOUSE Polycomb protein Suz12 OS=Mus musculus GN=Suz12 PE=1 SV=2	2	3	3	3	0	0	0	0	1	0	0	0	1	0	3	0	0	0	0	0	1	0	0	0	1	0	3	0	0	0	0	0	1	0	0	0	1	0	3	0	5.3	5.3
E9PW66;P28656;A0A140LJB5	E9PW66;P28656	6;6;1	6;6;1	5;5;0	Nucleosome assembly protein 1-like 1	Nap1l1	>tr|E9PW66|E9PW66_MOUSE Nucleosome assembly protein 1-like 1 OS=Mus musculus GN=Nap1l1 PE=1 SV=1;>sp|P28656|NP1L1_MOUSE Nucleosome assembly protein 1-like 1 OS=Mus musculus GN=Nap1l1 PE=1 SV=2	3	6	6	5	4	2	3	3	3	6	1	1	1	1	3	2	4	2	3	3	3	6	1	1	1	1	3	2	3	2	3	2	2	5	1	1	1	1	2	2	20.8	20.8
H7BXB1;E9Q4G7;E9Q2U6;E9Q3W1;E9PWB2;Q8BK63-2;Q8BK63;F6YBC9	H7BXB1;E9Q4G7;E9Q2U6;E9Q3W1;E9PWB2;Q8BK63-2;Q8BK63;F6YBC9	2;2;2;2;2;2;2;1	2;2;2;2;2;2;2;1	2;2;2;2;2;2;2;1	Casein kinase I isoform alpha	Csnk1a1	>tr|H7BXB1|H7BXB1_MOUSE Casein kinase I isoform alpha OS=Mus musculus GN=Csnk1a1 PE=1 SV=1;>tr|E9Q4G7|E9Q4G7_MOUSE Casein kinase I isoform alpha OS=Mus musculus GN=Csnk1a1 PE=1 SV=1;>tr|E9Q2U6|E9Q2U6_MOUSE Casein kinase I isoform alpha OS=Mus musculus GN=C	8	2	2	2	0	1	2	2	2	2	1	0	0	0	0	1	0	1	2	2	2	2	1	0	0	0	0	1	0	1	2	2	2	2	1	0	0	0	0	1	7.5	7.5
E9PWG6	E9PWG6	4	4	4		Ncapg	>tr|E9PWG6|E9PWG6_MOUSE Protein Ncapg OS=Mus musculus GN=Ncapg PE=1 SV=1	1	4	4	4	0	0	0	0	0	1	0	0	0	0	4	1	0	0	0	0	0	1	0	0	0	0	4	1	0	0	0	0	0	1	0	0	0	0	4	1	4.4	4.4
F7CGG2;E9PZA7;E9QLK7;E9PWT1;Q80YV3	F7CGG2;E9PZA7;E9QLK7;E9PWT1;Q80YV3	3;3;3;3;3	3;3;3;3;3	3;3;3;3;3	Transformation/transcription domain-associated protein	Trrap	>tr|F7CGG2|F7CGG2_MOUSE Transformation/transcription domain-associated protein (Fragment) OS=Mus musculus GN=Trrap PE=1 SV=1;>tr|E9PZA7|E9PZA7_MOUSE Transformation/transcription domain-associated protein OS=Mus musculus GN=Trrap PE=1 SV=1;>tr|E9QLK7|E9QLK7	5	3	3	3	0	0	0	3	0	3	0	0	0	0	1	1	0	0	0	3	0	3	0	0	0	0	1	1	0	0	0	3	0	3	0	0	0	0	1	1	1.2	1.2
F8WHY8;E9PX23;M1VHG1;Q8K4B0	F8WHY8;E9PX23;M1VHG1;Q8K4B0	8;8;8;8	5;5;5;5	5;5;5;5	Metastasis-associated protein MTA1	Mta1	>tr|F8WHY8|F8WHY8_MOUSE Metastasis-associated protein MTA1 OS=Mus musculus GN=Mta1 PE=1 SV=1;>tr|E9PX23|E9PX23_MOUSE Metastasis-associated protein MTA1 OS=Mus musculus GN=Mta1 PE=1 SV=1;>tr|M1VHG1|M1VHG1_MOUSE Metastasis-associated protein MTA1 OS=Mus musc	4	8	5	5	1	1	0	5	6	6	0	0	1	1	3	1	0	0	0	4	5	5	0	0	0	0	1	0	0	0	0	4	5	5	0	0	0	0	1	0	13.8	7.9
E9PX66;Q9CZV5;D3Z6Y8	E9PX66;Q9CZV5;D3Z6Y8	2;2;1	2;2;1	2;2;1	STAGA complex 65 subunit gamma	Supt7l	>tr|E9PX66|E9PX66_MOUSE STAGA complex 65 subunit gamma OS=Mus musculus GN=Supt7l PE=1 SV=1;>sp|Q9CZV5|ST65G_MOUSE STAGA complex 65 subunit gamma OS=Mus musculus GN=Supt7l PE=1 SV=1;>tr|D3Z6Y8|D3Z6Y8_MOUSE STAGA complex 65 subunit gamma OS=Mus musculus GN=S	3	2	2	2	0	0	0	1	2	2	0	0	0	0	1	0	0	0	0	1	2	2	0	0	0	0	1	0	0	0	0	1	2	2	0	0	0	0	1	0	7.6	7.6
F8VPX1;E9PXY8;Q6A4J8-3;Q6A4J8;Q6A4J8-2;G3UWR8;E0CY04	F8VPX1;E9PXY8;Q6A4J8-3;Q6A4J8;Q6A4J8-2	22;22;22;22;22;5;1	22;22;22;22;22;5;1	22;22;22;22;22;5;1	Ubiquitin carboxyl-terminal hydrolase;Ubiquitin carboxyl-terminal hydrolase 7	Usp7	>tr|F8VPX1|F8VPX1_MOUSE Ubiquitin carboxyl-terminal hydrolase 7 OS=Mus musculus GN=Usp7 PE=1 SV=1;>tr|E9PXY8|E9PXY8_MOUSE Ubiquitin carboxyl-terminal hydrolase 7 OS=Mus musculus GN=Usp7 PE=1 SV=1;>sp|Q6A4J8-3|UBP7_MOUSE Isoform 3 of Ubiquitin carboxyl-term	7	22	22	22	0	2	2	18	15	20	1	0	2	7	11	12	0	2	2	18	15	20	1	0	2	7	11	12	0	2	2	18	15	20	1	0	2	7	11	12	23.8	23.8
F6Z4B2;E9Q9V3;E9PY55;E9Q701;F8VQL9;Q9WU42-2;Q9WU42;D3Z2J5	F6Z4B2;E9Q9V3;E9PY55;E9Q701;F8VQL9;Q9WU42-2;Q9WU42	3;3;3;3;3;3;3;1	3;3;3;3;3;3;3;1	3;3;3;3;3;3;3;1	Nuclear receptor corepressor 2	Ncor2	>tr|F6Z4B2|F6Z4B2_MOUSE Nuclear receptor corepressor 2 (Fragment) OS=Mus musculus GN=Ncor2 PE=1 SV=1;>tr|E9Q9V3|E9Q9V3_MOUSE Nuclear receptor corepressor 2 OS=Mus musculus GN=Ncor2 PE=1 SV=1;>tr|E9PY55|E9PY55_MOUSE Nuclear receptor corepressor 2 OS=Mus mus	8	3	3	3	1	0	0	3	2	3	1	0	0	0	1	1	1	0	0	3	2	3	1	0	0	0	1	1	1	0	0	3	2	3	1	0	0	0	1	1	2.4	2.4
E9PYD5;P10711-2;P10711	E9PYD5;P10711-2;P10711	1;1;1	1;1;1	1;1;1	Transcription elongation factor A protein 1	Tcea1	>tr|E9PYD5|E9PYD5_MOUSE Transcription elongation factor A protein 1 OS=Mus musculus GN=Tcea1 PE=1 SV=1;>sp|P10711-2|TCEA1_MOUSE Isoform 1 of Transcription elongation factor A protein 1 OS=Mus musculus GN=Tcea1;>sp|P10711|TCEA1_MOUSE Transcription elongatio	3	1	1	1	0	0	0	0	0	0	0	0	0	0	1	0	0	0	0	0	0	0	0	0	0	0	1	0	0	0	0	0	0	0	0	0	0	0	1	0	2.9	2.9
E9PYI8;Q9JMA1	E9PYI8;Q9JMA1	3;3	3;3	3;3	Ubiquitin carboxyl-terminal hydrolase;Ubiquitin carboxyl-terminal hydrolase 14	Usp14	>tr|E9PYI8|E9PYI8_MOUSE Ubiquitin carboxyl-terminal hydrolase 14 OS=Mus musculus GN=Usp14 PE=1 SV=1;>sp|Q9JMA1|UBP14_MOUSE Ubiquitin carboxyl-terminal hydrolase 14 OS=Mus musculus GN=Usp14 PE=1 SV=3	2	3	3	3	1	0	1	0	0	3	0	0	0	0	1	0	1	0	1	0	0	3	0	0	0	0	1	0	1	0	1	0	0	3	0	0	0	0	1	0	7.6	7.6
E9PYL2	E9PYL2	3	3	3		Prr12	>sp|E9PYL2|PRR12_MOUSE Proline-rich protein 12 OS=Mus musculus GN=Prr12 PE=1 SV=1	1	3	3	3	0	0	0	2	2	3	0	0	0	0	0	0	0	0	0	2	2	3	0	0	0	0	0	0	0	0	0	2	2	3	0	0	0	0	0	0	2	2
E9PYL9;Q9CXW4;A2BH06;E9PZB3	E9PYL9;Q9CXW4;A2BH06	5;5;3;2	5;5;3;2	5;5;3;2	60S ribosomal protein L11	Gm10036;Rpl11	>tr|E9PYL9|E9PYL9_MOUSE Protein Gm10036 OS=Mus musculus GN=Gm10036 PE=3 SV=1;>sp|Q9CXW4|RL11_MOUSE 60S ribosomal protein L11 OS=Mus musculus GN=Rpl11 PE=1 SV=4;>tr|A2BH06|A2BH06_MOUSE 60S ribosomal protein L11 (Fragment) OS=Mus musculus GN=Rpl11 PE=1 SV=1	4	5	5	5	3	3	2	3	3	4	2	0	2	2	4	2	3	3	2	3	3	4	2	0	2	2	4	2	3	3	2	3	3	4	2	0	2	2	4	2	28.1	28.1
E9PZ00;Q8BFQ1;K3W4L3;Q3UFE8;J3QPG5;Q61207	E9PZ00;Q8BFQ1;K3W4L3;Q3UFE8;J3QPG5;Q61207	1;1;1;1;1;1	1;1;1;1;1;1	1;1;1;1;1;1	Sulfated glycoprotein 1	Psap	>tr|E9PZ00|E9PZ00_MOUSE Prosaposin OS=Mus musculus GN=Psap PE=1 SV=1;>tr|Q8BFQ1|Q8BFQ1_MOUSE Prosaposin OS=Mus musculus GN=Psap PE=1 SV=1;>tr|K3W4L3|K3W4L3_MOUSE Prosaposin OS=Mus musculus GN=Psap PE=1 SV=1;>tr|Q3UFE8|Q3UFE8_MOUSE Prosaposin OS=Mus musculu	6	1	1	1	0	0	0	0	0	0	0	0	0	0	1	0	0	0	0	0	0	0	0	0	0	0	1	0	0	0	0	0	0	0	0	0	0	0	1	0	3.6	3.6
E9PZ16;B1B0C7;Q05793	E9PZ16;B1B0C7;Q05793	14;13;11	14;13;11	14;13;11	Basement membrane-specific heparan sulfate proteoglycan core protein;Endorepellin;LG3 peptide	Hspg2	>tr|E9PZ16|E9PZ16_MOUSE Basement membrane-specific heparan sulfate proteoglycan core protein OS=Mus musculus GN=Hspg2 PE=1 SV=1;>tr|B1B0C7|B1B0C7_MOUSE Basement membrane-specific heparan sulfate proteoglycan core protein OS=Mus musculus GN=Hspg2 PE=1 SV=1;	3	14	14	14	0	1	1	10	10	13	0	0	2	0	10	5	0	1	1	10	10	13	0	0	2	0	10	5	0	1	1	10	10	13	0	0	2	0	10	5	4.7	4.7
Q6PAQ8;Q3UFP5;E9PZ73;Q3USK5;P30051;E9QAK6;F6QH05;F6TTJ9;A0A0R4J1U4;E9Q387;E9PVS2;Q80UL2;A0A0R4IZY5;B8JJC8;Q3UPV9;F8VPU0;Q62296-2;Q62296;P70210;P48301	Q6PAQ8;Q3UFP5;E9PZ73;Q3USK5;P30051;E9QAK6;F6QH05;F6TTJ9;A0A0R4J1U4;E9Q387;E9PVS2;Q80UL2;A0A0R4IZY5;B8JJC8;Q3UPV9;F8VPU0;Q62296-2;Q62296;P70210;P48301	4;4;4;4;4;3;2;2;2;2;2;2;2;2;2;2;2;2;2;2	4;4;4;4;4;3;2;2;2;2;2;2;2;2;2;2;2;2;2;2	4;4;4;4;4;3;2;2;2;2;2;2;2;2;2;2;2;2;2;2	Transcriptional enhancer factor TEF-1;Transcriptional enhancer factor TEF-3;Transcriptional enhancer factor TEF-5;Transcriptional enhancer factor TEF-4	Tead1;Tead3;Tead2;Tead4	>tr|Q6PAQ8|Q6PAQ8_MOUSE Tead1 protein OS=Mus musculus GN=Tead1 PE=1 SV=1;>tr|Q3UFP5|Q3UFP5_MOUSE TEA domain family member 1, isoform CRA_a OS=Mus musculus GN=Tead1 PE=1 SV=1;>tr|E9PZ73|E9PZ73_MOUSE Transcriptional enhancer factor TEF-1 OS=Mus musculus GN=T	20	4	4	4	0	0	0	3	4	4	0	0	0	0	3	0	0	0	0	3	4	4	0	0	0	0	3	0	0	0	0	3	4	4	0	0	0	0	3	0	8.3	8.3
E9PZD8;Q61147	E9PZD8;Q61147	52;52	1;1	1;1	Ceruloplasmin	Cp	>tr|E9PZD8|E9PZD8_MOUSE Ceruloplasmin OS=Mus musculus GN=Cp PE=1 SV=1;>sp|Q61147|CERU_MOUSE Ceruloplasmin OS=Mus musculus GN=Cp PE=1 SV=2	2	52	1	1	0	0	1	33	31	32	1	0	0	25	46	29	0	0	0	1	1	1	0	0	0	1	1	1	0	0	0	1	1	1	0	0	0	1	1	1	51	1.1
E9PZF0;Q5NC82;Q01768;Q5NC79	E9PZF0;Q5NC82;Q01768;Q5NC79	6;5;5;3	6;5;5;3	2;2;2;0	Nucleoside diphosphate kinase;Nucleoside diphosphate kinase B	Gm20390;Nme2;Nme1	>tr|E9PZF0|E9PZF0_MOUSE Nucleoside diphosphate kinase OS=Mus musculus GN=Gm20390 PE=3 SV=1;>tr|Q5NC82|Q5NC82_MOUSE Nucleoside diphosphate kinase OS=Mus musculus GN=Nme2 PE=1 SV=1;>sp|Q01768|NDKB_MOUSE Nucleoside diphosphate kinase B OS=Mus musculus GN=Nme2	4	6	6	2	5	3	4	4	4	5	2	1	2	2	3	3	5	3	4	4	4	5	2	1	2	2	3	3	2	1	1	1	1	1	0	0	0	1	2	1	41.2	41.2
E9Q027;Q8C5L3-3;Q8C5L3-2;Q8C5L3	E9Q027;Q8C5L3-3;Q8C5L3-2;Q8C5L3	1;1;1;1	1;1;1;1	1;1;1;1	CCR4-NOT transcription complex subunit 2	Cnot2	>tr|E9Q027|E9Q027_MOUSE CCR4-NOT transcription complex subunit 2 OS=Mus musculus GN=Cnot2 PE=1 SV=1;>sp|Q8C5L3-3|CNOT2_MOUSE Isoform 3 of CCR4-NOT transcription complex subunit 2 OS=Mus musculus GN=Cnot2;>sp|Q8C5L3-2|CNOT2_MOUSE Isoform 2 of CCR4-NOT trans	4	1	1	1	0	0	0	0	1	1	0	0	0	0	1	1	0	0	0	0	1	1	0	0	0	0	1	1	0	0	0	0	1	1	0	0	0	0	1	1	3.2	3.2
E9Q035;Q921I1;E9Q2Q7;F7CJN9;F7BAE9;D3YY36;Q9DBD0	E9Q035;Q921I1	5;5;1;1;1;1;1	5;5;1;1;1;1;1	5;5;1;1;1;1;1	Serotransferrin	Gm20425;Tf	>tr|E9Q035|E9Q035_MOUSE Protein Gm20425 OS=Mus musculus GN=Gm20425 PE=4 SV=1;>sp|Q921I1|TRFE_MOUSE Serotransferrin OS=Mus musculus GN=Tf PE=1 SV=1	7	5	5	5	0	0	0	3	4	4	0	0	0	3	4	4	0	0	0	3	4	4	0	0	0	3	4	4	0	0	0	3	4	4	0	0	0	3	4	4	6	6
E9Q6F4;E9Q039;Q11011;F6V7K3;F6QYF8	E9Q6F4;E9Q039;Q11011;F6V7K3;F6QYF8	2;2;2;1;1	2;2;2;1;1	2;2;2;1;1	Puromycin-sensitive aminopeptidase	Npepps	>tr|E9Q6F4|E9Q6F4_MOUSE Puromycin-sensitive aminopeptidase OS=Mus musculus GN=Npepps PE=1 SV=1;>tr|E9Q039|E9Q039_MOUSE Puromycin-sensitive aminopeptidase OS=Mus musculus GN=Npepps PE=1 SV=1;>sp|Q11011|PSA_MOUSE Puromycin-sensitive aminopeptidase OS=Mus mus	5	2	2	2	0	1	0	1	1	1	0	0	0	0	1	0	0	1	0	1	1	1	0	0	0	0	1	0	0	1	0	1	1	1	0	0	0	0	1	0	3.6	3.6
E9Q0Q3;O88253;E9Q1L8;A0A087WQI7;E9PUT0;F6UQD0;Q9CZ29;Q7TMC9;A0A087WPV0;Q7M6W8;B8JJY3;Q8K3B4;F2Z422;F8VPP0;Q6PEP4;Q9Z117;Q6DFU8;G3UY09;E9PVW1;G3UVW7;Q80ZX2;Q3U4L8;B1B1D3;J3JS23;Q07231;Q571J5;Q8C827-2;Q8C827-3;Q8C827	E9Q0Q3;O88253;E9Q1L8;A0A087WQI7;E9PUT0;F6UQD0;Q9CZ29;Q7TMC9;A0A087WPV0;Q7M6W8;B8JJY3;Q8K3B4;F2Z422;F8VPP0;Q6PEP4;Q9Z117;Q6DFU8;G3UY09;E9PVW1;G3UVW7;Q80ZX2;Q3U4L8;B1B1D3;J3JS23;Q07231;Q571J5;Q8C827-2;Q8C827-3;Q8C827	2;1;1;1;1;1;1;1;1;1;1;1;1;1;1;1;1;1;1;1;1;1;1;1;1;1;1;1;1	1;1;1;1;1;1;1;1;1;1;1;1;1;1;1;1;1;0;1;1;1;1;1;1;1;1;1;1;1	1;1;1;1;1;1;1;1;1;1;1;1;1;1;1;1;1;0;1;1;1;1;1;1;1;1;1;1;1	Zinc finger and SCAN domain-containing protein 21;Zinc finger protein 354C;Zinc finger protein 62	2610021A01Rik;Gm10226;Zfp493;3110052M02Rik;Zfp273;Zfp773;Zfp85;Zfp946;Zfp708;Zfp677;Zfp53;Zfp948;Zfp141;Zkscan7;Zfp40;Zfp790;Zfp51;Zfp62;Zscan21;Znf354c	>tr|E9Q0Q3|E9Q0Q3_MOUSE Protein 2610021A01Rik OS=Mus musculus GN=2610021A01Rik PE=4 SV=1;>tr|O88253|O88253_MOUSE Mszf39 (Fragment) OS=Mus musculus GN=mszf39 PE=2 SV=1;>tr|E9Q1L8|E9Q1L8_MOUSE Protein Zfp493 OS=Mus musculus GN=Zfp493 PE=4 SV=1;>tr|A0A087WQI7	29	2	1	1	0	0	1	1	1	2	1	0	0	0	2	0	0	0	1	1	1	1	1	0	0	0	1	0	0	0	1	1	1	1	1	0	0	0	1	0	2.2	1.1
E9Q0U7;Q61699-2;Q61699;D3Z027;D3Z3I9	E9Q0U7;Q61699-2;Q61699	11;11;11;1;1	10;10;10;1;1	10;10;10;1;1	Heat shock protein 105 kDa	Hsph1	>tr|E9Q0U7|E9Q0U7_MOUSE Heat shock protein 105 kDa OS=Mus musculus GN=Hsph1 PE=1 SV=1;>sp|Q61699-2|HS105_MOUSE Isoform HSP105-beta of Heat shock protein 105 kDa OS=Mus musculus GN=Hsph1;>sp|Q61699|HS105_MOUSE Heat shock protein 105 kDa OS=Mus musculus GN=H	5	11	10	10	4	4	3	6	6	7	1	0	0	5	9	5	4	4	3	6	6	7	1	0	0	5	8	5	4	4	3	6	6	7	1	0	0	5	8	5	15.8	14.8
E9Q109;Q9CXK8	E9Q109;Q9CXK8	2;2	2;2	2;2	60S ribosome subunit biogenesis protein NIP7 homolog	Nip7	>tr|E9Q109|E9Q109_MOUSE 60S ribosome subunit biogenesis protein NIP7 homolog OS=Mus musculus GN=Nip7 PE=1 SV=1;>sp|Q9CXK8|NIP7_MOUSE 60S ribosome subunit biogenesis protein NIP7 homolog OS=Mus musculus GN=Nip7 PE=1 SV=1	2	2	2	2	0	0	0	0	0	2	0	0	0	0	1	0	0	0	0	0	0	2	0	0	0	0	1	0	0	0	0	0	0	2	0	0	0	0	1	0	25.6	25.6
E9QAR6;E9Q1A5;D3YX49;E9QAR4;E9QAR1;B1ASA5;E9QA68	E9QAR6;E9Q1A5;D3YX49;E9QAR4;E9QAR1	7;7;6;6;6;3;2	7;7;6;6;6;3;2	6;6;5;5;5;2;1		Zfp384	>tr|E9QAR6|E9QAR6_MOUSE Protein Zfp384 OS=Mus musculus GN=Zfp384 PE=1 SV=1;>tr|E9Q1A5|E9Q1A5_MOUSE Protein Zfp384 OS=Mus musculus GN=Zfp384 PE=1 SV=1;>tr|D3YX49|D3YX49_MOUSE Protein Zfp384 OS=Mus musculus GN=Zfp384 PE=1 SV=1;>tr|E9QAR4|E9QAR4_MOUSE Protein	7	7	7	6	2	0	0	4	4	5	0	1	0	2	7	2	2	0	0	4	4	5	0	1	0	2	7	2	2	0	0	4	4	4	0	1	0	2	6	2	16.7	16.7
E9Q1F5	E9Q1F5	1	1	1		Myo5c	>tr|E9Q1F5|E9Q1F5_MOUSE Protein Myo5c OS=Mus musculus GN=Myo5c PE=1 SV=1	1	1	1	1	0	0	0	0	1	0	0	0	0	0	0	0	0	0	0	0	1	0	0	0	0	0	0	0	0	0	0	0	1	0	0	0	0	0	0	0	1	1
E9Q1Y3;E9Q414	E9Q1Y3;E9Q414	9;9	9;9	9;9	Apolipoprotein B-100;Apolipoprotein B-48	Apob	>tr|E9Q1Y3|E9Q1Y3_MOUSE Apolipoprotein B-100 (Fragment) OS=Mus musculus GN=Apob PE=1 SV=1;>sp|E9Q414|APOB_MOUSE Apolipoprotein B-100 OS=Mus musculus GN=Apob PE=1 SV=1	2	9	9	9	0	0	0	2	1	4	0	0	0	0	8	1	0	0	0	2	1	4	0	0	0	0	8	1	0	0	0	2	1	4	0	0	0	0	8	1	2.8	2.8
E9Q242;P54822	E9Q242;P54822	1;1	1;1	1;1	Adenylosuccinate lyase	Adsl	>tr|E9Q242|E9Q242_MOUSE Adenylosuccinate lyase OS=Mus musculus GN=Adsl PE=1 SV=1;>sp|P54822|PUR8_MOUSE Adenylosuccinate lyase OS=Mus musculus GN=Adsl PE=1 SV=2	2	1	1	1	0	0	0	0	1	1	0	0	0	0	0	0	0	0	0	0	1	1	0	0	0	0	0	0	0	0	0	0	1	1	0	0	0	0	0	0	2.3	2.3
E9Q2B2	E9Q2B2	11	1	0		Ncor1	>tr|E9Q2B2|E9Q2B2_MOUSE Nuclear receptor corepressor 1 OS=Mus musculus GN=Ncor1 PE=1 SV=1	1	11	1	0	1	0	1	6	8	11	0	0	0	0	1	1	0	0	0	1	1	1	0	0	0	0	0	0	0	0	0	0	0	0	0	0	0	0	0	0	6.6	0.5
E9Q2I4	E9Q2I4	10	10	10		Elmsan1	>tr|E9Q2I4|E9Q2I4_MOUSE Protein Elmsan1 OS=Mus musculus GN=Elmsan1 PE=1 SV=1	1	10	10	10	0	0	0	5	5	7	0	0	0	0	8	3	0	0	0	5	5	7	0	0	0	0	8	3	0	0	0	5	5	7	0	0	0	0	8	3	13.6	13.6
E9Q2X6;Q8CG47;Q3U763	E9Q2X6;Q8CG47	9;9;2	9;9;2	9;9;2	Structural maintenance of chromosomes protein;Structural maintenance of chromosomes protein 4	Smc4	>tr|E9Q2X6|E9Q2X6_MOUSE Structural maintenance of chromosomes protein OS=Mus musculus GN=Smc4 PE=1 SV=1;>sp|Q8CG47|SMC4_MOUSE Structural maintenance of chromosomes protein 4 OS=Mus musculus GN=Smc4 PE=1 SV=1	3	9	9	9	1	0	0	3	2	3	0	1	1	1	6	3	1	0	0	3	2	3	0	1	1	1	6	3	1	0	0	3	2	3	0	1	1	1	6	3	9.2	9.2
E9QA25;E9Q2Z1	E9QA25;E9Q2Z1	2;2	2;2	2;2		Cecr2	>tr|E9QA25|E9QA25_MOUSE Protein Cecr2 OS=Mus musculus GN=Cecr2 PE=1 SV=1;>tr|E9Q2Z1|E9Q2Z1_MOUSE Protein Cecr2 OS=Mus musculus GN=Cecr2 PE=1 SV=1	2	2	2	2	0	0	0	2	1	2	0	0	0	0	0	0	0	0	0	2	1	2	0	0	0	0	0	0	0	0	0	2	1	2	0	0	0	0	0	0	2.7	2.7
E9Q390;Q69ZN7-4;Q69ZN7	E9Q390;Q69ZN7-4;Q69ZN7	1;1;1	1;1;1	1;1;1	Myoferlin	Myof	>tr|E9Q390|E9Q390_MOUSE Myoferlin OS=Mus musculus GN=Myof PE=1 SV=2;>sp|Q69ZN7-4|MYOF_MOUSE Isoform 4 of Myoferlin OS=Mus musculus GN=Myof;>sp|Q69ZN7|MYOF_MOUSE Myoferlin OS=Mus musculus GN=Myof PE=1 SV=2	3	1	1	1	0	1	0	0	0	0	0	0	1	0	0	0	0	1	0	0	0	0	0	0	1	0	0	0	0	1	0	0	0	0	0	0	1	0	0	0	0.5	0.5
E9Q3G8	E9Q3G8	19	19	19		Nup153	>tr|E9Q3G8|E9Q3G8_MOUSE Protein Nup153 OS=Mus musculus GN=Nup153 PE=1 SV=1	1	19	19	19	0	0	0	13	15	18	0	0	0	2	4	5	0	0	0	13	15	18	0	0	0	2	4	5	0	0	0	13	15	18	0	0	0	2	4	5	17.9	17.9
E9Q3I3	E9Q3I3	1	1	1		Spata13	>tr|E9Q3I3|E9Q3I3_MOUSE Spermatogenesis-associated protein 13 OS=Mus musculus GN=Spata13 PE=1 SV=1	1	1	1	1	0	1	0	1	0	0	1	0	1	0	0	0	0	1	0	1	0	0	1	0	1	0	0	0	0	1	0	1	0	0	1	0	1	0	0	0	0.7	0.7
G3UY29;E9Q3P9;F8WGS1;Q0PD45;Q78ZJ8;P62492;P46638;G3UZL4;G3UZD3;D3YYB3;Q0PD30;Q9WTL2	G3UY29;E9Q3P9;F8WGS1;Q0PD45;Q78ZJ8;P62492;P46638;G3UZL4;G3UZD3	3;3;3;3;3;3;3;2;2;1;1;1	3;3;3;3;3;3;3;2;2;1;1;1	3;3;3;3;3;3;3;2;2;1;1;1	Ras-related protein Rab-11A;Ras-related protein Rab-11B	Rab11b;Rab11a	>tr|G3UY29|G3UY29_MOUSE MCG22989, isoform CRA_a OS=Mus musculus GN=Rab11b PE=4 SV=1;>tr|E9Q3P9|E9Q3P9_MOUSE Ras-related protein Rab-11A OS=Mus musculus GN=Rab11a PE=4 SV=1;>tr|F8WGS1|F8WGS1_MOUSE Ras-related protein Rab-11A (Fragment) OS=Mus musculus GN=Ra	12	3	3	3	1	0	2	2	1	3	1	0	0	1	1	2	1	0	2	2	1	3	1	0	0	1	1	2	1	0	2	2	1	3	1	0	0	1	1	2	21.5	21.5
Q58E35;E9Q3T0;P47955	Q58E35;E9Q3T0;P47955	1;1;1	1;1;1	1;1;1	60S acidic ribosomal protein P1	Rplp1;Gm10073	>tr|Q58E35|Q58E35_MOUSE 60S acidic ribosomal protein P1 OS=Mus musculus GN=Rplp1 PE=1 SV=1;>tr|E9Q3T0|E9Q3T0_MOUSE Protein Gm10073 OS=Mus musculus GN=Gm10073 PE=1 SV=1;>sp|P47955|RLA1_MOUSE 60S acidic ribosomal protein P1 OS=Mus musculus GN=Rplp1 PE=1 SV=1	3	1	1	1	0	1	0	1	1	1	1	0	1	0	1	1	0	1	0	1	1	1	1	0	1	0	1	1	0	1	0	1	1	1	1	0	1	0	1	1	14	14
E9Q3W4;Q9QXS1-15;Q9QXS1-10;Q9QXS1-9;Q9QXS1-12;Q9QXS1-11;Q9QXS1-13;Q9QXS1-5;Q9QXS1-3;Q9QXS1-16;Q9QXS1-4;Q9QXS1-14;Q9QXS1-6;Q9QXS1-7;Q9QXS1-8;Q9QXS1-2;Q9QXS1;E9PW24;A0A0R4J223;E9Q9J6;A0A0R4J221;A0A0R4J218;F6R059	E9Q3W4;Q9QXS1-15;Q9QXS1-10;Q9QXS1-9;Q9QXS1-12;Q9QXS1-11;Q9QXS1-13;Q9QXS1-5;Q9QXS1-3;Q9QXS1-16;Q9QXS1-4;Q9QXS1-14;Q9QXS1-6;Q9QXS1-7;Q9QXS1-8;Q9QXS1-2;Q9QXS1	6;6;6;6;6;6;6;6;6;6;6;6;6;6;6;6;6;1;1;1;1;1;1	6;6;6;6;6;6;6;6;6;6;6;6;6;6;6;6;6;1;1;1;1;1;1	6;6;6;6;6;6;6;6;6;6;6;6;6;6;6;6;6;1;1;1;1;1;1	Plectin	Plec	>tr|E9Q3W4|E9Q3W4_MOUSE Plectin OS=Mus musculus GN=Plec PE=1 SV=1;>sp|Q9QXS1-15|PLEC_MOUSE Isoform PLEC-1H of Plectin OS=Mus musculus GN=Plec;>sp|Q9QXS1-10|PLEC_MOUSE Isoform PLEC-1D of Plectin OS=Mus musculus GN=Plec;>sp|Q9QXS1-9|PLEC_MOUSE Isoform PLEC-1	23	6	6	6	0	0	3	2	1	1	3	0	0	1	0	4	0	0	3	2	1	1	3	0	0	1	0	4	0	0	3	2	1	1	3	0	0	1	0	4	1.4	1.4
E9Q453;G5E8R2;E9Q456;G5E8R0;G5E8R1;E9Q455;Q8BP43;E9Q450;E9Q448;S4R261	E9Q453;G5E8R2;E9Q456;G5E8R0;G5E8R1;E9Q455;Q8BP43;E9Q450;E9Q448	7;7;7;6;6;6;6;6;6;1	2;2;2;1;1;1;1;1;1;1	2;2;2;1;1;1;1;1;1;1		Tpm1	>tr|E9Q453|E9Q453_MOUSE Tropomyosin alpha-1 chain OS=Mus musculus GN=Tpm1 PE=1 SV=1;>tr|G5E8R2|G5E8R2_MOUSE Tropomyosin 1, alpha, isoform CRA_k OS=Mus musculus GN=Tpm1 PE=1 SV=1;>tr|E9Q456|E9Q456_MOUSE Tropomyosin alpha-1 chain OS=Mus musculus GN=Tpm1 PE=1	10	7	2	2	4	2	3	4	6	7	4	1	2	3	5	4	1	0	1	2	2	2	1	0	1	1	1	1	1	0	1	2	2	2	1	0	1	1	1	1	22.9	8.6
H3BJ36;E9Q4T1;Q8BRH3-2;Q8BRH3	H3BJ36;E9Q4T1;Q8BRH3-2;Q8BRH3	1;1;1;1	1;1;1;1	1;1;1;1	Rho GTPase-activating protein 19	Arhgap19	>tr|H3BJ36|H3BJ36_MOUSE Rho GTPase-activating protein 19 (Fragment) OS=Mus musculus GN=Arhgap19 PE=1 SV=1;>tr|E9Q4T1|E9Q4T1_MOUSE Rho GTPase-activating protein 19 OS=Mus musculus GN=Arhgap19 PE=1 SV=1;>sp|Q8BRH3-2|RHG19_MOUSE Isoform 2 of Rho GTPase-activa	4	1	1	1	0	0	0	1	1	1	0	0	0	0	1	0	0	0	0	1	1	1	0	0	0	0	1	0	0	0	0	1	1	1	0	0	0	0	1	0	13.2	13.2
E9Q529;H3BLC5;Q1EHW4	E9Q529;H3BLC5;Q1EHW4	1;1;1	1;1;1	1;1;1	Histone deacetylase complex subunit SAP25	Sap25	>tr|E9Q529|E9Q529_MOUSE Histone deacetylase complex subunit SAP25 OS=Mus musculus GN=Sap25 PE=1 SV=1;>tr|H3BLC5|H3BLC5_MOUSE Histone deacetylase complex subunit SAP25 OS=Mus musculus GN=Sap25 PE=1 SV=7;>sp|Q1EHW4|SAP25_MOUSE Histone deacetylase complex sub	3	1	1	1	0	0	0	0	1	0	0	0	0	0	0	0	0	0	0	0	1	0	0	0	0	0	0	0	0	0	0	0	1	0	0	0	0	0	0	0	6.1	6.1
E9Q557;E9PZW0	E9Q557;E9PZW0	94;67	94;67	94;67	Desmoplakin	Dsp	>sp|E9Q557|DESP_MOUSE Desmoplakin OS=Mus musculus GN=Dsp PE=1 SV=1;>tr|E9PZW0|E9PZW0_MOUSE Desmoplakin OS=Mus musculus GN=Dsp PE=1 SV=1	2	94	94	94	44	57	69	63	53	48	60	37	53	48	19	51	44	57	69	63	53	48	60	37	53	48	19	51	44	57	69	63	53	48	60	37	53	48	19	51	31.5	31.5
E9Q5B5;O08528;E9Q9M6;G3UVV4;Q91W97;P17710-3;P17710-4;P17710-2;P17710	E9Q5B5;O08528	11;11;1;1;1;1;1;1;1	11;11;1;1;1;1;1;1;1	11;11;1;1;1;1;1;1;1	Hexokinase-2	Hk2	>tr|E9Q5B5|E9Q5B5_MOUSE Hexokinase-2 OS=Mus musculus GN=Hk2 PE=1 SV=1;>sp|O08528|HXK2_MOUSE Hexokinase-2 OS=Mus musculus GN=Hk2 PE=1 SV=1	9	11	11	11	1	4	1	7	8	9	1	0	0	2	9	4	1	4	1	7	8	9	1	0	0	2	9	4	1	4	1	7	8	9	1	0	0	2	9	4	16.4	16.4
E9Q616	E9Q616	2	2	2		Ahnak	>tr|E9Q616|E9Q616_MOUSE Protein Ahnak OS=Mus musculus GN=Ahnak PE=1 SV=1	1	2	2	2	0	0	0	0	0	0	1	0	1	0	1	0	0	0	0	0	0	0	1	0	1	0	1	0	0	0	0	0	0	0	1	0	1	0	1	0	0.8	0.8
E9Q6M7;Q3TTW5;Q80U78-2;Q80U78-3;Q80U78;Q3TQ29;Q3UR91;Q80U58-3;Q80U58-2;Q80U58	E9Q6M7;Q3TTW5;Q80U78-2;Q80U78-3;Q80U78	3;3;3;3;3;1;1;1;1;1	3;3;3;3;3;1;1;1;1;1	3;3;3;3;3;1;1;1;1;1	Pumilio homolog 1	Pum1	>tr|E9Q6M7|E9Q6M7_MOUSE Pumilio homolog 1 OS=Mus musculus GN=Pum1 PE=1 SV=1;>tr|Q3TTW5|Q3TTW5_MOUSE Pumilio homolog 1 OS=Mus musculus GN=Pum1 PE=1 SV=1;>sp|Q80U78-2|PUM1_MOUSE Isoform 2 of Pumilio homolog 1 OS=Mus musculus GN=Pum1;>sp|Q80U78-3|PUM1_MOUSE I	10	3	3	3	0	0	1	2	2	2	0	0	1	1	2	2	0	0	1	2	2	2	0	0	1	1	2	2	0	0	1	2	2	2	0	0	1	1	2	2	3.7	3.7
E9Q6R3;O08547	E9Q6R3;O08547	1;1	1;1	1;1	Vesicle-trafficking protein SEC22b	Sec22b	>tr|E9Q6R3|E9Q6R3_MOUSE Vesicle-trafficking protein SEC22b OS=Mus musculus GN=Sec22b PE=1 SV=1;>sp|O08547|SC22B_MOUSE Vesicle-trafficking protein SEC22b OS=Mus musculus GN=Sec22b PE=1 SV=3	2	1	1	1	0	0	0	1	0	0	1	0	0	0	1	0	0	0	0	1	0	0	1	0	0	0	1	0	0	0	0	1	0	0	1	0	0	0	1	0	8.4	8.4
E9Q6R7	E9Q6R7	1	1	1		Utrn	>tr|E9Q6R7|E9Q6R7_MOUSE Protein Utrn OS=Mus musculus GN=Utrn PE=1 SV=1	1	1	1	1	1	1	1	0	0	0	1	1	1	0	0	0	1	1	1	0	0	0	1	1	1	0	0	0	1	1	1	0	0	0	1	1	1	0	0	0	0.3	0.3
Q3U3A7;E9Q794;Q3UII8;Q924K8-2;Q924K8;H3BLE1;H3BIY7	Q3U3A7;E9Q794;Q3UII8;Q924K8-2;Q924K8	12;12;12;12;12;5;3	8;8;8;8;8;1;3	7;7;7;7;7;1;3	Metastasis-associated protein MTA3	Mta3	>tr|Q3U3A7|Q3U3A7_MOUSE Metastasis-associated protein MTA3 OS=Mus musculus GN=Mta3 PE=1 SV=1;>tr|E9Q794|E9Q794_MOUSE Metastasis-associated protein MTA3 OS=Mus musculus GN=Mta3 PE=1 SV=1;>tr|Q3UII8|Q3UII8_MOUSE Metastasis-associated protein MTA3 OS=Mus musc	7	12	8	7	1	1	1	7	9	10	1	0	1	1	8	3	0	0	0	5	6	7	1	0	0	0	5	1	0	0	0	5	6	7	1	0	0	0	4	1	27.1	19.9
E9Q7G0;F6ZQA3	E9Q7G0;F6ZQA3	6;4	6;4	6;4		Numa1	>tr|E9Q7G0|E9Q7G0_MOUSE Protein Numa1 OS=Mus musculus GN=Numa1 PE=1 SV=1;>tr|F6ZQA3|F6ZQA3_MOUSE Protein Numa1 (Fragment) OS=Mus musculus GN=Numa1 PE=1 SV=1	2	6	6	6	0	0	0	4	5	6	2	0	0	0	4	1	0	0	0	4	5	6	2	0	0	0	4	1	0	0	0	4	5	6	2	0	0	0	4	1	4.1	4.1
E9Q7S1;R4GML0;O88466	E9Q7S1;R4GML0;O88466	1;1;1	1;1;1	1;1;1	Zinc finger protein 106	Zfp106;Znf106	>tr|E9Q7S1|E9Q7S1_MOUSE Zinc finger protein 106 OS=Mus musculus GN=Zfp106 PE=1 SV=1;>tr|R4GML0|R4GML0_MOUSE Zinc finger protein 106 OS=Mus musculus GN=Zfp106 PE=1 SV=1;>sp|O88466|ZN106_MOUSE Zinc finger protein 106 OS=Mus musculus GN=Znf106 PE=1 SV=3	3	1	1	1	0	0	0	0	0	1	0	0	0	0	0	0	0	0	0	0	0	1	0	0	0	0	0	0	0	0	0	0	0	1	0	0	0	0	0	0	0.8	0.8
E9Q800;Q8CAQ8-3;Q8CAQ8-2;Q8CAQ8;Q8CAQ8-5;E9QAY6;A0A0U1RP81;A0A0U1RQ14	E9Q800;Q8CAQ8-3;Q8CAQ8-2;Q8CAQ8;Q8CAQ8-5;E9QAY6;A0A0U1RP81	5;5;5;5;5;3;3;2	5;5;5;5;5;3;3;2	5;5;5;5;5;3;3;2	MICOS complex subunit Mic60	Immt	>tr|E9Q800|E9Q800_MOUSE MICOS complex subunit MIC60 OS=Mus musculus GN=Immt PE=1 SV=1;>sp|Q8CAQ8-3|MIC60_MOUSE Isoform 3 of MICOS complex subunit Mic60 OS=Mus musculus GN=Immt;>sp|Q8CAQ8-2|MIC60_MOUSE Isoform 2 of MICOS complex subunit Mic60 OS=Mus musculu	8	5	5	5	3	1	1	4	3	5	1	1	1	1	2	4	3	1	1	4	3	5	1	1	1	1	2	4	3	1	1	4	3	5	1	1	1	1	2	4	9.3	9.3
E9Q8F0;Q8VH51-3;Q8VH51-2;Q8VH51;F7AA45;B7ZD61;B7ZD63	E9Q8F0;Q8VH51-3;Q8VH51-2;Q8VH51;F7AA45	5;5;5;5;4;2;1	5;5;5;5;4;2;1	5;5;5;5;4;2;1	RNA-binding protein 39	Rbm39	>tr|E9Q8F0|E9Q8F0_MOUSE RNA-binding protein 39 OS=Mus musculus GN=Rbm39 PE=1 SV=1;>sp|Q8VH51-3|RBM39_MOUSE Isoform 3 of RNA-binding protein 39 OS=Mus musculus GN=Rbm39;>sp|Q8VH51-2|RBM39_MOUSE Isoform 2 of RNA-binding protein 39 OS=Mus musculus GN=Rbm39;>s	7	5	5	5	0	0	0	1	1	3	1	0	0	1	5	0	0	0	0	1	1	3	1	0	0	1	5	0	0	0	0	1	1	3	1	0	0	1	5	0	16.1	16.1
E9Q8H9;E9Q8I0;P06909;D6RGQ0;A0A0A6YWP4;A0A0A6YVP8;Q61405;Q4LDF6;E9PUM5;E9Q8B6;E9Q8B5	E9Q8H9;E9Q8I0;P06909;D6RGQ0;A0A0A6YWP4;A0A0A6YVP8	13;13;13;12;10;7;2;2;1;1;1	13;13;13;12;10;7;2;2;1;1;1	13;13;13;12;10;7;2;2;1;1;1	Complement factor H	Cfh	>tr|E9Q8H9|E9Q8H9_MOUSE Complement factor H OS=Mus musculus GN=Cfh PE=1 SV=2;>tr|E9Q8I0|E9Q8I0_MOUSE Complement factor H OS=Mus musculus GN=Cfh PE=1 SV=1;>sp|P06909|CFAH_MOUSE Complement factor H OS=Mus musculus GN=Cfh PE=1 SV=2;>tr|D6RGQ0|D6RGQ0_MOUSE Com	11	13	13	13	0	1	0	7	7	7	0	1	0	5	13	8	0	1	0	7	7	7	0	1	0	5	13	8	0	1	0	7	7	7	0	1	0	5	13	8	14.7	14.7
E9Q8V6	E9Q8V6	1	1	1		Dennd4a	>tr|E9Q8V6|E9Q8V6_MOUSE Protein Dennd4a OS=Mus musculus GN=Dennd4a PE=1 SV=1	1	1	1	1	1	1	0	1	1	1	0	0	0	0	0	0	1	1	0	1	1	1	0	0	0	0	0	0	1	1	0	1	1	1	0	0	0	0	0	0	1	1
E9Q9Y4;Q3URK3;G3UZ35;G3UXI7	E9Q9Y4;Q3URK3	15;13;3;1	15;13;3;1	15;13;3;1	Methylcytosine dioxygenase TET1	Tet1	>tr|E9Q9Y4|E9Q9Y4_MOUSE Methylcytosine dioxygenase TET1 OS=Mus musculus GN=Tet1 PE=1 SV=1;>sp|Q3URK3|TET1_MOUSE Methylcytosine dioxygenase TET1 OS=Mus musculus GN=Tet1 PE=1 SV=2	4	15	15	15	0	0	1	7	8	11	1	0	0	3	6	3	0	0	1	7	8	11	1	0	0	3	6	3	0	0	1	7	8	11	1	0	0	3	6	3	9.7	9.7
E9QAE4;O88491	E9QAE4;O88491	22;19	22;19	22;19	Histone-lysine N-methyltransferase, H3 lysine-36 and H4 lysine-20 specific	Nsd1	>tr|E9QAE4|E9QAE4_MOUSE Histone-lysine N-methyltransferase, H3 lysine-36 and H4 lysine-20-specific OS=Mus musculus GN=Nsd1 PE=1 SV=1;>sp|O88491|NSD1_MOUSE Histone-lysine N-methyltransferase, H3 lysine-36 and H4 lysine-20 specific OS=Mus musculus GN=Nsd1 PE	2	22	22	22	0	1	0	12	10	16	2	1	0	8	15	10	0	1	0	12	10	16	2	1	0	8	15	10	0	1	0	12	10	16	2	1	0	8	15	10	10.8	10.8
E9QAK5;P28738;Q61768;P33175	E9QAK5;P28738;Q61768;P33175	1;1;1;1	1;1;1;1	1;1;1;1	Kinesin heavy chain isoform 5C;Kinesin-1 heavy chain;Kinesin heavy chain isoform 5A	Kif5b;Kif5c;Kif5a	>tr|E9QAK5|E9QAK5_MOUSE Kinesin-like protein (Fragment) OS=Mus musculus GN=Kif5b PE=1 SV=1;>sp|P28738|KIF5C_MOUSE Kinesin heavy chain isoform 5C OS=Mus musculus GN=Kif5c PE=1 SV=3;>sp|Q61768|KINH_MOUSE Kinesin-1 heavy chain OS=Mus musculus GN=Kif5b PE=1 SV	4	1	1	1	0	0	0	1	1	1	0	0	0	1	0	1	0	0	0	1	1	1	0	0	0	1	0	1	0	0	0	1	1	1	0	0	0	1	0	1	2.1	2.1
E9QAQ7;A2BH40;A2BH40-4;A2BH40-2;A2BH40-3;E9Q4N6;E9Q6R4;E9Q4N7;E9Q495	E9QAQ7;A2BH40;A2BH40-4;A2BH40-2;A2BH40-3	32;31;27;27;26;2;2;2;1	32;31;27;27;26;2;2;2;1	32;31;27;27;26;2;2;2;1	AT-rich interactive domain-containing protein 1A	Arid1a	>tr|E9QAQ7|E9QAQ7_MOUSE AT-rich interactive domain-containing protein 1A OS=Mus musculus GN=Arid1a PE=1 SV=1;>sp|A2BH40|ARI1A_MOUSE AT-rich interactive domain-containing protein 1A OS=Mus musculus GN=Arid1a PE=1 SV=1;>sp|A2BH40-4|ARI1A_MOUSE Isoform 4 of A	9	32	32	32	2	2	1	26	30	32	0	1	2	5	7	5	2	2	1	26	30	32	0	1	2	5	7	5	2	2	1	26	30	32	0	1	2	5	7	5	19.3	19.3
E9QAS4;E9QAS5;Q6PDQ2;E9PYU4;E9PYL1;A2A8L1;F6WR45	E9QAS4;E9QAS5;Q6PDQ2	25;25;25;6;6;6;5	25;25;25;6;6;6;5	19;19;19;2;2;2;3	Chromodomain-helicase-DNA-binding protein 4	Chd4	>tr|E9QAS4|E9QAS4_MOUSE Chromodomain-helicase-DNA-binding protein 4 OS=Mus musculus GN=Chd4 PE=1 SV=1;>tr|E9QAS5|E9QAS5_MOUSE Chromodomain-helicase-DNA-binding protein 4 OS=Mus musculus GN=Chd4 PE=1 SV=1;>sp|Q6PDQ2|CHD4_MOUSE Chromodomain-helicase-DNA-bind	7	25	25	19	2	1	2	20	20	23	1	0	0	2	14	6	2	1	2	20	20	23	1	0	0	2	14	6	1	0	2	14	16	17	1	0	0	2	12	5	13.4	13.4
Q5M8Q0;E9QAZ2;Q9CZM2;B8JKK2	Q5M8Q0;E9QAZ2;Q9CZM2;B8JKK2	5;5;5;3	5;5;5;3	5;5;5;3	Ribosomal protein L15;60S ribosomal protein L15	Rpl15;Gm10020	>tr|Q5M8Q0|Q5M8Q0_MOUSE Ribosomal protein L15 OS=Mus musculus GN=Rpl15 PE=2 SV=1;>tr|E9QAZ2|E9QAZ2_MOUSE Ribosomal protein L15 OS=Mus musculus GN=Gm10020 PE=3 SV=1;>sp|Q9CZM2|RL15_MOUSE 60S ribosomal protein L15 OS=Mus musculus GN=Rpl15 PE=2 SV=4;>tr|B8JKK	4	5	5	5	1	3	3	3	2	3	3	0	1	0	5	2	1	3	3	3	2	3	3	0	1	0	5	2	1	3	3	3	2	3	3	0	1	0	5	2	27	27
F6W0G8;E9QB02;Q68FL6	F6W0G8;E9QB02;Q68FL6	2;2;2	2;2;2	2;2;2	Methionine--tRNA ligase, cytoplasmic	Mars	>tr|F6W0G8|F6W0G8_MOUSE Methionine--tRNA ligase, cytoplasmic (Fragment) OS=Mus musculus GN=Mars PE=1 SV=2;>tr|E9QB02|E9QB02_MOUSE Methionine--tRNA ligase, cytoplasmic OS=Mus musculus GN=Mars PE=1 SV=1;>sp|Q68FL6|SYMC_MOUSE Methionine--tRNA ligase, cytoplas	3	2	2	2	1	1	0	2	1	1	0	0	1	1	1	1	1	1	0	2	1	1	0	0	1	1	1	1	1	1	0	2	1	1	0	0	1	1	1	1	10.9	10.9
E9QK22;P22227;Q3TTC2;Q00899	E9QK22;P22227;Q3TTC2;Q00899	1;1;1;1	1;1;1;1	1;1;1;1	Zinc finger protein 42;Transcription factor YY2;Transcriptional repressor protein YY1	Zfp42;Yy2;Yy1	>tr|E9QK22|E9QK22_MOUSE Zinc finger protein 42 OS=Mus musculus GN=Zfp42 PE=1 SV=1;>sp|P22227|ZFP42_MOUSE Zinc finger protein 42 OS=Mus musculus GN=Zfp42 PE=1 SV=1;>sp|Q3TTC2|TYY2_MOUSE Transcription factor YY2 OS=Mus musculus GN=Yy2 PE=2 SV=1;>sp|Q00899|TY	4	1	1	1	0	0	0	1	1	1	0	0	0	0	1	0	0	0	0	1	1	1	0	0	0	0	1	0	0	0	0	1	1	1	0	0	0	0	1	0	2.8	2.8
E9QKL0;Q99NG0	E9QKL0;Q99NG0	4;4	4;4	4;4	Helicase ARIP4	Rad54l2	>tr|E9QKL0|E9QKL0_MOUSE Helicase ARIP4 OS=Mus musculus GN=Rad54l2 PE=1 SV=1;>sp|Q99NG0|ARIP4_MOUSE Helicase ARIP4 OS=Mus musculus GN=Rad54l2 PE=1 SV=1	2	4	4	4	0	0	1	1	3	4	0	0	0	0	0	0	0	0	1	1	3	4	0	0	0	0	0	0	0	0	1	1	3	4	0	0	0	0	0	0	3.7	3.7
E9QLN8;O70338	E9QLN8;O70338	2;2	2;2	2;2	Ribonuclease H1	Rnaseh1	>tr|E9QLN8|E9QLN8_MOUSE Ribonuclease H1 OS=Mus musculus GN=Rnaseh1 PE=1 SV=1;>sp|O70338|RNH1_MOUSE Ribonuclease H1 OS=Mus musculus GN=Rnaseh1 PE=2 SV=1	2	2	2	2	0	0	0	0	0	1	2	2	2	2	0	2	0	0	0	0	0	1	2	2	2	2	0	2	0	0	0	0	0	1	2	2	2	2	0	2	7.7	7.7
E9QME5;Q99PP7-2;E9QP19;Q99PP7;A0A0G2JGY5	E9QME5;Q99PP7-2;E9QP19;Q99PP7;A0A0G2JGY5	6;6;5;5;3	6;6;5;5;3	6;6;5;5;3	E3 ubiquitin-protein ligase TRIM33	Trim33	>tr|E9QME5|E9QME5_MOUSE E3 ubiquitin-protein ligase TRIM33 OS=Mus musculus GN=Trim33 PE=1 SV=1;>sp|Q99PP7-2|TRI33_MOUSE Isoform Beta of E3 ubiquitin-protein ligase TRIM33 OS=Mus musculus GN=Trim33;>tr|E9QP19|E9QP19_MOUSE E3 ubiquitin-protein ligase TRIM33	5	6	6	6	0	0	1	4	3	5	0	0	0	3	3	3	0	0	1	4	3	5	0	0	0	3	3	3	0	0	1	4	3	5	0	0	0	3	3	3	6.2	6.2
E9QMV2;Q4KML4	E9QMV2;Q4KML4	1;1	1;1	1;1	Costars family protein ABRACL	Abracl	>tr|E9QMV2|E9QMV2_MOUSE Costars family protein ABRACL OS=Mus musculus GN=Abracl PE=1 SV=1;>sp|Q4KML4|ABRAL_MOUSE Costars family protein ABRACL OS=Mus musculus GN=Abracl PE=1 SV=1	2	1	1	1	1	0	0	0	1	1	0	0	0	0	0	0	1	0	0	0	1	1	0	0	0	0	0	0	1	0	0	0	1	1	0	0	0	0	0	0	19.8	19.8
E9QN08;Q80T06;P57776;D3YUQ9;A0A0R4J1L2;Q91VK2;A0A0R4J1E2;P57776-2;P57776-3;D3Z7N2;D3YZT9;F6ZFU0;D3YY68	E9QN08;Q80T06;P57776;D3YUQ9;A0A0R4J1L2;Q91VK2;A0A0R4J1E2;P57776-2;P57776-3;D3Z7N2;D3YZT9;F6ZFU0	7;7;7;6;6;6;6;6;6;5;5;5;3	7;7;7;6;6;6;6;6;6;5;5;5;3	7;7;7;6;6;6;6;6;6;5;5;5;3	Elongation factor 1-delta	Eef1d	>tr|E9QN08|E9QN08_MOUSE Elongation factor 1-delta (Fragment) OS=Mus musculus GN=Eef1d PE=1 SV=1;>tr|Q80T06|Q80T06_MOUSE Elongation factor 1-delta OS=Mus musculus GN=Eef1d PE=1 SV=1;>sp|P57776|EF1D_MOUSE Elongation factor 1-delta OS=Mus musculus GN=Eef1d PE	13	7	7	7	5	5	3	6	5	7	4	1	3	6	6	4	5	5	3	6	5	7	4	1	3	6	6	4	5	5	3	6	5	7	4	1	3	6	6	4	39.6	39.6
E9QN31;Q922K7	E9QN31;Q922K7	2;2	2;2	2;2	Probable 28S rRNA (cytosine-C(5))-methyltransferase	Nop2	>tr|E9QN31|E9QN31_MOUSE Probable 28S rRNA (cytosine-C(5))-methyltransferase OS=Mus musculus GN=Nop2 PE=1 SV=1;>sp|Q922K7|NOP2_MOUSE Probable 28S rRNA (cytosine-C(5))-methyltransferase OS=Mus musculus GN=Nop2 PE=1 SV=1	2	2	2	2	0	0	0	0	0	0	1	0	1	1	2	1	0	0	0	0	0	0	1	0	1	1	2	1	0	0	0	0	0	0	1	0	1	1	2	1	3	3
H3BK33;F8WJB0;E9QNV2;Q80YQ2;Q80YQ2-2	H3BK33;F8WJB0;E9QNV2;Q80YQ2;Q80YQ2-2	4;4;4;4;4	4;4;4;4;4	4;4;4;4;4	Mediator of RNA polymerase II transcription subunit 23	Med23	>tr|H3BK33|H3BK33_MOUSE Mediator of RNA polymerase II transcription subunit 23 (Fragment) OS=Mus musculus GN=Med23 PE=1 SV=1;>tr|F8WJB0|F8WJB0_MOUSE Mediator of RNA polymerase II transcription subunit 23 OS=Mus musculus GN=Med23 PE=1 SV=1;>tr|E9QNV2|E9QNV2	5	4	4	4	0	0	0	4	4	3	0	0	0	0	3	0	0	0	0	4	4	3	0	0	0	0	3	0	0	0	0	4	4	3	0	0	0	0	3	0	4.1	4.1
E9QP84;G3UW74;Q6PGF3;E9QAH8;E9PWX0;E9PZW4	E9QP84;G3UW74;Q6PGF3	5;5;5;2;1;1	5;5;5;2;1;1	5;5;5;2;1;1	Mediator of RNA polymerase II transcription subunit 16	Med16	>tr|E9QP84|E9QP84_MOUSE Mediator of RNA polymerase II transcription subunit 16 OS=Mus musculus GN=Med16 PE=1 SV=1;>tr|G3UW74|G3UW74_MOUSE Mediator of RNA polymerase II transcription subunit 16 OS=Mus musculus GN=Med16 PE=1 SV=1;>sp|Q6PGF3|MED16_MOUSE Media	6	5	5	5	0	0	0	3	4	4	0	0	0	0	2	1	0	0	0	3	4	4	0	0	0	0	2	1	0	0	0	3	4	4	0	0	0	0	2	1	6.9	6.9
E9QPI5;Q6A026	E9QPI5;Q6A026	4;4	4;4	4;4	Sister chromatid cohesion protein PDS5 homolog A	Pds5a	>tr|E9QPI5|E9QPI5_MOUSE Sister chromatid cohesion protein PDS5 homolog A OS=Mus musculus GN=Pds5a PE=1 SV=1;>sp|Q6A026|PDS5A_MOUSE Sister chromatid cohesion protein PDS5 homolog A OS=Mus musculus GN=Pds5a PE=1 SV=3	2	4	4	4	0	0	0	1	2	3	0	0	0	0	1	1	0	0	0	1	2	3	0	0	0	0	1	1	0	0	0	1	2	3	0	0	0	0	1	1	4.7	4.7
E9QPX1;P39061-2;P39061-1;P39061	E9QPX1;P39061-2;P39061-1;P39061	4;4;4;4	4;4;4;4	4;4;4;4	Collagen alpha-1(XVIII) chain;Endostatin	Col18a1	>tr|E9QPX1|E9QPX1_MOUSE Collagen alpha-1(XVIII) chain OS=Mus musculus GN=Col18a1 PE=1 SV=1;>sp|P39061-2|COIA1_MOUSE Isoform 3 of Collagen alpha-1(XVIII) chain OS=Mus musculus GN=Col18a1;>sp|P39061-1|COIA1_MOUSE Isoform 2 of Collagen alpha-1(XVIII) chain OS	4	4	4	4	0	0	0	3	4	4	0	0	0	2	1	3	0	0	0	3	4	4	0	0	0	2	1	3	0	0	0	3	4	4	0	0	0	2	1	3	3.4	3.4
F2YID5;Q60793	F2YID5;Q60793	3;3	1;1	1;1	Krueppel-like factor 4	Klf4	>tr|F2YID5|F2YID5_MOUSE Krueppel-like factor 4 OS=Mus musculus GN=Klf4 PE=1 SV=1;>sp|Q60793|KLF4_MOUSE Krueppel-like factor 4 OS=Mus musculus GN=Klf4 PE=1 SV=3	2	3	1	1	0	0	0	3	2	3	0	0	0	1	0	0	0	0	0	1	0	1	0	0	0	0	0	0	0	0	0	1	0	1	0	0	0	0	0	0	6.2	4.1
F2Z456;Q9DCN2-2;Q9DCN2;A0A0A0MQM3	F2Z456;Q9DCN2-2;Q9DCN2;A0A0A0MQM3	5;5;5;4	5;5;5;4	5;5;5;4	NADH-cytochrome b5 reductase 3;NADH-cytochrome b5 reductase 3 membrane-bound form;NADH-cytochrome b5 reductase 3 soluble form	Cyb5r3	>tr|F2Z456|F2Z456_MOUSE NADH-cytochrome b5 reductase OS=Mus musculus GN=Cyb5r3 PE=1 SV=1;>sp|Q9DCN2-2|NB5R3_MOUSE Isoform 2 of NADH-cytochrome b5 reductase 3 OS=Mus musculus GN=Cyb5r3;>sp|Q9DCN2|NB5R3_MOUSE NADH-cytochrome b5 reductase 3 OS=Mus musculus GN	4	5	5	5	0	1	0	0	1	3	0	0	0	0	5	0	0	1	0	0	1	3	0	0	0	0	5	0	0	1	0	0	1	3	0	0	0	0	5	0	20.4	20.4
F2Z4B3;O35207	F2Z4B3;O35207	1;1	1;1	1;1	Cyclin-dependent kinase 2-associated protein 1	Cdk2ap1	>tr|F2Z4B3|F2Z4B3_MOUSE Cyclin-dependent kinase 2-associated protein 1 OS=Mus musculus GN=Cdk2ap1 PE=1 SV=1;>sp|O35207|CDKA1_MOUSE Cyclin-dependent kinase 2-associated protein 1 OS=Mus musculus GN=Cdk2ap1 PE=1 SV=2	2	1	1	1	0	0	0	1	1	1	0	0	0	0	0	0	0	0	0	1	1	1	0	0	0	0	0	0	0	0	0	1	1	1	0	0	0	0	0	0	14.9	14.9
F6QA74;Q544Z7;P28352	F6QA74;Q544Z7;P28352	1;1;1	1;1;1	1;1;1	DNA-(apurinic or apyrimidinic site) lyase;DNA-(apurinic or apyrimidinic site) lyase, mitochondrial	Apex1	>tr|F6QA74|F6QA74_MOUSE DNA-(apurinic or apyrimidinic site) lyase (Fragment) OS=Mus musculus GN=Apex1 PE=1 SV=1;>tr|Q544Z7|Q544Z7_MOUSE DNA-(apurinic or apyrimidinic site) lyase OS=Mus musculus GN=Apex1 PE=1 SV=1;>sp|P28352|APEX1_MOUSE DNA-(apurinic or apy	3	1	1	1	0	0	0	0	0	0	0	0	0	0	1	0	0	0	0	0	0	0	0	0	0	0	1	0	0	0	0	0	0	0	0	0	0	0	1	0	5.9	5.9
F6QCI0;Q8BQ46	F6QCI0;Q8BQ46	3;3	1;1	1;1		Taf15	>tr|F6QCI0|F6QCI0_MOUSE Protein Taf15 (Fragment) OS=Mus musculus GN=Taf15 PE=1 SV=1;>tr|Q8BQ46|Q8BQ46_MOUSE Protein Taf15 OS=Mus musculus GN=Taf15 PE=1 SV=1	2	3	1	1	0	0	0	2	2	2	0	0	0	0	3	1	0	0	0	0	0	0	0	0	0	0	1	0	0	0	0	0	0	0	0	0	0	0	1	0	19.1	12
F6SS03;Q9CXS4	F6SS03;Q9CXS4	1;1	1;1	1;1	Centromere protein V	Cenpv	>tr|F6SS03|F6SS03_MOUSE Centromere protein V (Fragment) OS=Mus musculus GN=Cenpv PE=1 SV=1;>sp|Q9CXS4|CENPV_MOUSE Centromere protein V OS=Mus musculus GN=Cenpv PE=1 SV=2	2	1	1	1	0	0	0	1	0	0	0	0	0	0	1	0	0	0	0	1	0	0	0	0	0	0	1	0	0	0	0	1	0	0	0	0	0	0	1	0	13.5	13.5
F6SVV1;Q4FZE6;P62082	F6SVV1;Q4FZE6;P62082	8;8;8	8;8;8	8;8;8	40S ribosomal protein S7	Gm9493;Rps7	>tr|F6SVV1|F6SVV1_MOUSE Protein Gm9493 OS=Mus musculus GN=Gm9493 PE=4 SV=1;>tr|Q4FZE6|Q4FZE6_MOUSE 40S ribosomal protein S7 OS=Mus musculus GN=Rps7 PE=1 SV=1;>sp|P62082|RS7_MOUSE 40S ribosomal protein S7 OS=Mus musculus GN=Rps7 PE=2 SV=1	3	8	8	8	3	3	2	3	2	4	3	0	2	1	8	0	3	3	2	3	2	4	3	0	2	1	8	0	3	3	2	3	2	4	3	0	2	1	8	0	41.7	41.7
F6YY69;F6VW30;P68254-2;P68254	F6YY69;F6VW30;P68254-2;P68254	7;7;7;7	3;3;3;3	3;3;3;3	14-3-3 protein theta	Ywhaq	>tr|F6YY69|F6YY69_MOUSE 14-3-3 protein theta (Fragment) OS=Mus musculus GN=Ywhaq PE=1 SV=1;>tr|F6VW30|F6VW30_MOUSE 14-3-3 protein theta (Fragment) OS=Mus musculus GN=Ywhaq PE=1 SV=1;>sp|P68254-2|1433T_MOUSE Isoform 2 of 14-3-3 protein theta OS=Mus musculus	4	7	3	3	5	4	4	5	5	6	5	2	4	3	5	5	1	1	0	1	1	2	1	1	1	1	2	1	1	1	0	1	1	2	1	1	1	1	2	1	30.2	21.8
F6W7D6;Q3UKG7;Q9R210	F6W7D6;Q3UKG7;Q9R210	3;3;3	1;1;1	1;1;1	Transcription factor EB	Tfeb	>tr|F6W7D6|F6W7D6_MOUSE Transcription factor EB (Fragment) OS=Mus musculus GN=Tfeb PE=1 SV=1;>tr|Q3UKG7|Q3UKG7_MOUSE Transcription factor EB OS=Mus musculus GN=Tfeb PE=1 SV=1;>sp|Q9R210|TFEB_MOUSE Transcription factor EB OS=Mus musculus GN=Tfeb PE=1 SV=2	3	3	1	1	0	0	0	0	3	3	0	0	0	1	2	2	0	0	0	0	1	1	0	0	0	0	1	1	0	0	0	0	1	1	0	0	0	0	1	1	7.2	2.7
F7AYJ4;F6XYF6;O08710	F7AYJ4;F6XYF6;O08710	1;1;1	1;1;1	1;1;1	Thyroglobulin	Tg	>tr|F7AYJ4|F7AYJ4_MOUSE Thyroglobulin (Fragment) OS=Mus musculus GN=Tg PE=1 SV=1;>tr|F6XYF6|F6XYF6_MOUSE Thyroglobulin (Fragment) OS=Mus musculus GN=Tg PE=1 SV=1;>sp|O08710|THYG_MOUSE Thyroglobulin OS=Mus musculus GN=Tg PE=1 SV=3	3	1	1	1	0	0	0	0	0	0	0	0	0	1	0	0	0	0	0	0	0	0	0	0	0	1	0	0	0	0	0	0	0	0	0	0	0	1	0	0	1.1	1.1
F6YRW4;P59997;H3BLD4	F6YRW4;P59997;H3BLD4	2;2;1	2;2;1	2;2;1	Lysine-specific demethylase 2A	Kdm2a	>tr|F6YRW4|F6YRW4_MOUSE F-box and leucine-rich repeat protein 11 OS=Mus musculus GN=Kdm2a PE=1 SV=2;>sp|P59997|KDM2A_MOUSE Lysine-specific demethylase 2A OS=Mus musculus GN=Kdm2a PE=1 SV=2;>tr|H3BLD4|H3BLD4_MOUSE Lysine-specific demethylase 2A (Fragment) O	3	2	2	2	0	0	0	0	0	0	0	0	0	0	2	0	0	0	0	0	0	0	0	0	0	0	2	0	0	0	0	0	0	0	0	0	0	0	2	0	2.1	2.1
Q561N5;F6YVP7;P62270;S4R1N6;A0A140T8T3	Q561N5;F6YVP7;P62270;S4R1N6;A0A140T8T3	10;10;10;8;8	10;10;10;8;8	10;10;10;8;8	40S ribosomal protein S18	Rps18;Gm10260	>tr|Q561N5|Q561N5_MOUSE 40S ribosomal protein S18 OS=Mus musculus GN=Rps18 PE=2 SV=1;>tr|F6YVP7|F6YVP7_MOUSE Protein Gm10260 OS=Mus musculus GN=Gm10260 PE=3 SV=2;>sp|P62270|RS18_MOUSE 40S ribosomal protein S18 OS=Mus musculus GN=Rps18 PE=1 SV=3;>tr|S4R1N6|	5	10	10	10	5	6	5	4	4	6	7	4	4	3	10	5	5	6	5	4	4	6	7	4	4	3	10	5	5	6	5	4	4	6	7	4	4	3	10	5	49.3	49.3
F7B5B5;Q8VHM5;A2AW41	F7B5B5;Q8VHM5;A2AW41	6;6;4	2;2;1	2;2;1		Hnrnpr	>tr|F7B5B5|F7B5B5_MOUSE Protein Hnrnpr OS=Mus musculus GN=Hnrnpr PE=1 SV=1;>tr|Q8VHM5|Q8VHM5_MOUSE Heterogeneous nuclear ribonucleoprotein R OS=Mus musculus GN=Hnrnpr PE=1 SV=1;>tr|A2AW41|A2AW41_MOUSE Protein Hnrnpr (Fragment) OS=Mus musculus GN=Hnrnpr PE=	3	6	2	2	0	0	2	2	1	1	1	1	1	1	6	2	0	0	0	0	0	0	0	0	0	0	2	0	0	0	0	0	0	0	0	0	0	0	2	0	10.9	4.9
F7CBP1;G3XA17	F7CBP1;G3XA17	2;2	1;1	1;1		Eif4g2	>tr|F7CBP1|F7CBP1_MOUSE Eukaryotic translation initiation factor 4 gamma 2 OS=Mus musculus GN=Eif4g2 PE=1 SV=1;>tr|G3XA17|G3XA17_MOUSE Eukaryotic translation initiation factor 4 gamma 2 OS=Mus musculus GN=Eif4g2 PE=1 SV=1	2	2	1	1	0	0	0	0	0	0	0	0	0	0	2	0	0	0	0	0	0	0	0	0	0	0	1	0	0	0	0	0	0	0	0	0	0	0	1	0	2.9	1.5
F8VPV3;Q62520;G3UYE7;Q61467	F8VPV3;Q62520	4;4;1;1	2;2;0;0	2;2;0;0	Zinc finger protein ZIC 2	Zic2	>tr|F8VPV3|F8VPV3_MOUSE Zinc finger protein ZIC 2 OS=Mus musculus GN=Zic2 PE=1 SV=1;>sp|Q62520|ZIC2_MOUSE Zinc finger protein ZIC 2 OS=Mus musculus GN=Zic2 PE=1 SV=2	4	4	2	2	0	0	0	3	3	4	0	0	0	0	0	0	0	0	0	1	1	2	0	0	0	0	0	0	0	0	0	1	1	2	0	0	0	0	0	0	7	4
F8VQ40;P19137	F8VQ40;P19137	1;1	1;1	1;1	Laminin subunit alpha-1	Lama1	>tr|F8VQ40|F8VQ40_MOUSE Laminin subunit alpha-1 OS=Mus musculus GN=Lama1 PE=1 SV=1;>sp|P19137|LAMA1_MOUSE Laminin subunit alpha-1 OS=Mus musculus GN=Lama1 PE=1 SV=1	2	1	1	1	0	0	0	0	0	0	0	0	0	0	1	0	0	0	0	0	0	0	0	0	0	0	1	0	0	0	0	0	0	0	0	0	0	0	1	0	0.6	0.6
F8VQJ3;P02468	F8VQJ3;P02468	4;2	4;2	4;2	Laminin subunit gamma-1	Lamc1	>tr|F8VQJ3|F8VQJ3_MOUSE Laminin subunit gamma-1 OS=Mus musculus GN=Lamc1 PE=1 SV=1;>sp|P02468|LAMC1_MOUSE Laminin subunit gamma-1 OS=Mus musculus GN=Lamc1 PE=1 SV=2	2	4	4	4	0	0	0	0	0	0	0	0	0	0	4	0	0	0	0	0	0	0	0	0	0	0	4	0	0	0	0	0	0	0	0	0	0	0	4	0	3.7	3.7
H3BKT5;F8WI65;F8WGT1;Q68FL4-2;Q80SW1;Q68FL4	H3BKT5;F8WI65;F8WGT1;Q68FL4-2;Q80SW1;Q68FL4	1;1;1;1;1;1	1;1;1;1;1;1	1;1;1;1;1;1	Adenosylhomocysteinase;Putative adenosylhomocysteinase 3;Putative adenosylhomocysteinase 2	Ahcyl2;Ahcyl1	>tr|H3BKT5|H3BKT5_MOUSE Adenosylhomocysteinase OS=Mus musculus GN=Ahcyl2 PE=1 SV=1;>tr|F8WI65|F8WI65_MOUSE Adenosylhomocysteinase OS=Mus musculus GN=Ahcyl2 PE=1 SV=1;>tr|F8WGT1|F8WGT1_MOUSE Adenosylhomocysteinase OS=Mus musculus GN=Ahcyl2 PE=1 SV=1;>sp|Q68	6	1	1	1	0	0	0	1	1	1	1	0	0	1	1	1	0	0	0	1	1	1	1	0	0	1	1	1	0	0	0	1	1	1	1	0	0	1	1	1	3	3
F8WGW3;Q497V5;Q497V5-2	F8WGW3;Q497V5;Q497V5-2	2;2;1	2;2;1	2;2;1	S1 RNA-binding domain-containing protein 1	Srbd1	>tr|F8WGW3|F8WGW3_MOUSE S1 RNA-binding domain-containing protein 1 OS=Mus musculus GN=Srbd1 PE=1 SV=1;>sp|Q497V5|SRBD1_MOUSE S1 RNA-binding domain-containing protein 1 OS=Mus musculus GN=Srbd1 PE=2 SV=2;>sp|Q497V5-2|SRBD1_MOUSE Isoform 2 of S1 RNA-binding	3	2	2	2	0	0	0	0	0	1	0	0	0	0	2	0	0	0	0	0	0	1	0	0	0	0	2	0	0	0	0	0	0	1	0	0	0	0	2	0	2.4	2.4
F8WHL2;Q8CIE6	F8WHL2;Q8CIE6	5;5	5;5	5;5	Coatomer subunit alpha;Coatomer subunit alpha;Xenin;Proxenin	Copa	>tr|F8WHL2|F8WHL2_MOUSE Coatomer subunit alpha OS=Mus musculus GN=Copa PE=1 SV=1;>sp|Q8CIE6|COPA_MOUSE Coatomer subunit alpha OS=Mus musculus GN=Copa PE=1 SV=2	2	5	5	5	0	1	0	1	2	4	0	0	0	0	4	0	0	1	0	1	2	4	0	0	0	0	4	0	0	1	0	1	2	4	0	0	0	0	4	0	5	5
F8WHR6;Q569Z5-2;Q569Z5	F8WHR6;Q569Z5-2;Q569Z5	1;1;1	1;1;1	1;1;1	Probable ATP-dependent RNA helicase DDX46	Ddx46	>tr|F8WHR6|F8WHR6_MOUSE Probable ATP-dependent RNA helicase DDX46 OS=Mus musculus GN=Ddx46 PE=1 SV=1;>sp|Q569Z5-2|DDX46_MOUSE Isoform 2 of Probable ATP-dependent RNA helicase DDX46 OS=Mus musculus GN=Ddx46;>sp|Q569Z5|DDX46_MOUSE Probable ATP-dependent RNA	3	1	1	1	0	0	0	0	0	0	0	0	0	0	1	0	0	0	0	0	0	0	0	0	0	0	1	0	0	0	0	0	0	0	0	0	0	0	1	0	1	1
F8WHS8;G3UWE3;Q8C5D8-3;Q8C5D8-2;Q8C5D8-4;Q8C5D8-5;Q8C5D8;H3BJ41;E0CZH5;E0CZ31;O54714-3;O54714-2;O54714	F8WHS8;G3UWE3;Q8C5D8-3;Q8C5D8-2;Q8C5D8-4;Q8C5D8-5;Q8C5D8;H3BJ41;E0CZH5;E0CZ31;O54714-3;O54714-2;O54714	2;2;2;2;2;2;2;1;1;1;1;1;1	1;1;1;1;1;1;1;1;1;1;1;1;1	1;1;1;1;1;1;1;1;1;1;1;1;1	E3 SUMO-protein ligase PIAS2;E3 SUMO-protein ligase PIAS3	Pias2;Pias3	>tr|F8WHS8|F8WHS8_MOUSE E3 SUMO-protein ligase PIAS2 OS=Mus musculus GN=Pias2 PE=1 SV=1;>tr|G3UWE3|G3UWE3_MOUSE E3 SUMO-protein ligase PIAS2 OS=Mus musculus GN=Pias2 PE=1 SV=1;>sp|Q8C5D8-3|PIAS2_MOUSE Isoform 3 of E3 SUMO-protein ligase PIAS2 OS=Mus muscul	13	2	1	1	0	0	0	2	1	2	0	0	0	0	1	0	0	0	0	1	0	1	0	0	0	0	0	0	0	0	0	1	0	1	0	0	0	0	0	0	5	2.3
F8WHU5;Q4VA53-2;Q4VA53;Q4VA53-3	F8WHU5;Q4VA53-2;Q4VA53;Q4VA53-3	1;1;1;1	1;1;1;1	1;1;1;1	Sister chromatid cohesion protein PDS5 homolog B	Pds5b	>tr|F8WHU5|F8WHU5_MOUSE Sister chromatid cohesion protein PDS5 homolog B OS=Mus musculus GN=Pds5b PE=1 SV=1;>sp|Q4VA53-2|PDS5B_MOUSE Isoform 2 of Sister chromatid cohesion protein PDS5 homolog B OS=Mus musculus GN=Pds5b;>sp|Q4VA53|PDS5B_MOUSE Sister chroma	4	1	1	1	0	0	0	1	1	1	0	0	0	0	0	0	0	0	0	1	1	1	0	0	0	0	0	0	0	0	0	1	1	1	0	0	0	0	0	0	1.1	1.1
F8WIN2;Q9Z1N7;F6TCR9	F8WIN2;Q9Z1N7	4;4;1	4;4;1	3;3;1	AT-rich interactive domain-containing protein 3B	Arid3b	>tr|F8WIN2|F8WIN2_MOUSE AT-rich interactive domain-containing protein 3B OS=Mus musculus GN=Arid3b PE=1 SV=1;>sp|Q9Z1N7|ARI3B_MOUSE AT-rich interactive domain-containing protein 3B OS=Mus musculus GN=Arid3b PE=2 SV=1	3	4	4	3	0	0	0	2	2	4	0	0	0	0	2	0	0	0	0	2	2	4	0	0	0	0	2	0	0	0	0	2	1	3	0	0	0	0	1	0	10.8	10.8
F8WJ05;Q61702	F8WJ05;Q61702	7;7	7;7	7;7	Inter-alpha-trypsin inhibitor heavy chain H1	Itih1	>tr|F8WJ05|F8WJ05_MOUSE Inter-alpha-trypsin inhibitor heavy chain H1 OS=Mus musculus GN=Itih1 PE=1 SV=1;>sp|Q61702|ITIH1_MOUSE Inter-alpha-trypsin inhibitor heavy chain H1 OS=Mus musculus GN=Itih1 PE=1 SV=2	2	7	7	7	0	1	0	2	2	1	0	1	0	0	7	0	0	1	0	2	2	1	0	1	0	0	7	0	0	1	0	2	2	1	0	1	0	0	7	0	13.1	13.1
F8WJG3;P62996	F8WJG3;P62996	5;5	5;5	5;5	Transformer-2 protein homolog beta	Tra2b	>tr|F8WJG3|F8WJG3_MOUSE Transformer-2 protein homolog beta OS=Mus musculus GN=Tra2b PE=1 SV=1;>sp|P62996|TRA2B_MOUSE Transformer-2 protein homolog beta OS=Mus musculus GN=Tra2b PE=1 SV=1	2	5	5	5	0	0	0	1	1	2	0	0	0	0	5	0	0	0	0	1	1	2	0	0	0	0	5	0	0	0	0	1	1	2	0	0	0	0	5	0	31.4	31.4
F8WJK8;Q99L47;E9Q1V0;E9Q1X9	F8WJK8;Q99L47;E9Q1V0	5;5;3;1	5;5;3;1	5;5;3;1	Hsc70-interacting protein	St13	>tr|F8WJK8|F8WJK8_MOUSE Hsc70-interacting protein OS=Mus musculus GN=St13 PE=1 SV=1;>sp|Q99L47|F10A1_MOUSE Hsc70-interacting protein OS=Mus musculus GN=St13 PE=1 SV=1;>tr|E9Q1V0|E9Q1V0_MOUSE Hsc70-interacting protein (Fragment) OS=Mus musculus GN=St13 PE=1	4	5	5	5	4	3	1	4	4	4	1	0	0	4	4	4	4	3	1	4	4	4	1	0	0	4	4	4	4	3	1	4	4	4	1	0	0	4	4	4	15.5	15.5
G3UX26;Q60930;D3YZT5;D3YUN8	G3UX26;Q60930;D3YZT5	6;6;3;1	6;6;3;1	6;6;3;1	Voltage-dependent anion-selective channel protein 2	Vdac2	>tr|G3UX26|G3UX26_MOUSE Voltage-dependent anion-selective channel protein 2 (Fragment) OS=Mus musculus GN=Vdac2 PE=1 SV=1;>sp|Q60930|VDAC2_MOUSE Voltage-dependent anion-selective channel protein 2 OS=Mus musculus GN=Vdac2 PE=1 SV=2;>tr|D3YZT5|D3YZT5_MOUSE	4	6	6	6	2	2	2	3	4	3	2	1	2	2	6	3	2	2	2	3	4	3	2	1	2	2	6	3	2	2	2	3	4	3	2	1	2	2	6	3	29	29
G8JL74;G3UXA6;Q8BHD7-2;Q8BHD7;G3UZ01	G8JL74;G3UXA6;Q8BHD7-2;Q8BHD7;G3UZ01	4;4;4;4;3	1;1;1;1;1	1;1;1;1;1	Polypyrimidine tract-binding protein 3	Ptbp3	>tr|G8JL74|G8JL74_MOUSE Polypyrimidine tract-binding protein 3 OS=Mus musculus GN=Ptbp3 PE=1 SV=1;>tr|G3UXA6|G3UXA6_MOUSE Polypyrimidine tract-binding protein 3 OS=Mus musculus GN=Ptbp3 PE=1 SV=1;>sp|Q8BHD7-2|PTBP3_MOUSE Isoform 2 of Polypyrimidine tract-b	5	4	1	1	1	0	2	2	2	4	3	0	1	1	4	3	0	0	0	0	0	1	0	0	0	0	1	0	0	0	0	0	0	1	0	0	0	0	1	0	6.2	1.6
G3UXF0;Q4FJZ2;Q8BH30;O35345;Q60960	G3UXF0;Q4FJZ2;Q8BH30;O35345;Q60960	1;1;1;1;1	1;1;1;1;1	1;1;1;1;1	Importin subunit alpha;Importin subunit alpha-7;Importin subunit alpha-5;Importin subunit alpha-5, N-terminally processed	Kpna1;Kpna6	>tr|G3UXF0|G3UXF0_MOUSE Importin subunit alpha-5 (Fragment) OS=Mus musculus GN=Kpna1 PE=1 SV=1;>tr|Q4FJZ2|Q4FJZ2_MOUSE Importin subunit alpha OS=Mus musculus GN=Kpna6 PE=1 SV=1;>tr|Q8BH30|Q8BH30_MOUSE Importin subunit alpha OS=Mus musculus GN=Kpna6 PE=1 SV	5	1	1	1	0	0	0	1	1	1	0	0	0	0	0	0	0	0	0	1	1	1	0	0	0	0	0	0	0	0	0	1	1	1	0	0	0	0	0	0	6.1	6.1
G3UXG7;P67871;G3UZA4;G3UXU2;G3UZJ5;G3UZX4	G3UXG7;P67871;G3UZA4;G3UXU2;G3UZJ5;G3UZX4	2;2;1;1;1;1	2;2;1;1;1;1	2;2;1;1;1;1	Casein kinase II subunit beta	Csnk2b	>tr|G3UXG7|G3UXG7_MOUSE Casein kinase II subunit beta OS=Mus musculus GN=Csnk2b PE=1 SV=1;>sp|P67871|CSK2B_MOUSE Casein kinase II subunit beta OS=Mus musculus GN=Csnk2b PE=1 SV=1;>tr|G3UZA4|G3UZA4_MOUSE Casein kinase II subunit beta (Fragment) OS=Mus muscu	6	2	2	2	1	1	1	1	2	2	0	0	1	0	0	1	1	1	1	1	2	2	0	0	1	0	0	1	1	1	1	1	2	2	0	0	1	0	0	1	10.4	10.4
G3UXL2;Q9D7G0;Q9CS42	G3UXL2;Q9D7G0;Q9CS42	1;1;1	1;1;1	1;1;1	Ribose-phosphate pyrophosphokinase 1;Ribose-phosphate pyrophosphokinase 2	Prps1l3;Prps1;Prps2	>tr|G3UXL2|G3UXL2_MOUSE Protein Prps1l3 OS=Mus musculus GN=Prps1l3 PE=3 SV=1;>sp|Q9D7G0|PRPS1_MOUSE Ribose-phosphate pyrophosphokinase 1 OS=Mus musculus GN=Prps1 PE=1 SV=4;>sp|Q9CS42|PRPS2_MOUSE Ribose-phosphate pyrophosphokinase 2 OS=Mus musculus GN=Prps2	3	1	1	1	0	0	0	0	0	0	0	0	0	0	1	0	0	0	0	0	0	0	0	0	0	0	1	0	0	0	0	0	0	0	0	0	0	0	1	0	5.3	5.3
Q8VCR0;G3UXP8;Q3TWJ1;P28704-2;P28704	Q8VCR0;G3UXP8;Q3TWJ1;P28704-2;P28704	6;6;6;6;6	6;6;6;6;6	4;4;4;4;4	Retinoic acid receptor RXR-beta	Rxrb	>tr|Q8VCR0|Q8VCR0_MOUSE Retinoic acid receptor RXR-beta OS=Mus musculus GN=Rxrb PE=1 SV=1;>tr|G3UXP8|G3UXP8_MOUSE Retinoic acid receptor RXR-beta (Fragment) OS=Mus musculus GN=Rxrb PE=1 SV=2;>tr|Q3TWJ1|Q3TWJ1_MOUSE Retinoic acid receptor RXR-beta OS=Mus mu	5	6	6	4	0	0	0	5	5	6	0	0	0	2	4	5	0	0	0	5	5	6	0	0	0	2	4	5	0	0	0	3	3	4	0	0	0	2	3	3	18.6	18.6
G3UXT7;Q8CFQ9;Q564D0;P56959;G3UZD2;Q91VQ2	G3UXT7;Q8CFQ9;Q564D0;P56959	8;8;8;8;2;2	8;8;8;8;2;2	6;6;6;6;2;2	RNA-binding protein FUS	Fus	>tr|G3UXT7|G3UXT7_MOUSE RNA-binding protein FUS (Fragment) OS=Mus musculus GN=Fus PE=1 SV=1;>tr|Q8CFQ9|Q8CFQ9_MOUSE Fusion, derived from t(1216) malignant liposarcoma (Human) OS=Mus musculus GN=Fus PE=1 SV=1;>tr|Q564D0|Q564D0_MOUSE Fusion, derived from t(1	6	8	8	6	2	1	0	4	5	7	0	1	0	1	8	2	2	1	0	4	5	7	0	1	0	1	8	2	2	1	0	2	3	5	0	1	0	1	6	1	56.9	56.9
G3UY42;Q8CCS6-2;Q8CCS6;G3UX74;D3YUB9;D3Z055;G3UWS5;D3Z5F7	G3UY42;Q8CCS6-2;Q8CCS6;G3UX74;D3YUB9;D3Z055;G3UWS5;D3Z5F7	2;2;2;1;1;1;1;1	2;2;2;1;1;1;1;1	2;2;2;1;1;1;1;1	Polyadenylate-binding protein 2	Pabpn1;Gm20521	>tr|G3UY42|G3UY42_MOUSE Polyadenylate-binding protein 2 OS=Mus musculus GN=Pabpn1 PE=1 SV=1;>sp|Q8CCS6-2|PABP2_MOUSE Isoform 2 of Polyadenylate-binding protein 2 OS=Mus musculus GN=Pabpn1;>sp|Q8CCS6|PABP2_MOUSE Polyadenylate-binding protein 2 OS=Mus muscul	8	2	2	2	0	0	0	1	1	1	0	0	0	1	2	1	0	0	0	1	1	1	0	0	0	1	2	1	0	0	0	1	1	1	0	0	0	1	2	1	8.5	8.5
G3UY65;Q3TQW9;P24860;Q68EM3	G3UY65;Q3TQW9;P24860;Q68EM3	6;6;6;5	6;6;6;5	6;6;6;5	G2/mitotic-specific cyclin-B1	Ccnb1	>tr|G3UY65|G3UY65_MOUSE G2/mitotic-specific cyclin-B1 OS=Mus musculus GN=Ccnb1 PE=1 SV=1;>tr|Q3TQW9|Q3TQW9_MOUSE G2/mitotic-specific cyclin-B1 OS=Mus musculus GN=Ccnb1 PE=1 SV=1;>sp|P24860|CCNB1_MOUSE G2/mitotic-specific cyclin-B1 OS=Mus musculus GN=Ccnb1	4	6	6	6	0	0	1	3	2	4	1	0	0	1	5	0	0	0	1	3	2	4	1	0	0	1	5	0	0	0	1	3	2	4	1	0	0	1	5	0	16.8	16.8
Q80XB1;G3UY70;P59178;G3UX47	Q80XB1;G3UY70;P59178;G3UX47	2;2;2;1	2;2;2;1	1;1;1;1	Lethal(3)malignant brain tumor-like protein 2	L3mbtl2	>tr|Q80XB1|Q80XB1_MOUSE Lethal(3)malignant brain tumor-like protein 2 OS=Mus musculus GN=L3mbtl2 PE=1 SV=1;>tr|G3UY70|G3UY70_MOUSE Lethal(3)malignant brain tumor-like protein 2 OS=Mus musculus GN=L3mbtl2 PE=1 SV=1;>sp|P59178|LMBL2_MOUSE Lethal(3)malignant	4	2	2	1	0	1	0	1	0	1	0	0	0	0	2	1	0	1	0	1	0	1	0	0	0	0	2	1	0	0	0	0	0	0	0	0	0	0	1	0	3.2	3.2
G3UYD0;Q3UHU8;Q9ESZ8-5;Q9ESZ8-4;Q9ESZ8-3;Q9ESZ8-6;Q9ESZ8-2;Q9ESZ8;G3UX27;G3UYJ6;Q99NI3	G3UYD0;Q3UHU8;Q9ESZ8-5;Q9ESZ8-4;Q9ESZ8-3;Q9ESZ8-6;Q9ESZ8-2;Q9ESZ8	5;5;5;5;5;5;5;5;1;1;1	5;5;5;5;5;5;5;5;1;1;1	5;5;5;5;5;5;5;5;1;1;1	General transcription factor II-I	Gtf2i	>tr|G3UYD0|G3UYD0_MOUSE General transcription factor II-I OS=Mus musculus GN=Gtf2i PE=1 SV=1;>tr|Q3UHU8|Q3UHU8_MOUSE General transcription factor II-I OS=Mus musculus GN=Gtf2i PE=1 SV=1;>sp|Q9ESZ8-5|GTF2I_MOUSE Isoform 5 of General transcription factor II-	11	5	5	5	0	0	0	4	4	5	1	0	0	0	3	2	0	0	0	4	4	5	1	0	0	0	3	2	0	0	0	4	4	5	1	0	0	0	3	2	5.7	5.7
G3UYF9;Q792E4;Q03958	G3UYF9;Q792E4;Q03958	1;1;1	1;1;1	1;1;1	Prefoldin subunit 6	Pfdn6	>tr|G3UYF9|G3UYF9_MOUSE Prefoldin subunit 6 OS=Mus musculus GN=Pfdn6 PE=1 SV=1;>tr|Q792E4|Q792E4_MOUSE H2-K region expressed gene 2 OS=Mus musculus GN=Pfdn6 PE=1 SV=1;>sp|Q03958|PFD6_MOUSE Prefoldin subunit 6 OS=Mus musculus GN=Pfdn6 PE=1 SV=1	3	1	1	1	0	0	0	0	0	1	1	0	0	1	0	1	0	0	0	0	0	1	1	0	0	1	0	1	0	0	0	0	0	1	1	0	0	1	0	1	11.9	11.9
G3UYN0;Q587J6;E9PXD6;E9PZU6	G3UYN0;Q587J6	16;16;2;2	16;16;2;2	16;16;2;2	LINE-1 type transposase domain-containing protein 1	L1td1	>tr|G3UYN0|G3UYN0_MOUSE L1TD1 OS=Mus musculus GN=L1td1 PE=1 SV=1;>sp|Q587J6|LITD1_MOUSE LINE-1 type transposase domain-containing protein 1 OS=Mus musculus GN=L1td1 PE=2 SV=1	4	16	16	16	2	3	0	7	10	10	1	0	3	3	13	7	2	3	0	7	10	10	1	0	3	3	13	7	2	3	0	7	10	10	1	0	3	3	13	7	22.9	22.9
Q8CFZ0;G3UYP0;P63280	Q8CFZ0;G3UYP0;P63280	3;3;3	3;3;3	3;3;3	SUMO-conjugating enzyme UBC9	Ube2i	>tr|Q8CFZ0|Q8CFZ0_MOUSE SUMO-conjugating enzyme UBC9 OS=Mus musculus GN=Ube2i PE=1 SV=1;>tr|G3UYP0|G3UYP0_MOUSE SUMO-conjugating enzyme (Fragment) OS=Mus musculus GN=Ube2i PE=1 SV=1;>sp|P63280|UBC9_MOUSE SUMO-conjugating enzyme UBC9 OS=Mus musculus GN=Ube2	3	3	3	3	0	0	0	2	2	3	0	0	0	0	0	0	0	0	0	2	2	3	0	0	0	0	0	0	0	0	0	2	2	3	0	0	0	0	0	0	22.8	22.8
G3UYV7;Q059I1;P62858;J3QNN8	G3UYV7;Q059I1;P62858;J3QNN8	2;2;2;1	2;2;2;1	2;2;2;1	40S ribosomal protein S28	Rps28;Gm10263	>tr|G3UYV7|G3UYV7_MOUSE 40S ribosomal protein S28 (Fragment) OS=Mus musculus GN=Rps28 PE=1 SV=1;>tr|Q059I1|Q059I1_MOUSE 40S ribosomal protein S28 OS=Mus musculus GN=Rps28 PE=1 SV=1;>sp|P62858|RS28_MOUSE 40S ribosomal protein S28 OS=Mus musculus GN=Rps28 PE	4	2	2	2	2	2	2	2	2	2	2	2	2	2	2	2	2	2	2	2	2	2	2	2	2	2	2	2	2	2	2	2	2	2	2	2	2	2	2	2	37.5	37.5
G3UYW7;P46938-2;P46938;G3UYA6;G3UY62;G3UYV4	G3UYW7;P46938-2;P46938;G3UYA6;G3UY62;G3UYV4	3;3;3;2;2;2	3;3;3;2;2;2	3;3;3;2;2;2	Yorkie homolog	Yap1	>tr|G3UYW7|G3UYW7_MOUSE Transcriptional coactivator YAP1 (Fragment) OS=Mus musculus GN=Yap1 PE=1 SV=1;>sp|P46938-2|YAP1_MOUSE Isoform 2 of Transcriptional coactivator YAP1 OS=Mus musculus GN=Yap1;>sp|P46938|YAP1_MOUSE Transcriptional coactivator YAP1 OS=Mu	6	3	3	3	0	0	0	2	3	3	0	0	0	0	0	0	0	0	0	2	3	3	0	0	0	0	0	0	0	0	0	2	3	3	0	0	0	0	0	0	17.9	17.9
G3UZ26;P50431;G3UYY1	G3UZ26;P50431;G3UYY1	3;3;2	2;2;1	2;2;1	Serine hydroxymethyltransferase;Serine hydroxymethyltransferase, cytosolic	Shmt1	>tr|G3UZ26|G3UZ26_MOUSE Serine hydroxymethyltransferase (Fragment) OS=Mus musculus GN=Shmt1 PE=1 SV=1;>sp|P50431|GLYC_MOUSE Serine hydroxymethyltransferase, cytosolic OS=Mus musculus GN=Shmt1 PE=1 SV=3;>tr|G3UYY1|G3UYY1_MOUSE Serine hydroxymethyltransferas	3	3	2	2	1	0	0	3	2	3	0	0	0	0	2	1	1	0	0	2	1	2	0	0	0	0	1	0	1	0	0	2	1	2	0	0	0	0	1	0	10.5	7.3
G3UZM1;Q69ZK6;A0A0A0MQ98;G3UYW3;G3UZX8	G3UZM1;Q69ZK6;A0A0A0MQ98	13;13;12;4;3	13;13;12;4;3	13;13;12;4;3	Probable JmjC domain-containing histone demethylation protein 2C	Jmjd1c	>tr|G3UZM1|G3UZM1_MOUSE Probable JmjC domain-containing histone demethylation protein 2C OS=Mus musculus GN=Jmjd1c PE=1 SV=1;>sp|Q69ZK6|JHD2C_MOUSE Probable JmjC domain-containing histone demethylation protein 2C OS=Mus musculus GN=Jmjd1c PE=1 SV=3;>tr|A0A	5	13	13	13	0	0	0	9	10	13	0	1	0	0	6	0	0	0	0	9	10	13	0	1	0	0	6	0	0	0	0	9	10	13	0	1	0	0	6	0	6.4	6.4
G3V014;Q8C7Q2;P40201	G3V014;Q8C7Q2;P40201	1;1;1	1;1;1	1;1;1	Chromodomain-helicase-DNA-binding protein 1	Chd1	>tr|G3V014|G3V014_MOUSE Chromodomain-helicase-DNA-binding protein 1 (Fragment) OS=Mus musculus GN=Chd1 PE=1 SV=1;>tr|Q8C7Q2|Q8C7Q2_MOUSE Chromodomain-helicase-DNA-binding protein 1 OS=Mus musculus GN=Chd1 PE=1 SV=1;>sp|P40201|CHD1_MOUSE Chromodomain-helica	3	1	1	1	0	1	0	0	0	0	0	0	0	0	1	0	0	1	0	0	0	0	0	0	0	0	1	0	0	1	0	0	0	0	0	0	0	0	1	0	2.7	2.7
G3X9T8;G3X8Q5;G3UXG1;G3UWP5;G3UZ53	G3X9T8;G3X8Q5	52;52;12;5;2	52;52;12;5;2	1;1;0;0;0		Cp	>tr|G3X9T8|G3X9T8_MOUSE Ceruloplasmin OS=Mus musculus GN=Cp PE=1 SV=1;>tr|G3X8Q5|G3X8Q5_MOUSE Ceruloplasmin OS=Mus musculus GN=Cp PE=1 SV=1	5	52	52	1	0	0	1	33	31	32	1	0	0	25	45	29	0	0	1	33	31	32	1	0	0	25	45	29	0	0	0	1	1	1	0	0	0	1	0	1	52.2	52.2
G3X8S1;Q9CQV7;Q9CQV7-3;Q9CQV7-2	G3X8S1;Q9CQV7;Q9CQV7-3;Q9CQV7-2	1;1;1;1	1;1;1;1	1;1;1;1	Mitochondrial import inner membrane translocase subunit TIM14	Dnajc19	>tr|G3X8S1|G3X8S1_MOUSE DnaJ (Hsp40) homolog, subfamily C, member 19, isoform CRA_c OS=Mus musculus GN=Dnajc19 PE=1 SV=1;>sp|Q9CQV7|TIM14_MOUSE Mitochondrial import inner membrane translocase subunit TIM14 OS=Mus musculus GN=Dnajc19 PE=1 SV=3;>sp|Q9CQV7-3|	4	1	1	1	0	0	0	0	0	0	0	0	0	0	1	0	0	0	0	0	0	0	0	0	0	0	1	0	0	0	0	0	0	0	0	0	0	0	1	0	12.1	12.1
Q544R6;G3X8T3;P16675	Q544R6;G3X8T3;P16675	1;1;1	1;1;1	1;1;1	Carboxypeptidase;Lysosomal protective protein;Lysosomal protective protein 32 kDa chain;Lysosomal protective protein 20 kDa chain	Ctsa	>tr|Q544R6|Q544R6_MOUSE Carboxypeptidase OS=Mus musculus GN=Ctsa PE=1 SV=1;>tr|G3X8T3|G3X8T3_MOUSE Carboxypeptidase OS=Mus musculus GN=Ctsa PE=1 SV=1;>sp|P16675|PPGB_MOUSE Lysosomal protective protein OS=Mus musculus GN=Ctsa PE=1 SV=1	3	1	1	1	1	1	1	1	1	0	1	0	1	0	0	1	1	1	1	1	1	0	1	0	1	0	0	1	1	1	1	1	1	0	1	0	1	0	0	1	2.5	2.5
G3X8U3	G3X8U3	1	1	1		2210016F16Rik	>tr|G3X8U3|G3X8U3_MOUSE MCG6895 OS=Mus musculus GN=2210016F16Rik PE=1 SV=1	1	1	1	1	0	0	0	0	0	0	0	0	1	0	0	0	0	0	0	0	0	0	0	0	1	0	0	0	0	0	0	0	0	0	0	0	1	0	0	0	3.6	3.6
G3X956;Q920B9	G3X956;Q920B9	15;15	15;15	15;15	FACT complex subunit SPT16	Supt16;Supt16h	>tr|G3X956|G3X956_MOUSE FACT complex subunit SPT16 OS=Mus musculus GN=Supt16 PE=1 SV=1;>sp|Q920B9|SP16H_MOUSE FACT complex subunit SPT16 OS=Mus musculus GN=Supt16h PE=1 SV=2	2	15	15	15	0	0	1	4	4	5	0	0	0	0	14	1	0	0	1	4	4	5	0	0	0	0	14	1	0	0	1	4	4	5	0	0	0	0	14	1	16	16
G3X977;Q61703;Q3UEG7;CON__Q9TRI1	G3X977;Q61703;Q3UEG7	16;16;8;5	16;16;8;5	16;16;8;5	Inter-alpha-trypsin inhibitor heavy chain H2	Itih2	>tr|G3X977|G3X977_MOUSE Inter-alpha trypsin inhibitor, heavy chain 2 OS=Mus musculus GN=Itih2 PE=1 SV=1;>sp|Q61703|ITIH2_MOUSE Inter-alpha-trypsin inhibitor heavy chain H2 OS=Mus musculus GN=Itih2 PE=1 SV=1;>tr|Q3UEG7|Q3UEG7_MOUSE Inter-alpha-trypsin inhib	4	16	16	16	0	1	1	7	7	7	0	0	0	6	11	5	0	1	1	7	7	7	0	0	0	6	11	5	0	1	1	7	7	7	0	0	0	6	11	5	25.5	25.5
G3X9B1	G3X9B1	3	3	3		Heatr1	>tr|G3X9B1|G3X9B1_MOUSE HEAT repeat containing 1 OS=Mus musculus GN=Heatr1 PE=1 SV=1	1	3	3	3	0	0	0	0	0	0	0	0	0	0	3	0	0	0	0	0	0	0	0	0	0	0	3	0	0	0	0	0	0	0	0	0	0	0	3	0	1.4	1.4
G3XA10;Q8VEK3	G3XA10;Q8VEK3	20;20	20;20	20;20	Heterogeneous nuclear ribonucleoprotein U	Hnrnpu	>tr|G3XA10|G3XA10_MOUSE Heterogeneous nuclear ribonucleoprotein U, isoform CRA_b OS=Mus musculus GN=Gm28062 PE=4 SV=1;>sp|Q8VEK3|HNRPU_MOUSE Heterogeneous nuclear ribonucleoprotein U OS=Mus musculus GN=Hnrnpu PE=1 SV=1	2	20	20	20	3	5	5	11	9	15	6	0	2	9	17	8	3	5	5	11	9	15	6	0	2	9	17	8	3	5	5	11	9	15	6	0	2	9	17	8	23.5	23.5
G5E866;Q99NB9	G5E866;Q99NB9	1;1	1;1	1;1	Splicing factor 3B subunit 1	Sf3b1	>tr|G5E866|G5E866_MOUSE Splicing factor 3B subunit 1 OS=Mus musculus GN=Sf3b1 PE=1 SV=1;>sp|Q99NB9|SF3B1_MOUSE Splicing factor 3B subunit 1 OS=Mus musculus GN=Sf3b1 PE=1 SV=1	2	1	1	1	0	0	1	1	1	1	1	0	0	0	0	0	0	0	1	1	1	1	1	0	0	0	0	0	0	0	1	1	1	1	1	0	0	0	0	0	1.5	1.5
G5E870;A0A087WNZ7;A0A087WRV6;A0A0B4J1N9;A0A087WP92;Q3TP48;A0A087WSG4;A0A087WQ02;A0A087WS65	G5E870;A0A087WNZ7	27;25;12;12;4;3;3;3;2	27;25;12;12;4;3;3;3;2	27;25;12;12;4;3;3;3;2	E3 ubiquitin-protein ligase TRIP12	Trip12	>sp|G5E870|TRIPC_MOUSE E3 ubiquitin-protein ligase TRIP12 OS=Mus musculus GN=Trip12 PE=1 SV=1;>tr|A0A087WNZ7|A0A087WNZ7_MOUSE E3 ubiquitin-protein ligase TRIP12 OS=Mus musculus GN=Trip12 PE=1 SV=1	9	27	27	27	1	1	0	13	11	17	0	2	0	9	23	12	1	1	0	13	11	17	0	2	0	9	23	12	1	1	0	13	11	17	0	2	0	9	23	12	19.1	19.1
G5E890;P48379-2;P48379;P48381;P48377	G5E890;P48379-2;P48379;P48381;P48377	1;1;1;1;1	1;1;1;1;1	1;1;1;1;1	DNA-binding protein RFX2;Transcription factor RFX3;MHC class II regulatory factor RFX1	Rfx3;Rfx2;Rfx1	>tr|G5E890|G5E890_MOUSE Transcription factor RFX3 OS=Mus musculus GN=Rfx3 PE=1 SV=1;>sp|P48379-2|RFX2_MOUSE Isoform 2 of DNA-binding protein RFX2 OS=Mus musculus GN=Rfx2;>sp|P48379|RFX2_MOUSE DNA-binding protein RFX2 OS=Mus musculus GN=Rfx2 PE=1 SV=2;>sp|P	5	1	1	1	0	0	0	1	1	1	0	0	0	0	0	0	0	0	0	1	1	1	0	0	0	0	0	0	0	0	0	1	1	1	0	0	0	0	0	0	1.7	1.7
G5E8R8;Q6P5G6	G5E8R8;Q6P5G6	1;1	1;1	1;1	UBX domain-containing protein 7	Ubxn7	>tr|G5E8R8|G5E8R8_MOUSE UBX domain-containing protein 7 OS=Mus musculus GN=Ubxn7 PE=1 SV=1;>sp|Q6P5G6|UBXN7_MOUSE UBX domain-containing protein 7 OS=Mus musculus GN=Ubxn7 PE=1 SV=2	2	1	1	1	0	0	0	0	0	1	0	0	0	0	0	0	0	0	0	0	0	1	0	0	0	0	0	0	0	0	0	0	0	1	0	0	0	0	0	0	2.7	2.7
G5E902;Q8VEM8	G5E902;Q8VEM8	6;6	6;6	6;6	Phosphate carrier protein, mitochondrial	Slc25a3	>tr|G5E902|G5E902_MOUSE MCG10343, isoform CRA_b OS=Mus musculus GN=Slc25a3 PE=1 SV=1;>sp|Q8VEM8|MPCP_MOUSE Phosphate carrier protein, mitochondrial OS=Mus musculus GN=Slc25a3 PE=1 SV=1	2	6	6	6	2	2	3	2	3	3	2	1	1	2	5	2	2	2	3	2	3	3	2	1	1	2	5	2	2	2	3	2	3	3	2	1	1	2	5	2	17.9	17.9
G5E924;Q8R081;G3UY38;G3UYY3;G3UY56	G5E924;Q8R081;G3UY38	18;16;13;2;2	18;16;13;2;2	18;16;13;2;2	Heterogeneous nuclear ribonucleoprotein L	Hnrnpl	>tr|G5E924|G5E924_MOUSE Heterogeneous nuclear ribonucleoprotein L (Fragment) OS=Mus musculus GN=Hnrnpl PE=1 SV=1;>sp|Q8R081|HNRPL_MOUSE Heterogeneous nuclear ribonucleoprotein L OS=Mus musculus GN=Hnrnpl PE=1 SV=2;>tr|G3UY38|G3UY38_MOUSE Heterogeneous nucl	5	18	18	18	1	2	3	8	10	11	0	0	1	3	15	4	1	2	3	8	10	11	0	0	1	3	15	4	1	2	3	8	10	11	0	0	1	3	15	4	45.5	45.5
H3BKW0;H3BJ30;H3BJW3;Q6NVF9	H3BKW0;H3BJ30;H3BJW3;Q6NVF9	2;2;2;2	2;2;2;2	2;2;2;2	Cleavage and polyadenylation specificity factor subunit 6	Cpsf6	>tr|H3BKW0|H3BKW0_MOUSE Cleavage and polyadenylation-specificity factor subunit 6 (Fragment) OS=Mus musculus GN=Cpsf6 PE=1 SV=1;>tr|H3BJ30|H3BJ30_MOUSE Cleavage and polyadenylation-specificity factor subunit 6 OS=Mus musculus GN=Cpsf6 PE=1 SV=1;>tr|H3BJW3|	4	2	2	2	0	0	0	1	0	1	0	0	0	0	1	0	0	0	0	1	0	1	0	0	0	0	1	0	0	0	0	1	0	1	0	0	0	0	1	0	21.4	21.4
H3BJE0;Q3U9N4;P28798;H3BJ90	H3BJE0;Q3U9N4;P28798;H3BJ90	5;5;5;3	5;5;5;3	5;5;5;3	Granulins;Acrogranin;Granulin-1;Granulin-2;Granulin-3;Granulin-4;Granulin-5;Granulin-6;Granulin-7	Grn	>tr|H3BJE0|H3BJE0_MOUSE Granulins (Fragment) OS=Mus musculus GN=Grn PE=1 SV=1;>tr|Q3U9N4|Q3U9N4_MOUSE Granulins OS=Mus musculus GN=Grn PE=1 SV=1;>sp|P28798|GRN_MOUSE Granulins OS=Mus musculus GN=Grn PE=1 SV=2;>tr|H3BJ90|H3BJ90_MOUSE Granulins (Fragment) OS	4	5	5	5	1	0	0	0	0	0	0	0	1	1	3	0	1	0	0	0	0	0	0	0	1	1	3	0	1	0	0	0	0	0	0	0	1	1	3	0	24.7	24.7
K3W4L1;H3BK01;Q8R2K4;A0A087WQC4;H3BJR2;Q8R2K4-2	K3W4L1;H3BK01;Q8R2K4;A0A087WQC4;H3BJR2;Q8R2K4-2	5;5;5;4;4;4	5;5;5;4;4;4	5;5;5;4;4;4	TAF6-like RNA polymerase II p300/CBP-associated factor-associated factor 65 kDa subunit 6L	Taf6l	>tr|K3W4L1|K3W4L1_MOUSE TAF6-like RNA polymerase II p300/CBP-associated factor-associated factor 65 kDa subunit 6L OS=Mus musculus GN=Taf6l PE=1 SV=1;>tr|H3BK01|H3BK01_MOUSE TAF6-like RNA polymerase II p300/CBP-associated factor-associated factor 65 kDa su	6	5	5	5	0	0	0	2	3	5	0	0	0	0	0	0	0	0	0	2	3	5	0	0	0	0	0	0	0	0	0	2	3	5	0	0	0	0	0	0	10.3	10.3
H3BK03;P52430	H3BK03;P52430	1;1	1;1	1;1	Serum paraoxonase/arylesterase 1	Pon1	>tr|H3BK03|H3BK03_MOUSE Serum paraoxonase/arylesterase 1 (Fragment) OS=Mus musculus GN=Pon1 PE=1 SV=7;>sp|P52430|PON1_MOUSE Serum paraoxonase/arylesterase 1 OS=Mus musculus GN=Pon1 PE=1 SV=2	2	1	1	1	1	1	0	0	0	0	0	0	0	0	0	0	1	1	0	0	0	0	0	0	0	0	0	0	1	1	0	0	0	0	0	0	0	0	0	0	4.6	4.6
H3BKN0;Q1HFZ0-2;Q1HFZ0	H3BKN0;Q1HFZ0-2;Q1HFZ0	6;6;6	6;6;6	6;6;6	tRNA (cytosine(34)-C(5))-methyltransferase	Nsun2	>tr|H3BKN0|H3BKN0_MOUSE tRNA (cytosine(34)-C(5))-methyltransferase OS=Mus musculus GN=Nsun2 PE=1 SV=1;>sp|Q1HFZ0-2|NSUN2_MOUSE Isoform 2 of tRNA (cytosine(34)-C(5))-methyltransferase OS=Mus musculus GN=Nsun2;>sp|Q1HFZ0|NSUN2_MOUSE tRNA (cytosine(34)-C(5))-	3	6	6	6	2	2	1	2	2	4	1	0	0	1	2	1	2	2	1	2	2	4	1	0	0	1	2	1	2	2	1	2	2	4	1	0	0	1	2	1	9.8	9.8
H3BL37;O08784;Q05CS0;H3BIX0	H3BL37;O08784;Q05CS0;H3BIX0	2;2;1;1	2;2;1;1	2;2;1;1	Treacle protein	Tcof1	>tr|H3BL37|H3BL37_MOUSE Treacle protein OS=Mus musculus GN=Tcof1 PE=1 SV=1;>sp|O08784|TCOF_MOUSE Treacle protein OS=Mus musculus GN=Tcof1 PE=1 SV=1;>tr|Q05CS0|Q05CS0_MOUSE Tcof1 protein OS=Mus musculus GN=Tcof1 PE=1 SV=1;>tr|H3BIX0|H3BIX0_MOUSE Treacle pro	4	2	2	2	2	1	0	1	1	1	1	0	0	1	1	1	2	1	0	1	1	1	1	0	0	1	1	1	2	1	0	1	1	1	1	0	0	1	1	1	4	4
H7BWZ3;Q9JM76;A0A0G2JFK7;D3Z2F7;D3Z2F8	H7BWZ3;Q9JM76;A0A0G2JFK7;D3Z2F7;D3Z2F8	2;2;1;1;1	2;2;1;1;1	2;2;1;1;1	Actin-related protein 2/3 complex subunit 3	Arpc3	>tr|H7BWZ3|H7BWZ3_MOUSE Actin-related protein 2/3 complex subunit 3 OS=Mus musculus GN=Arpc3 PE=1 SV=1;>sp|Q9JM76|ARPC3_MOUSE Actin-related protein 2/3 complex subunit 3 OS=Mus musculus GN=Arpc3 PE=1 SV=3;>tr|A0A0G2JFK7|A0A0G2JFK7_MOUSE Actin-related prote	5	2	2	2	0	0	0	0	0	0	0	0	0	0	2	0	0	0	0	0	0	0	0	0	0	0	2	0	0	0	0	0	0	0	0	0	0	0	2	0	14.1	14.1
H7BX95;Q6PDM2;Q6PDM2-3;Q6PDM2-2;F7AI47	H7BX95;Q6PDM2;Q6PDM2-3;Q6PDM2-2	10;10;9;9;3	10;10;9;9;3	9;9;8;8;3	Serine/arginine-rich splicing factor 1	Srsf1	>tr|H7BX95|H7BX95_MOUSE Serine/arginine-rich-splicing factor 1 OS=Mus musculus GN=Srsf1 PE=1 SV=1;>sp|Q6PDM2|SRSF1_MOUSE Serine/arginine-rich splicing factor 1 OS=Mus musculus GN=Srsf1 PE=1 SV=3;>sp|Q6PDM2-3|SRSF1_MOUSE Isoform 3 of Serine/arginine-rich sp	5	10	10	9	1	0	1	2	2	3	1	0	1	0	10	2	1	0	1	2	2	3	1	0	1	0	10	2	1	0	1	2	2	3	1	0	1	0	9	2	39.1	39.1
H9KV04;Q8R3C0	H9KV04;Q8R3C0	3;3	3;3	3;3	Mini-chromosome maintenance complex-binding protein	Mcmbp	>tr|H9KV04|H9KV04_MOUSE Mini-chromosome maintenance complex-binding protein OS=Mus musculus GN=Mcmbp PE=1 SV=1;>sp|Q8R3C0|MCMBP_MOUSE Mini-chromosome maintenance complex-binding protein OS=Mus musculus GN=Mcmbp PE=1 SV=1	2	3	3	3	0	0	0	0	0	3	0	0	0	0	0	0	0	0	0	0	0	3	0	0	0	0	0	0	0	0	0	0	0	3	0	0	0	0	0	0	5	5
I7HIK9;Q80ZA1;Q549C9;P02340	I7HIK9;Q80ZA1;Q549C9;P02340	4;4;4;4	4;4;4;4	4;4;4;4	Cellular tumor antigen p53	Trp53;Tp53	>tr|I7HIK9|I7HIK9_MOUSE Cellular tumor antigen p53 OS=Mus musculus GN=Trp53 PE=1 SV=1;>tr|Q80ZA1|Q80ZA1_MOUSE Cellular tumor antigen p53 OS=Mus musculus GN=Trp53 PE=1 SV=1;>tr|Q549C9|Q549C9_MOUSE Cellular tumor antigen p53 OS=Mus musculus GN=Trp53 PE=1 SV=	4	4	4	4	0	0	0	1	0	1	0	0	0	1	4	0	0	0	0	1	0	1	0	0	0	1	4	0	0	0	0	1	0	1	0	0	0	1	4	0	15.9	15.9
I7HLV2;Q6ZWV3;P86048;B7FAU6	I7HLV2;Q6ZWV3;P86048;B7FAU6	4;4;4;2	4;4;4;2	4;4;4;2	60S ribosomal protein L10;60S ribosomal protein L10-like	Rpl10;Rpl10l	>tr|I7HLV2|I7HLV2_MOUSE 60S ribosomal protein L10 (Fragment) OS=Mus musculus GN=Rpl10 PE=1 SV=1;>sp|Q6ZWV3|RL10_MOUSE 60S ribosomal protein L10 OS=Mus musculus GN=Rpl10 PE=1 SV=3;>sp|P86048|RL10L_MOUSE 60S ribosomal protein L10-like OS=Mus musculus GN=Rpl1	4	4	4	4	1	1	1	2	1	2	2	0	0	0	4	0	1	1	1	2	1	2	2	0	0	0	4	0	1	1	1	2	1	2	2	0	0	0	4	0	27.4	27.4
J3KMM5;O55143-2;O55143;Q8R429	J3KMM5;O55143-2;O55143;Q8R429	4;4;4;2	4;4;4;2	4;4;4;2	Calcium-transporting ATPase;Sarcoplasmic/endoplasmic reticulum calcium ATPase 2;Sarcoplasmic/endoplasmic reticulum calcium ATPase 1	Atp2a2;Atp2a1	>tr|J3KMM5|J3KMM5_MOUSE Calcium-transporting ATPase OS=Mus musculus GN=Atp2a2 PE=1 SV=2;>sp|O55143-2|AT2A2_MOUSE Isoform 2 of Sarcoplasmic/endoplasmic reticulum calcium ATPase 2 OS=Mus musculus GN=Atp2a2;>sp|O55143|AT2A2_MOUSE Sarcoplasmic/endoplasmic reti	4	4	4	4	0	1	1	1	1	1	1	0	0	1	4	1	0	1	1	1	1	1	1	0	0	1	4	1	0	1	1	1	1	1	1	0	0	1	4	1	5	5
Q3UJ34;J3QNG0;P16460	Q3UJ34;J3QNG0;P16460	2;2;2	2;2;2	2;2;2	Argininosuccinate synthase	Ass1;Gm5424	>tr|Q3UJ34|Q3UJ34_MOUSE Argininosuccinate synthase OS=Mus musculus GN=Ass1 PE=1 SV=1;>tr|J3QNG0|J3QNG0_MOUSE MCG15755 OS=Mus musculus GN=Gm5424 PE=3 SV=1;>sp|P16460|ASSY_MOUSE Argininosuccinate synthase OS=Mus musculus GN=Ass1 PE=1 SV=1	3	2	2	2	0	1	0	1	1	1	0	0	0	0	2	0	0	1	0	1	1	1	0	0	0	0	2	0	0	1	0	1	1	1	0	0	0	0	2	0	4.1	4.1
J3QNW0;P13864-2;P13864	J3QNW0;P13864-2;P13864	2;2;2	2;2;2	2;2;2	Cytosine-specific methyltransferase;DNA (cytosine-5)-methyltransferase 1	Dnmt1	>tr|J3QNW0|J3QNW0_MOUSE DNA (cytosine-5)-methyltransferase OS=Mus musculus GN=Dnmt1 PE=1 SV=1;>sp|P13864-2|DNMT1_MOUSE Isoform 2 of DNA (cytosine-5)-methyltransferase 1 OS=Mus musculus GN=Dnmt1;>sp|P13864|DNMT1_MOUSE DNA (cytosine-5)-methyltransferase 1 OS	3	2	2	2	0	0	0	1	2	2	0	0	0	0	1	0	0	0	0	1	2	2	0	0	0	0	1	0	0	0	0	1	2	2	0	0	0	0	1	0	1.3	1.3
J3QNY1;Q8BG05-2;B2RXM2;A2AL13;V9GX38	J3QNY1;Q8BG05-2;B2RXM2	24;24;23;3;2	2;2;2;0;0	2;2;2;0;0	Heterogeneous nuclear ribonucleoprotein A3	Gm9242;Hnrnpa3;Gm6793	>tr|J3QNY1|J3QNY1_MOUSE Protein Gm9242 OS=Mus musculus GN=Gm9242 PE=4 SV=1;>sp|Q8BG05-2|ROA3_MOUSE Isoform 2 of Heterogeneous nuclear ribonucleoprotein A3 OS=Mus musculus GN=Hnrnpa3;>tr|B2RXM2|B2RXM2_MOUSE EG627828 protein OS=Mus musculus GN=Gm6793 PE=1 SV	5	24	2	2	8	5	6	18	18	20	4	1	3	14	20	12	2	1	2	2	2	2	0	0	1	2	2	2	2	1	2	2	2	2	0	0	1	2	2	2	46.5	3.9
K7Q7T7;Q3TLP8;Q05144;P63001;A2AC13;Q14A12;P60764	K7Q7T7;Q3TLP8;Q05144;P63001;A2AC13;Q14A12;P60764	2;2;2;2;1;1;1	2;2;2;2;1;1;1	2;2;2;2;1;1;1	Ras-related C3 botulinum toxin substrate 2;Ras-related C3 botulinum toxin substrate 1;Ras-related C3 botulinum toxin substrate 3	Rac1;Rac2;Rac3	>tr|K7Q7T7|K7Q7T7_MOUSE RAS-related C3 botulinum substrate 1 OS=Mus musculus GN=Rac1 PE=1 SV=1;>tr|Q3TLP8|Q3TLP8_MOUSE RAS-related C3 botulinum substrate 1, isoform CRA_a OS=Mus musculus GN=Rac1 PE=1 SV=1;>sp|Q05144|RAC2_MOUSE Ras-related C3 botulinum toxi	7	2	2	2	0	0	0	0	0	0	0	0	0	0	2	0	0	0	0	0	0	0	0	0	0	0	2	0	0	0	0	0	0	0	0	0	0	0	2	0	10.4	10.4
M0QWY0;M0QWP2;Q3TPU5;O70378	M0QWY0;M0QWP2;Q3TPU5;O70378	1;1;1;1	1;1;1;1	1;1;1;1	ER membrane protein complex subunit 8	Emc8	>tr|M0QWY0|M0QWY0_MOUSE ER membrane protein complex subunit 8 (Fragment) OS=Mus musculus GN=Emc8 PE=1 SV=1;>tr|M0QWP2|M0QWP2_MOUSE ER membrane protein complex subunit 8 (Fragment) OS=Mus musculus GN=Emc8 PE=1 SV=1;>tr|Q3TPU5|Q3TPU5_MOUSE ER membrane protei	4	1	1	1	0	0	0	1	0	1	0	0	0	0	0	0	0	0	0	1	0	1	0	0	0	0	0	0	0	0	0	1	0	1	0	0	0	0	0	0	12.5	12.5
O08580;G3UZQ2;G3UY24	O08580	12;3;2	11;3;2	11;3;2	Steroid hormone receptor ERR1	Esrra	>sp|O08580|ERR1_MOUSE Steroid hormone receptor ERR1 OS=Mus musculus GN=Esrra PE=1 SV=4	3	12	11	11	0	0	0	6	5	6	0	0	0	3	11	4	0	0	0	5	4	5	0	0	0	2	10	3	0	0	0	5	4	5	0	0	0	2	10	3	44.1	41.9
O08583-2;Q9JJW6-2;O08583;G3X9I4;Q9JJW6	O08583-2;Q9JJW6-2;O08583;G3X9I4;Q9JJW6	3;3;3;2;2	3;3;3;2;2	3;3;3;2;2	THO complex subunit 4;Aly/REF export factor 2	Alyref;Alyref2	>sp|O08583-2|THOC4_MOUSE Isoform 2 of THO complex subunit 4 OS=Mus musculus GN=Alyref;>sp|Q9JJW6-2|ALRF2_MOUSE Isoform 2 of Aly/REF export factor 2 OS=Mus musculus GN=Alyref2;>sp|O08583|THOC4_MOUSE THO complex subunit 4 OS=Mus musculus GN=Alyref PE=1 SV=3;	5	3	3	3	0	1	1	1	0	1	1	0	1	0	3	1	0	1	1	1	0	1	1	0	1	0	3	1	0	1	1	1	0	1	1	0	1	0	3	1	25.8	25.8
O08749	O08749	2	2	2	Dihydrolipoyl dehydrogenase, mitochondrial	Dld	>sp|O08749|DLDH_MOUSE Dihydrolipoyl dehydrogenase, mitochondrial OS=Mus musculus GN=Dld PE=1 SV=2	1	2	2	2	0	1	0	0	1	0	0	0	0	0	2	0	0	1	0	0	1	0	0	0	0	0	2	0	0	1	0	0	1	0	0	0	0	0	2	0	5.3	5.3
O08795;O08795-2	O08795;O08795-2	1;1	1;1	1;1	Glucosidase 2 subunit beta	Prkcsh	>sp|O08795|GLU2B_MOUSE Glucosidase 2 subunit beta OS=Mus musculus GN=Prkcsh PE=1 SV=1;>sp|O08795-2|GLU2B_MOUSE Isoform 2 of Glucosidase 2 subunit beta OS=Mus musculus GN=Prkcsh	2	1	1	1	0	0	1	0	0	0	0	0	0	0	1	0	0	0	1	0	0	0	0	0	0	0	1	0	0	0	1	0	0	0	0	0	0	0	1	0	1.9	1.9
Q6RI64;O09061	Q6RI64;O09061	2;2	2;2	2;2	Proteasome subunit beta type;Proteasome subunit beta type-1	Psmb1	>tr|Q6RI64|Q6RI64_MOUSE Proteasome subunit beta type OS=Mus musculus GN=Psmb1 PE=1 SV=1;>sp|O09061|PSB1_MOUSE Proteasome subunit beta type-1 OS=Mus musculus GN=Psmb1 PE=1 SV=1	2	2	2	2	1	2	2	2	1	1	0	0	0	1	1	0	1	2	2	2	1	1	0	0	0	1	1	0	1	2	2	2	1	1	0	0	0	1	1	0	10	10
Q9CQM8;O09167	Q9CQM8;O09167	1;1	1;1	1;1	60S ribosomal protein L21	Rpl21	>tr|Q9CQM8|Q9CQM8_MOUSE 60S ribosomal protein L21 OS=Mus musculus GN=Rpl21 PE=1 SV=1;>sp|O09167|RL21_MOUSE 60S ribosomal protein L21 OS=Mus musculus GN=Rpl21 PE=1 SV=3	2	1	1	1	0	0	0	1	1	1	0	0	0	0	1	0	0	0	0	1	1	1	0	0	0	0	1	0	0	0	0	1	1	1	0	0	0	0	1	0	9.4	9.4
Q3V235;O35129;F6QPR1;F6Q8V7	Q3V235;O35129	14;14;6;5	14;14;6;5	14;14;6;5	Prohibitin-2	Phb2	>tr|Q3V235|Q3V235_MOUSE Prohibitin 2 OS=Mus musculus GN=Phb2 PE=1 SV=1;>sp|O35129|PHB2_MOUSE Prohibitin-2 OS=Mus musculus GN=Phb2 PE=1 SV=1	4	14	14	14	4	6	6	8	7	7	6	1	6	4	13	8	4	6	6	8	7	7	6	1	6	4	13	8	4	6	6	8	7	7	6	1	6	4	13	8	55.5	55.5
Q3UKJ6;O35286;Q497W9;A0A0G2JG10;A0A0G2JGQ5	Q3UKJ6;O35286;Q497W9;A0A0G2JG10	17;17;16;12;4	17;17;16;12;4	17;17;16;12;4	Putative pre-mRNA-splicing factor ATP-dependent RNA helicase DHX15	Dhx15	>tr|Q3UKJ6|Q3UKJ6_MOUSE DEAH (Asp-Glu-Ala-His) box polypeptide 15, isoform CRA_a OS=Mus musculus GN=Dhx15 PE=1 SV=1;>sp|O35286|DHX15_MOUSE Pre-mRNA-splicing factor ATP-dependent RNA helicase DHX15 OS=Mus musculus GN=Dhx15 PE=1 SV=2;>tr|Q497W9|Q497W9_MOUSE	5	17	17	17	3	2	2	11	7	13	2	0	3	2	10	5	3	2	2	11	7	13	2	0	3	2	10	5	3	2	2	11	7	13	2	0	3	2	10	5	22.9	22.9
Q9D8S5;O35326	Q9D8S5;O35326	2;2	1;1	1;1	Serine/arginine-rich splicing factor 5	Srsf5	>tr|Q9D8S5|Q9D8S5_MOUSE MCG7614, isoform CRA_c OS=Mus musculus GN=Srsf5 PE=1 SV=1;>sp|O35326|SRSF5_MOUSE Serine/arginine-rich splicing factor 5 OS=Mus musculus GN=Srsf5 PE=1 SV=2	2	2	1	1	0	1	1	1	1	1	0	0	0	0	2	0	0	0	0	0	0	0	0	0	0	0	1	0	0	0	0	0	0	0	0	0	0	0	1	0	8.5	5.2
O35405	O35405	2	2	2	Phospholipase D3	Pld3	>sp|O35405|PLD3_MOUSE Phospholipase D3 OS=Mus musculus GN=Pld3 PE=1 SV=1	1	2	2	2	2	0	1	1	1	1	1	0	2	0	0	0	2	0	1	1	1	1	1	0	2	0	0	0	2	0	1	1	1	1	1	0	2	0	0	0	3.9	3.9
O35593	O35593	2	2	2	26S proteasome non-ATPase regulatory subunit 14	Psmd14	>sp|O35593|PSDE_MOUSE 26S proteasome non-ATPase regulatory subunit 14 OS=Mus musculus GN=Psmd14 PE=1 SV=2	1	2	2	2	0	0	0	0	0	1	0	0	0	0	2	0	0	0	0	0	0	1	0	0	0	0	2	0	0	0	0	0	0	1	0	0	0	0	2	0	15.2	15.2
O35685	O35685	6	6	6	Nuclear migration protein nudC	Nudc	>sp|O35685|NUDC_MOUSE Nuclear migration protein nudC OS=Mus musculus GN=Nudc PE=1 SV=1	1	6	6	6	0	1	1	2	2	5	0	0	0	1	3	2	0	1	1	2	2	5	0	0	0	1	3	2	0	1	1	2	2	5	0	0	0	1	3	2	19.9	19.9
Q811L7;Q8C2Q7;O35737	Q811L7;Q8C2Q7;O35737	13;13;13	11;11;11	6;6;6	Heterogeneous nuclear ribonucleoprotein H;Heterogeneous nuclear ribonucleoprotein H, N-terminally processed	Hnrnph1	>tr|Q811L7|Q811L7_MOUSE Heterogeneous nuclear ribonucleoprotein H OS=Mus musculus GN=Hnrnph1 PE=1 SV=2;>tr|Q8C2Q7|Q8C2Q7_MOUSE Heterogeneous nuclear ribonucleoprotein H OS=Mus musculus GN=Hnrnph1 PE=1 SV=1;>sp|O35737|HNRH1_MOUSE Heterogeneous nuclear ribon	3	13	11	6	3	5	4	11	10	12	7	1	1	8	10	10	1	3	3	9	8	10	5	0	0	6	8	8	0	1	0	5	4	6	2	0	0	3	4	5	37.2	31.2
O35841	O35841	5	5	5	Apoptosis inhibitor 5	Api5	>sp|O35841|API5_MOUSE Apoptosis inhibitor 5 OS=Mus musculus GN=Api5 PE=1 SV=2	1	5	5	5	0	0	0	2	2	5	0	0	0	1	2	0	0	0	0	2	2	5	0	0	0	1	2	0	0	0	0	2	2	5	0	0	0	1	2	0	11.5	11.5
Q3TUF3;O35887;Q6XLQ8;G3UWV3;G3UY49;G3UWR0;G3V004;G3UXA3;G3UXA8	Q3TUF3;O35887;Q6XLQ8;G3UWV3;G3UY49;G3UWR0	7;7;6;5;4;4;3;2;2	7;7;6;5;4;4;3;2;2	7;7;6;5;4;4;3;2;2	Calumenin	Calu	>tr|Q3TUF3|Q3TUF3_MOUSE Calumenin OS=Mus musculus GN=Calu PE=1 SV=1;>sp|O35887|CALU_MOUSE Calumenin OS=Mus musculus GN=Calu PE=1 SV=1;>tr|Q6XLQ8|Q6XLQ8_MOUSE Calumenin OS=Mus musculus GN=Calu PE=1 SV=1;>tr|G3UWV3|G3UWV3_MOUSE Calumenin OS=Mus musculus GN=C	9	7	7	7	2	0	0	7	7	7	1	0	2	5	6	5	2	0	0	7	7	7	1	0	2	5	6	5	2	0	0	7	7	7	1	0	2	5	6	5	16.2	16.2
Q3U9X2;O35901;O35900	Q3U9X2;O35901;O35900	1;1;1	1;1;1	1;1;1	U6 snRNA-associated Sm-like protein LSm2	Lsm2	>tr|Q3U9X2|Q3U9X2_MOUSE LSM2 homolog, U6 small nuclear RNA associated (S, cerevisiae), isoform CRA_b OS=Mus musculus GN=Lsm2 PE=1 SV=1;>tr|O35901|O35901_MOUSE G7b alternative form OS=Mus musculus GN=Lsm2 PE=1 SV=1;>sp|O35900|LSM2_MOUSE U6 snRNA-associated	3	1	1	1	0	0	0	0	0	0	0	0	0	0	1	0	0	0	0	0	0	0	0	0	0	0	1	0	0	0	0	0	0	0	0	0	0	0	1	0	20	20
O35972	O35972	1	1	1	39S ribosomal protein L23, mitochondrial	Mrpl23	>sp|O35972|RM23_MOUSE 39S ribosomal protein L23, mitochondrial OS=Mus musculus GN=Mrpl23 PE=1 SV=1	1	1	1	1	0	0	0	0	0	0	0	0	0	0	1	0	0	0	0	0	0	0	0	0	0	0	1	0	0	0	0	0	0	0	0	0	0	0	1	0	10.3	10.3
O54734	O54734	5	5	5	Dolichyl-diphosphooligosaccharide--protein glycosyltransferase 48 kDa subunit	Ddost	>sp|O54734|OST48_MOUSE Dolichyl-diphosphooligosaccharide--protein glycosyltransferase 48 kDa subunit OS=Mus musculus GN=Ddost PE=1 SV=2	1	5	5	5	0	0	1	1	2	1	1	0	0	0	4	0	0	0	1	1	2	1	1	0	0	0	4	0	0	0	1	1	2	1	1	0	0	0	4	0	11.3	11.3
O54941	O54941	6	6	6	SWI/SNF-related matrix-associated actin-dependent regulator of chromatin subfamily E member 1	Smarce1	>sp|O54941|SMCE1_MOUSE SWI/SNF-related matrix-associated actin-dependent regulator of chromatin subfamily E member 1 OS=Mus musculus GN=Smarce1 PE=1 SV=1	1	6	6	6	0	0	0	5	5	6	0	0	0	1	2	2	0	0	0	5	5	6	0	0	0	1	2	2	0	0	0	5	5	6	0	0	0	1	2	2	18.2	18.2
O54946;A0A0G2JER9;O54946-2;G3X8S5;A0A0G2JEI3;F6YRQ2;A0A0G2JGN9;A0A087WP03;Q3TB24;Q9QYI5-2;Q9QYI5;Q9QYI8	O54946;A0A0G2JER9;O54946-2;G3X8S5	6;4;4;3;2;2;1;1;1;1;1;1	6;4;4;3;2;2;1;1;1;1;1;1	6;4;4;3;2;2;1;1;1;1;1;1	DnaJ homolog subfamily B member 6	Dnajb6	>sp|O54946|DNJB6_MOUSE DnaJ homolog subfamily B member 6 OS=Mus musculus GN=Dnajb6 PE=1 SV=4;>tr|A0A0G2JER9|A0A0G2JER9_MOUSE DnaJ homolog subfamily B member 6 OS=Mus musculus GN=Dnajb6 PE=1 SV=1;>sp|O54946-2|DNJB6_MOUSE Isoform B of DnaJ homolog subfamily	12	6	6	6	0	0	1	3	4	6	0	0	0	0	1	2	0	0	1	3	4	6	0	0	0	0	1	2	0	0	1	3	4	6	0	0	0	0	1	2	24.9	24.9
O54962	O54962	2	2	2	Barrier-to-autointegration factor;Barrier-to-autointegration factor, N-terminally processed	Banf1	>sp|O54962|BAF_MOUSE Barrier-to-autointegration factor OS=Mus musculus GN=Banf1 PE=1 SV=1	1	2	2	2	2	2	0	2	2	2	2	0	0	0	0	0	2	2	0	2	2	2	2	0	0	0	0	0	2	2	0	2	2	2	2	0	0	0	0	0	40.4	40.4
O54984	O54984	1	1	1	ATPase Asna1	Asna1	>sp|O54984|ASNA_MOUSE ATPase Asna1 OS=Mus musculus GN=Asna1 PE=1 SV=2	1	1	1	1	1	1	1	1	0	1	0	0	0	1	1	0	1	1	1	1	0	1	0	0	0	1	1	0	1	1	1	1	0	1	0	0	0	1	1	0	2.9	2.9
O55029	O55029	4	4	4	Coatomer subunit beta	Copb2	>sp|O55029|COPB2_MOUSE Coatomer subunit beta OS=Mus musculus GN=Copb2 PE=1 SV=2	1	4	4	4	0	0	2	2	2	2	2	0	1	0	2	1	0	0	2	2	2	2	2	0	1	0	2	1	0	0	2	2	2	2	2	0	1	0	2	1	8	8
Q545K4;O55135;A6PWZ2	Q545K4;O55135	5;5;2	5;5;2	5;5;2	Eukaryotic translation initiation factor 6	Eif6	>tr|Q545K4|Q545K4_MOUSE Eukaryotic translation initiation factor 6 OS=Mus musculus GN=Eif6 PE=1 SV=1;>sp|O55135|IF6_MOUSE Eukaryotic translation initiation factor 6 OS=Mus musculus GN=Eif6 PE=1 SV=2	3	5	5	5	4	3	0	4	4	5	4	1	2	2	0	2	4	3	0	4	4	5	4	1	2	2	0	2	4	3	0	4	4	5	4	1	2	2	0	2	30.2	30.2
Q6ZWX1;O55142	Q6ZWX1;O55142	4;4	4;4	4;4	60S ribosomal protein L35a	Rpl35a	>tr|Q6ZWX1|Q6ZWX1_MOUSE 60S ribosomal protein L35a OS=Mus musculus GN=Rpl35a PE=1 SV=1;>sp|O55142|RL35A_MOUSE 60S ribosomal protein L35a OS=Mus musculus GN=Rpl35a PE=1 SV=2	2	4	4	4	2	0	0	2	1	2	0	0	0	2	2	1	2	0	0	2	1	2	0	0	0	2	2	1	2	0	0	2	1	2	0	0	0	2	2	1	32.7	32.7
O55201-2;O55201	O55201-2;O55201	2;2	2;2	2;2	Transcription elongation factor SPT5	Supt5h	>sp|O55201-2|SPT5H_MOUSE Isoform 2 of Transcription elongation factor SPT5 OS=Mus musculus GN=Supt5h;>sp|O55201|SPT5H_MOUSE Transcription elongation factor SPT5 OS=Mus musculus GN=Supt5h PE=1 SV=1	2	2	2	2	0	0	0	2	1	2	0	0	0	1	1	0	0	0	0	2	1	2	0	0	0	1	1	0	0	0	0	2	1	2	0	0	0	1	1	0	3.8	3.8
O55234	O55234	10	10	10	Proteasome subunit beta type-5	Psmb5	>sp|O55234|PSB5_MOUSE Proteasome subunit beta type-5 OS=Mus musculus GN=Psmb5 PE=1 SV=3	1	10	10	10	1	1	1	6	3	5	1	0	0	1	9	3	1	1	1	6	3	5	1	0	0	1	9	3	1	1	1	6	3	5	1	0	0	1	9	3	42.8	42.8
O70126	O70126	10	10	9	Aurora kinase B	Aurkb	>sp|O70126|AURKB_MOUSE Aurora kinase B OS=Mus musculus GN=Aurkb PE=1 SV=2	1	10	10	9	0	0	0	1	1	2	0	0	0	0	10	1	0	0	0	1	1	2	0	0	0	0	10	1	0	0	0	1	1	2	0	0	0	0	9	1	33	33
O70194	O70194	3	3	3	Eukaryotic translation initiation factor 3 subunit D	Eif3d	>sp|O70194|EIF3D_MOUSE Eukaryotic translation initiation factor 3 subunit D OS=Mus musculus GN=Eif3d PE=1 SV=2	1	3	3	3	0	0	1	2	1	2	1	0	0	0	3	0	0	0	1	2	1	2	1	0	0	0	3	0	0	0	1	2	1	2	1	0	0	0	3	0	9.3	9.3
Q58EV4;O70435;E0CZ34;F8WH02;E0CYL6	Q58EV4;O70435;E0CZ34;F8WH02;E0CYL6	4;4;2;2;2	4;4;2;2;2	4;4;2;2;2	Proteasome subunit alpha type;Proteasome subunit alpha type-3	Psma3	>tr|Q58EV4|Q58EV4_MOUSE Proteasome subunit alpha type OS=Mus musculus GN=Psma3 PE=1 SV=1;>sp|O70435|PSA3_MOUSE Proteasome subunit alpha type-3 OS=Mus musculus GN=Psma3 PE=1 SV=3;>tr|E0CZ34|E0CZ34_MOUSE Proteasome subunit alpha type-3 OS=Mus musculus GN=Psm	5	4	4	4	0	1	2	2	1	2	1	1	0	3	3	2	0	1	2	2	1	2	1	1	0	3	3	2	0	1	2	2	1	2	1	1	0	3	3	2	19.2	19.2
O70456	O70456	13	10	10	14-3-3 protein sigma	Sfn	>sp|O70456|1433S_MOUSE 14-3-3 protein sigma OS=Mus musculus GN=Sfn PE=1 SV=2	1	13	10	10	8	7	11	9	5	6	12	5	8	4	4	6	5	4	8	6	2	3	9	4	5	2	2	3	5	4	8	6	2	3	9	4	5	2	2	3	41.5	34.3
O70546;O70546-2	O70546;O70546-2	3;3	3;3	3;3	Lysine-specific demethylase 6A	Kdm6a	>sp|O70546|KDM6A_MOUSE Lysine-specific demethylase 6A OS=Mus musculus GN=Kdm6a PE=1 SV=2;>sp|O70546-2|KDM6A_MOUSE Isoform 2 of Lysine-specific demethylase 6A OS=Mus musculus GN=Kdm6a	2	3	3	3	0	0	0	2	3	2	0	0	0	2	1	1	0	0	0	2	3	2	0	0	0	2	1	1	0	0	0	2	3	2	0	0	0	2	1	1	2.4	2.4
O70591	O70591	1	1	1	Prefoldin subunit 2	Pfdn2	>sp|O70591|PFD2_MOUSE Prefoldin subunit 2 OS=Mus musculus GN=Pfdn2 PE=1 SV=2	1	1	1	1	1	1	0	1	1	1	0	0	0	0	1	1	1	1	0	1	1	1	0	0	0	0	1	1	1	1	0	1	1	1	0	0	0	0	1	1	7.8	7.8
O88322	O88322	5	5	5	Nidogen-2	Nid2	>sp|O88322|NID2_MOUSE Nidogen-2 OS=Mus musculus GN=Nid2 PE=1 SV=2	1	5	5	5	0	0	0	1	3	5	1	1	2	3	2	2	0	0	0	1	3	5	1	1	2	3	2	2	0	0	0	1	3	5	1	1	2	3	2	2	4.5	4.5
Q3TJY2;O88342;A0A0J9YU05	Q3TJY2;O88342;A0A0J9YU05	2;2;1	2;2;1	2;2;1	WD repeat-containing protein 1	Wdr1	>tr|Q3TJY2|Q3TJY2_MOUSE WD repeat domain 1 OS=Mus musculus GN=Wdr1 PE=1 SV=1;>sp|O88342|WDR1_MOUSE WD repeat-containing protein 1 OS=Mus musculus GN=Wdr1 PE=1 SV=3;>tr|A0A0J9YU05|A0A0J9YU05_MOUSE WD repeat-containing protein 1 OS=Mus musculus GN=Wdr1 PE=1	3	2	2	2	0	0	0	0	0	0	0	0	0	0	2	0	0	0	0	0	0	0	0	0	0	0	2	0	0	0	0	0	0	0	0	0	0	0	2	0	5	5
O88477	O88477	14	14	13	Insulin-like growth factor 2 mRNA-binding protein 1	Igf2bp1	>sp|O88477|IF2B1_MOUSE Insulin-like growth factor 2 mRNA-binding protein 1 OS=Mus musculus GN=Igf2bp1 PE=1 SV=1	1	14	14	13	2	3	2	7	8	8	3	0	6	4	14	8	2	3	2	7	8	8	3	0	6	4	14	8	2	3	2	7	7	7	3	0	5	4	13	7	28.9	28.9
O88508-2;O88508;G3UZG8	O88508-2;O88508;G3UZG8	3;3;2	3;3;2	2;2;2	DNA (cytosine-5)-methyltransferase 3A	Dnmt3a	>sp|O88508-2|DNM3A_MOUSE Isoform 2 of DNA (cytosine-5)-methyltransferase 3A OS=Mus musculus GN=Dnmt3a;>sp|O88508|DNM3A_MOUSE DNA (cytosine-5)-methyltransferase 3A OS=Mus musculus GN=Dnmt3a PE=1 SV=2;>tr|G3UZG8|G3UZG8_MOUSE DNA (cytosine-5)-methyltransferas	3	3	3	2	0	0	0	1	1	1	0	0	0	0	2	0	0	0	0	1	1	1	0	0	0	0	2	0	0	0	0	0	0	0	0	0	0	0	2	0	6	6
Q3KR45;O88509-3;O88509-4;O88509-2;O88509;G3UZH2	Q3KR45;O88509-3;O88509-4;O88509-2;O88509;G3UZH2	2;2;2;2;2;1	1;1;1;1;1;0	1;1;1;1;1;0	DNA (cytosine-5)-methyltransferase 3B	Dnmt3b;Dnmt3a	>tr|Q3KR45|Q3KR45_MOUSE DNA (cytosine-5)-methyltransferase 3B OS=Mus musculus GN=Dnmt3b PE=1 SV=1;>sp|O88509-3|DNM3B_MOUSE Isoform 3 of DNA (cytosine-5)-methyltransferase 3B OS=Mus musculus GN=Dnmt3b;>sp|O88509-4|DNM3B_MOUSE Isoform 4 of DNA (cytosine-5)-m	6	2	1	1	0	0	0	1	1	1	0	0	0	0	1	0	0	0	0	0	0	0	0	0	0	0	1	0	0	0	0	0	0	0	0	0	0	0	1	0	2.8	1.9
O88569;O88569-3;O88569-2;A0A0N4SUM2	O88569;O88569-3;O88569-2;A0A0N4SUM2	27;26;26;15	27;26;26;15	26;25;25;14	Heterogeneous nuclear ribonucleoproteins A2/B1	Hnrnpa2b1	>sp|O88569|ROA2_MOUSE Heterogeneous nuclear ribonucleoproteins A2/B1 OS=Mus musculus GN=Hnrnpa2b1 PE=1 SV=2;>sp|O88569-3|ROA2_MOUSE Isoform 3 of Heterogeneous nuclear ribonucleoproteins A2/B1 OS=Mus musculus GN=Hnrnpa2b1;>sp|O88569-2|ROA2_MOUSE Isoform 2 o	4	27	27	26	12	10	11	22	25	26	7	3	6	13	20	19	12	10	11	22	25	26	7	3	6	13	20	19	11	9	10	21	24	25	7	3	6	13	19	19	64.3	64.3
O88796	O88796	1	1	1	Ribonuclease P protein subunit p30	Rpp30	>sp|O88796|RPP30_MOUSE Ribonuclease P protein subunit p30 OS=Mus musculus GN=Rpp30 PE=1 SV=1	1	1	1	1	0	0	0	0	0	0	0	0	0	0	1	0	0	0	0	0	0	0	0	0	0	0	1	0	0	0	0	0	0	0	0	0	0	0	1	0	7.5	7.5
O88844;D3YVY3;A0A0U1RP68;A0A087WPT4;A0A087WRS9;D6RIL6;P54071	O88844;D3YVY3;A0A0U1RP68;A0A087WPT4;A0A087WRS9;D6RIL6;P54071	2;1;1;1;1;1;1	2;1;1;1;1;1;1	2;1;1;1;1;1;1	Isocitrate dehydrogenase [NADP] cytoplasmic;Isocitrate dehydrogenase [NADP], mitochondrial	Idh1;Idh2	>sp|O88844|IDHC_MOUSE Isocitrate dehydrogenase [NADP] cytoplasmic OS=Mus musculus GN=Idh1 PE=1 SV=2;>tr|D3YVY3|D3YVY3_MOUSE Isocitrate dehydrogenase [NADP] cytoplasmic (Fragment) OS=Mus musculus GN=Idh1 PE=1 SV=1;>tr|A0A0U1RP68|A0A0U1RP68_MOUSE Isocitrate	7	2	2	2	1	2	2	2	1	2	2	1	2	1	0	1	1	2	2	2	1	2	2	1	2	1	0	1	1	2	2	2	1	2	2	1	2	1	0	1	5.3	5.3
Q3UM33;O88895	Q3UM33;O88895	2;2	1;1	1;1	Histone deacetylase;Histone deacetylase 3	Hdac3	>tr|Q3UM33|Q3UM33_MOUSE Histone deacetylase OS=Mus musculus GN=Hdac3 PE=1 SV=1;>sp|O88895|HDAC3_MOUSE Histone deacetylase 3 OS=Mus musculus GN=Hdac3 PE=1 SV=1	2	2	1	1	1	1	0	1	1	2	0	0	0	0	1	1	0	0	0	0	0	1	0	0	0	0	0	0	0	0	0	0	0	1	0	0	0	0	0	0	5.4	3.5
Q2M4G9;O88907	Q2M4G9;O88907	3;3	3;3	2;2	E3 SUMO-protein ligase PIAS1	Pias1	>tr|Q2M4G9|Q2M4G9_MOUSE E3 SUMO-protein ligase PIAS1 OS=Mus musculus GN=Pias1 PE=1 SV=1;>sp|O88907|PIAS1_MOUSE E3 SUMO-protein ligase PIAS1 OS=Mus musculus GN=Pias1 PE=1 SV=2	2	3	3	2	0	0	0	2	2	2	0	0	0	0	2	0	0	0	0	2	2	2	0	0	0	0	2	0	0	0	0	1	1	1	0	0	0	0	1	0	7.2	7.2
Q545K5;O89086;Q8BG13;S4R2M6	Q545K5;O89086;Q8BG13	7;7;5;2	7;7;5;2	7;7;5;2	Putative RNA-binding protein 3	Rbm3	>tr|Q545K5|Q545K5_MOUSE MCG116386, isoform CRA_a OS=Mus musculus GN=Rbm3 PE=1 SV=1;>sp|O89086|RBM3_MOUSE RNA-binding protein 3 OS=Mus musculus GN=Rbm3 PE=1 SV=1;>tr|Q8BG13|Q8BG13_MOUSE RNA-binding protein 3 OS=Mus musculus GN=Rbm3 PE=1 SV=1	4	7	7	7	3	2	0	5	6	6	1	0	0	4	4	4	3	2	0	5	6	6	1	0	0	4	4	4	3	2	0	5	6	6	1	0	0	4	4	4	64.7	64.7
Q7JCZ1;P00405	Q7JCZ1;P00405	3;3	3;3	3;3	Cytochrome c oxidase subunit 2	mt-Co2;Mtco2	>tr|Q7JCZ1|Q7JCZ1_MOUSE Cytochrome c oxidase subunit 2 OS=Mus musculus GN=mt-Co2 PE=1 SV=1;>sp|P00405|COX2_MOUSE Cytochrome c oxidase subunit 2 OS=Mus musculus GN=Mtco2 PE=1 SV=1	2	3	3	3	2	1	1	2	2	2	1	0	1	2	3	1	2	1	1	2	2	2	1	0	1	2	3	1	2	1	1	2	2	2	1	0	1	2	3	1	20.3	20.3
P00688;P00687;G3UXY7;E9PV85;D3YYQ5;CON__Q3MHH8	P00688;P00687	3;3;1;1;1;1	3;3;1;1;1;1	3;3;1;1;1;1	Pancreatic alpha-amylase;Alpha-amylase 1	Amy2;Amy1	>sp|P00688|AMYP_MOUSE Pancreatic alpha-amylase OS=Mus musculus GN=Amy2 PE=1 SV=2;>sp|P00687|AMY1_MOUSE Alpha-amylase 1 OS=Mus musculus GN=Amy1 PE=1 SV=2	6	3	3	3	0	0	1	0	2	0	3	2	2	3	0	3	0	0	1	0	2	0	3	2	2	3	0	3	0	0	1	0	2	0	3	2	2	3	0	3	6.9	6.9
P01027;P01027-2;CON__Q2UVX4;H3BL60;H3BKW9	P01027	111;29;9;7;7	111;29;9;7;7	111;29;9;7;7	Complement C3;Complement C3 beta chain;C3-beta-c;Complement C3 alpha chain;C3a anaphylatoxin;Acylation stimulating protein;Complement C3b alpha chain;Complement C3c alpha chain fragment 1;Complement C3dg fragment;Complement C3g fragment;Complement C3d fragment;Complement C3f fragment;Complement C3c alpha chain fragment 2	C3	>sp|P01027|CO3_MOUSE Complement C3 OS=Mus musculus GN=C3 PE=1 SV=3	5	111	111	111	0	2	2	77	72	79	2	0	0	75	97	78	0	2	2	77	72	79	2	0	0	75	97	78	0	2	2	77	72	79	2	0	0	75	97	78	69.9	69.9
P01029;CON__P01030;CON__ENSEMBL:ENSBTAP00000007350	P01029	13;1;1	13;1;1	13;1;1	Complement C4-B;Complement C4 beta chain;Complement C4 alpha chain;C4a anaphylatoxin;Complement C4 gamma chain	C4b	>sp|P01029|CO4B_MOUSE Complement C4-B OS=Mus musculus GN=C4b PE=1 SV=3	3	13	13	13	0	0	0	7	10	8	1	1	0	11	12	12	0	0	0	7	10	8	1	1	0	11	12	12	0	0	0	7	10	8	1	1	0	11	12	12	11.2	11.2
P01592	P01592	2	2	2	Immunoglobulin J chain	Igj	>sp|P01592|IGJ_MOUSE Immunoglobulin J chain OS=Mus musculus GN=Jchain PE=1 SV=4	1	2	2	2	0	0	0	1	1	1	0	0	0	1	2	1	0	0	0	1	1	1	0	0	0	1	2	1	0	0	0	1	1	1	0	0	0	1	2	1	14.5	14.5
P01626	P01626	3	2	1	Ig kappa chain V-II region MOPC 167		>sp|P01626|KV2A1_MOUSE Ig kappa chain V-II region MOPC 167 OS=Mus musculus PE=1 SV=1	1	3	2	1	0	0	0	0	1	0	0	0	0	0	2	0	0	0	0	0	0	0	0	0	0	0	2	0	0	0	0	0	0	0	0	0	0	0	1	0	35.7	29.5
P01631;A0A0B4J1I0	P01631;A0A0B4J1I0	5;4	5;4	1;0	Ig kappa chain V-II region 26-10		>sp|P01631|KV2A7_MOUSE Ig kappa chain V-II region 26-10 OS=Mus musculus PE=1 SV=1;>tr|A0A0B4J1I0|A0A0B4J1I0_MOUSE Protein Igkv1-110 (Fragment) OS=Mus musculus GN=Igkv1-110 PE=1 SV=4	2	5	5	1	2	1	2	3	3	4	2	4	2	4	4	4	2	1	2	3	3	4	2	4	2	4	4	4	0	0	0	0	0	0	0	0	0	0	1	0	42.5	42.5
P01636	P01636	3	1	1	Ig kappa chain V-V region MOPC 149		>sp|P01636|KV5A4_MOUSE Ig kappa chain V-V region MOPC 149 OS=Mus musculus PE=1 SV=1	1	3	1	1	0	0	0	3	3	3	0	0	0	3	2	3	0	0	0	1	1	1	0	0	0	1	0	1	0	0	0	1	1	1	0	0	0	1	0	1	35.2	9.3
P01637	P01637	3	1	1	Ig kappa chain V-V region T1		>sp|P01637|KV5A5_MOUSE Ig kappa chain V-V region T1 OS=Mus musculus PE=4 SV=1	1	3	1	1	2	1	1	3	3	3	1	1	1	3	2	3	0	0	0	1	1	1	0	0	0	1	0	1	0	0	0	1	1	1	0	0	0	1	0	1	32	14.1
P01643	P01643	5	1	0	Ig kappa chain V-V region MOPC 173		>sp|P01643|KV5AA_MOUSE Ig kappa chain V-V region MOPC 173 OS=Mus musculus PE=1 SV=1	1	5	1	0	1	1	2	3	4	4	2	1	2	4	2	4	0	0	0	1	1	1	0	0	0	1	1	1	0	0	0	0	0	0	0	0	0	0	0	0	42.6	14.8
P01645;P01644	P01645;P01644	8;8	8;8	0;0	Ig kappa chain V-V region HP 93G7;Ig kappa chain V-V region HP R16,7		>sp|P01645|KV5AC_MOUSE Ig kappa chain V-V region HP 93G7 OS=Mus musculus PE=1 SV=1;>sp|P01644|KV5AB_MOUSE Ig kappa chain V-V region HP R16,7 OS=Mus musculus PE=1 SV=1	2	8	8	0	3	1	2	6	7	7	2	1	2	7	5	7	3	1	2	6	7	7	2	1	2	7	5	7	0	0	0	0	0	0	0	0	0	0	0	0	62	62
P01646;A0A140T8M1	P01646;A0A140T8M1	8;4	1;0	1;0	Ig kappa chain V-V region HP 123E6		>sp|P01646|KV5AD_MOUSE Ig kappa chain V-V region HP 123E6 OS=Mus musculus PE=1 SV=1;>tr|A0A140T8M1|A0A140T8M1_MOUSE Protein Igkv10-96 (Fragment) OS=Mus musculus GN=Igkv10-96 PE=4 SV=1	2	8	1	1	4	2	2	6	7	7	2	1	2	7	4	7	1	1	1	1	1	1	1	1	1	1	0	1	1	1	1	1	1	1	1	1	1	1	0	1	62	16.7
P01647;P04946	P01647	7;2	1;0	1;0	Ig kappa chain V-V region HP 124E1		>sp|P01647|KV5AE_MOUSE Ig kappa chain V-V region HP 124E1 OS=Mus musculus PE=1 SV=1	2	7	1	1	2	2	2	5	6	6	3	1	3	6	4	6	0	1	0	1	1	1	1	0	1	1	1	1	0	1	0	1	1	1	1	0	1	1	1	1	62	19.4
P01648;P01649	P01648;P01649	6;4	1;1	1;1	Ig kappa chain V-V region HP 91A3;Ig kappa chain V-V regions		>sp|P01648|KV5AF_MOUSE Ig kappa chain V-V region HP 91A3 OS=Mus musculus PE=1 SV=1;>sp|P01649|KV5AG_MOUSE Ig kappa chain V-V regions OS=Mus musculus PE=1 SV=1	2	6	1	1	2	1	1	4	5	5	1	0	1	5	2	5	0	0	0	1	1	1	0	0	0	1	0	1	0	0	0	1	1	1	0	0	0	1	0	1	42.6	16.7
P01653;P01650	P01653;P01650	1;1	1;1	1;1	Ig kappa chain V-V region W3082;Ig kappa chain V-V region UPC 61		>sp|P01653|KV5AL_MOUSE Ig kappa chain V-V region W3082 OS=Mus musculus PE=1 SV=1;>sp|P01650|KV5AH_MOUSE Ig kappa chain V-V region UPC 61 OS=Mus musculus PE=1 SV=1	2	1	1	1	0	0	0	1	1	1	0	0	0	1	1	0	0	0	0	1	1	1	0	0	0	1	1	0	0	0	0	1	1	1	0	0	0	1	1	0	14.8	14.8
P01654;P01656;P01655;A0A075B5P0	P01654;P01656;P01655;A0A075B5P0	6;5;4;3	6;5;4;3	3;2;1;1	Ig kappa chain V-III region PC 2880/PC 1229;Ig kappa chain V-III region MOPC 70;Ig kappa chain V-III region PC 7132	Igkv3-2	>sp|P01654|KV3A1_MOUSE Ig kappa chain V-III region PC 2880/PC 1229 OS=Mus musculus PE=1 SV=1;>sp|P01656|KV3A3_MOUSE Ig kappa chain V-III region MOPC 70 OS=Mus musculus PE=1 SV=1;>sp|P01655|KV3A2_MOUSE Ig kappa chain V-III region PC 7132 OS=Mus musculus PE=	4	6	6	3	2	1	0	6	5	5	1	1	1	6	5	6	2	1	0	6	5	5	1	1	1	6	5	6	0	0	0	3	2	3	0	0	0	3	2	3	94.6	94.6
P01660;A0A140T8M6;P01659;P01658	P01660;A0A140T8M6	5;4;2;1	1;1;0;0	1;1;0;0	Ig kappa chain V-III region PC 3741/TEPC 111		>sp|P01660|KV3A8_MOUSE Ig kappa chain V-III region PC 3741/TEPC 111 OS=Mus musculus PE=1 SV=1;>tr|A0A140T8M6|A0A140T8M6_MOUSE Protein Igkv3-5 (Fragment) OS=Mus musculus GN=Igkv3-5 PE=4 SV=1	4	5	1	1	2	1	0	4	5	4	1	1	1	3	3	4	1	0	0	1	1	1	0	0	0	1	1	1	1	0	0	1	1	1	0	0	0	1	1	1	55	9.9
P01663;P01662;A0A075B5N8;A0A0G2JGN0;P01661	P01663;P01662;A0A075B5N8;A0A0G2JGN0;P01661	5;5;4;4;4	4;4;3;3;3	1;1;0;0;0	Ig kappa chain V-III region PC 4050;Ig kappa chain V-III region ABPC 22/PC 9245;Ig kappa chain V-III region MOPC 63	Igkv3-10	>sp|P01663|KV3AB_MOUSE Ig kappa chain V-III region PC 4050 OS=Mus musculus PE=1 SV=1;>sp|P01662|KV3AA_MOUSE Ig kappa chain V-III region ABPC 22/PC 9245 OS=Mus musculus PE=1 SV=1;>tr|A0A075B5N8|A0A075B5N8_MOUSE Protein Igkv3-10 OS=Mus musculus GN=Igkv3-10 P	5	5	4	1	1	0	0	4	5	4	1	0	1	3	3	4	0	0	0	3	4	3	0	0	0	2	2	3	0	0	0	1	1	1	0	0	0	1	1	1	59.5	45
P01664	P01664	3	1	1	Ig kappa chain V-III region CBPC 101		>sp|P01664|KV3AC_MOUSE Ig kappa chain V-III region CBPC 101 OS=Mus musculus PE=1 SV=1	1	3	1	1	1	1	0	2	2	2	1	1	1	2	3	2	0	0	0	0	0	0	0	0	0	0	1	0	0	0	0	0	0	0	0	0	0	0	1	0	68.5	37.8
P01665;A0A140T8Q4	P01665;A0A140T8Q4	6;4	1;0	1;0	Ig kappa chain V-III region PC 7043		>sp|P01665|KV3AD_MOUSE Ig kappa chain V-III region PC 7043 OS=Mus musculus PE=1 SV=1;>tr|A0A140T8Q4|A0A140T8Q4_MOUSE Protein Igkv3-4 (Fragment) OS=Mus musculus GN=Igkv3-4 PE=4 SV=1	2	6	1	1	1	1	0	3	3	3	1	1	1	4	5	4	0	0	0	0	0	0	0	0	0	0	1	0	0	0	0	0	0	0	0	0	0	0	1	0	91	37.8
P01666	P01666	6	5	1	Ig kappa chain V-III region PC 7183		>sp|P01666|KV3AE_MOUSE Ig kappa chain V-III region PC 7183 OS=Mus musculus PE=1 SV=1	1	6	5	1	1	1	0	3	3	3	1	1	1	4	5	4	0	0	0	2	2	2	0	0	0	3	4	3	0	0	0	0	0	0	0	0	0	0	1	0	91	74.8
P01667;P01669	P01667;P01669	4;3	1;0	1;0	Ig kappa chain V-III region PC 6308;Ig kappa chain V-III region PC 7769		>sp|P01667|KV3AF_MOUSE Ig kappa chain V-III region PC 6308 OS=Mus musculus PE=1 SV=1;>sp|P01669|KV3AH_MOUSE Ig kappa chain V-III region PC 7769 OS=Mus musculus PE=1 SV=1	2	4	1	1	1	1	0	3	3	3	1	1	1	3	4	3	0	0	0	1	1	1	0	0	0	1	1	1	0	0	0	1	1	1	0	0	0	1	1	1	53.2	14.4
P01668;A0A140T8Q0	P01668;A0A140T8Q0	4;2	1;0	1;0	Ig kappa chain V-III region PC 7210		>sp|P01668|KV3AG_MOUSE Ig kappa chain V-III region PC 7210 OS=Mus musculus PE=1 SV=1;>tr|A0A140T8Q0|A0A140T8Q0_MOUSE Protein Igkv3-3 (Fragment) OS=Mus musculus GN=Igkv3-3 PE=4 SV=1	2	4	1	1	1	1	0	2	2	2	1	1	1	3	3	3	0	0	0	0	0	0	0	0	0	0	1	0	0	0	0	0	0	0	0	0	0	0	1	0	53.6	17.3
P01670;A0A140T8P0;P01672	P01670;A0A140T8P0	6;3;2	3;3;1	0;0;0	Ig kappa chain V-III region PC 6684		>sp|P01670|KV3AI_MOUSE Ig kappa chain V-III region PC 6684 OS=Mus musculus PE=1 SV=1;>tr|A0A140T8P0|A0A140T8P0_MOUSE Protein Igkv3-12 (Fragment) OS=Mus musculus GN=Igkv3-12 PE=4 SV=1	3	6	3	0	3	2	1	4	6	4	3	1	3	5	4	4	1	0	0	2	3	2	1	0	1	3	3	2	0	0	0	0	0	0	0	0	0	0	0	0	88.3	62.2
P01671;P01673	P01671;P01673	6;4	2;2	2;2	Ig kappa chain V-III region PC 7175;Ig kappa chain V-III region PC 2485/PC 4039		>sp|P01671|KV3AJ_MOUSE Ig kappa chain V-III region PC 7175 OS=Mus musculus PE=1 SV=1;>sp|P01673|KV3AL_MOUSE Ig kappa chain V-III region PC 2485/PC 4039 OS=Mus musculus PE=1 SV=1	2	6	2	2	2	1	0	4	5	5	2	2	2	6	5	5	0	0	0	1	1	2	0	1	0	2	1	2	0	0	0	1	1	2	0	1	0	2	1	2	91.9	13.5
P01679;P01678;P01677;P01676;P01675;A0A075B5L5;A0A0G2JGE7	P01679;P01678;P01677;P01676;P01675;A0A075B5L5;A0A0G2JGE7	4;4;4;4;4;3;3	4;4;4;4;4;3;3	3;3;3;3;3;2;2	Ig kappa chain V-VI region J539;Ig kappa chain V-VI region SAPC 10;Ig kappa chain V-VI region TEPC 601/TEPC 191;Ig kappa chain V-VI region XRPC 24;Ig kappa chain V-VI region XRPC 44	Igkv4-86	>sp|P01679|KV6A5_MOUSE Ig kappa chain V-VI region J539 OS=Mus musculus PE=1 SV=1;>sp|P01678|KV6A4_MOUSE Ig kappa chain V-VI region SAPC 10 OS=Mus musculus PE=1 SV=1;>sp|P01677|KV6A3_MOUSE Ig kappa chain V-VI region TEPC 601/TEPC 191 OS=Mus musculus PE=1 SV	7	4	4	3	1	0	0	3	3	3	0	0	0	3	4	4	1	0	0	3	3	3	0	0	0	3	4	4	0	0	0	2	2	2	0	0	0	2	3	3	37.4	37.4
P01725	P01725	1	1	1	Ig lambda-1 chain V region S178		>sp|P01725|LV1C_MOUSE Ig lambda-1 chain V region S178 OS=Mus musculus PE=1 SV=1	1	1	1	1	0	0	0	0	0	0	0	0	0	0	1	0	0	0	0	0	0	0	0	0	0	0	1	0	0	0	0	0	0	0	0	0	0	0	1	0	20.9	20.9
P01741	P01741	1	1	1	Ig heavy chain V region		>sp|P01741|HVM00_MOUSE Ig heavy chain V region OS=Mus musculus PE=1 SV=1	1	1	1	1	0	0	0	1	1	1	0	0	0	0	1	1	0	0	0	1	1	1	0	0	0	0	1	1	0	0	0	1	1	1	0	0	0	0	1	1	11.4	11.4
P01757;P01756	P01757;P01756	5;5	2;2	2;2	Ig heavy chain V region J558;Ig heavy chain V region MOPC 104E		>sp|P01757|HVM13_MOUSE Ig heavy chain V region J558 OS=Mus musculus PE=1 SV=1;>sp|P01756|HVM12_MOUSE Ig heavy chain V region MOPC 104E OS=Mus musculus PE=1 SV=1	2	5	2	2	1	1	1	3	5	3	1	1	0	4	4	3	0	0	0	1	2	1	0	0	0	1	2	1	0	0	0	1	2	1	0	0	0	1	2	1	54.7	30.8
P01759	P01759	3	1	1	Ig heavy chain V region BCL1		>sp|P01759|HVM15_MOUSE Ig heavy chain V region BCL1 OS=Mus musculus PE=4 SV=1	1	3	1	1	1	0	1	2	3	2	0	0	0	3	1	3	0	0	1	0	1	0	0	0	0	1	0	1	0	0	1	0	1	0	0	0	0	1	0	1	17.6	6.6
P01783	P01783	5	4	3	Ig heavy chain V region MOPC 21		>sp|P01783|HVM16_MOUSE Ig heavy chain V region MOPC 21 (Fragment) OS=Mus musculus PE=1 SV=1	1	5	4	3	0	0	0	2	3	2	0	0	0	4	3	3	0	0	0	1	2	1	0	0	0	3	2	2	0	0	0	0	1	0	0	0	0	2	1	1	36.8	28.7
P01790;P01794;P01791;P01788;P01787;P01789;P01793;P01792;A0A075B5S2;P01795	P01790;P01794;P01791;P01788;P01787;P01789;P01793;P01792;A0A075B5S2	7;7;7;7;7;5;5;5;4;2	7;7;7;7;7;5;5;5;4;2	6;6;6;6;6;4;4;4;4;2	Ig heavy chain V region M511;Ig heavy chain V region HPCG14;Ig heavy chain V region HPCM6;Ig heavy chain V region H8;Ig heavy chain V regions TEPC 15/S107/HPCM1/HPCM2/HPCM3;Ig heavy chain V region M603;Ig heavy chain V region HPCG13;Ig heavy chain V region HPCG8	Ighv7-1	>sp|P01790|HVM21_MOUSE Ig heavy chain V region M511 OS=Mus musculus PE=1 SV=1;>sp|P01794|HVM25_MOUSE Ig heavy chain V region HPCG14 OS=Mus musculus PE=1 SV=1;>sp|P01791|HVM22_MOUSE Ig heavy chain V region HPCM6 OS=Mus musculus PE=1 SV=1;>sp|P01788|HVM19_MO	10	7	7	6	0	1	1	5	6	6	1	1	2	7	5	7	0	1	1	5	6	6	1	1	2	7	5	7	0	0	0	4	5	5	0	0	1	6	4	6	54.1	54.1
P01799;P01797;P01796;P01802	P01799;P01797;P01796;P01802	7;7;7;6	1;1;1;1	0;0;0;0	Ig heavy chain V-III region ABE-47N;Ig heavy chain V-III region U61;Ig heavy chain V-III region A4;Ig heavy chain V-III region W3082		>sp|P01799|HVM30_MOUSE Ig heavy chain V-III region ABE-47N OS=Mus musculus PE=1 SV=1;>sp|P01797|HVM28_MOUSE Ig heavy chain V-III region U61 OS=Mus musculus PE=1 SV=1;>sp|P01796|HVM27_MOUSE Ig heavy chain V-III region A4 OS=Mus musculus PE=1 SV=1;>sp|P01802	4	7	1	0	0	0	0	6	6	6	0	0	0	7	4	6	0	0	0	1	1	1	0	0	0	1	0	1	0	0	0	0	0	0	0	0	0	0	0	0	58.4	11.5
P01798	P01798	5	1	1	Ig heavy chain V-III region E109		>sp|P01798|HVM29_MOUSE Ig heavy chain V-III region E109 OS=Mus musculus PE=1 SV=1	1	5	1	1	0	0	0	5	5	5	0	0	0	4	3	4	0	0	0	1	1	1	0	0	0	0	1	0	0	0	0	1	1	1	0	0	0	0	1	0	44.2	8
P01801;P01800;P01803;A0A0A6YWU3	P01801;P01800	10;5;4;2	10;5;4;2	4;0;0;0	Ig heavy chain V-III region J606;Ig heavy chain V-III region T957		>sp|P01801|HVM32_MOUSE Ig heavy chain V-III region J606 OS=Mus musculus PE=1 SV=1;>sp|P01800|HVM31_MOUSE Ig heavy chain V-III region T957 OS=Mus musculus PE=1 SV=2	4	10	10	4	0	0	0	7	7	8	0	0	0	10	6	9	0	0	0	7	7	8	0	0	0	10	6	9	0	0	0	2	2	3	0	0	0	4	2	4	60.9	60.9
P01806;P01808;P01807;P01810;P01809	P01806;P01808;P01807;P01810	8;8;8;4;3	8;8;8;4;3	2;2;2;0;0	Ig heavy chain V region 441;Ig heavy chain V region T601;Ig heavy chain V region X44;Ig heavy chain V region J539		>sp|P01806|HVM36_MOUSE Ig heavy chain V region 441 OS=Mus musculus PE=4 SV=1;>sp|P01808|HVM38_MOUSE Ig heavy chain V region T601 OS=Mus musculus PE=1 SV=1;>sp|P01807|HVM37_MOUSE Ig heavy chain V region X44 OS=Mus musculus PE=1 SV=1;>sp|P01810|HVM40_MOUSE I	5	8	8	2	0	0	0	6	6	5	0	0	0	8	8	8	0	0	0	6	6	5	0	0	0	8	8	8	0	0	0	1	1	2	0	0	0	2	2	2	69.8	69.8
P01812	P01812	6	1	1	Ig heavy chain V region MOPC 173		>sp|P01812|HVM42_MOUSE Ig heavy chain V region MOPC 173 OS=Mus musculus PE=1 SV=1	1	6	1	1	0	0	0	4	4	2	0	0	0	6	5	6	0	0	0	0	0	0	0	0	0	1	0	1	0	0	0	0	0	0	0	0	0	1	0	1	38.5	11.1
P01820;P01819	P01820	13;5	13;5	6;1	Ig heavy chain V region PJ14		>sp|P01820|HVM44_MOUSE Ig heavy chain V region PJ14 OS=Mus musculus PE=1 SV=1	2	13	13	6	9	8	11	3	4	2	11	12	11	5	2	5	9	8	11	3	4	2	11	12	11	5	2	5	4	4	5	1	1	1	4	5	4	2	1	2	75.7	75.7
P01823;A0A0A6YXF1	P01823;A0A0A6YXF1	2;1	1;0	1;0	Ig heavy chain V region 36-60		>sp|P01823|HVM47_MOUSE Ig heavy chain V region 36-60 OS=Mus musculus PE=1 SV=1;>tr|A0A0A6YXF1|A0A0A6YXF1_MOUSE Protein Ighv3-4 (Fragment) OS=Mus musculus GN=Ighv3-4 PE=4 SV=1	2	2	1	1	0	0	0	2	2	1	0	0	0	2	0	2	0	0	0	1	1	1	0	0	0	1	0	1	0	0	0	1	1	1	0	0	0	1	0	1	19.5	11.5
P01837;A0A075B5P2	P01837;A0A075B5P2	17;15	17;15	17;15	Ig kappa chain C region	Igkc	>sp|P01837|IGKC_MOUSE Ig kappa chain C region OS=Mus musculus PE=1 SV=1;>tr|A0A075B5P2|A0A075B5P2_MOUSE Protein Igkc (Fragment) OS=Mus musculus GN=Igkc PE=1 SV=1	2	17	17	17	13	13	15	12	13	12	12	17	13	13	13	13	13	13	15	12	13	12	12	17	13	13	13	13	13	13	15	12	13	12	12	17	13	13	13	13	97.2	97.2
Q99JC1;P01844;A0A0G2JGQ8;P01845	Q99JC1;P01844	6;6;2;2	6;6;2;2	6;6;2;2	Ig lambda-2 chain C region	Iglc2	>tr|Q99JC1|Q99JC1_MOUSE Ig lambda-2 chain C region (Fragment) OS=Mus musculus GN=Iglc2 PE=1 SV=1;>sp|P01844|LAC2_MOUSE Ig lambda-2 chain C region OS=Mus musculus GN=Iglc2 PE=1 SV=1	4	6	6	6	1	0	0	3	4	4	0	0	0	2	4	3	1	0	0	3	4	4	0	0	0	2	4	3	1	0	0	3	4	4	0	0	0	2	4	3	61	61
P01863;P01865;A0A0A6YY53;F6TQW2;P01864;P84751	P01863;P01865	15;15;4;4;4;3	13;13;2;2;2;3	13;13;2;2;2;3	Ig gamma-2A chain C region, A allele;Ig gamma-2A chain C region, membrane-bound form	Ighg;Igh-1a	>sp|P01863|GCAA_MOUSE Ig gamma-2A chain C region, A allele OS=Mus musculus GN=Ighg PE=1 SV=1;>sp|P01865|GCAM_MOUSE Ig gamma-2A chain C region, membrane-bound form OS=Mus musculus GN=Igh-1a PE=1 SV=3	6	15	13	13	4	8	6	11	11	11	6	6	5	14	12	14	3	6	4	9	9	9	4	4	3	12	10	12	3	6	4	9	9	9	4	4	3	12	10	12	48.8	43
P01867-2;P01867	P01867-2;P01867	35;33	35;33	8;8	Ig gamma-2B chain C region	Igh-3	>sp|P01867-2|IGG2B_MOUSE Isoform 2 of Ig gamma-2B chain C region OS=Mus musculus GN=Igh-3;>sp|P01867|IGG2B_MOUSE Ig gamma-2B chain C region OS=Mus musculus GN=Igh-3 PE=1 SV=3	2	35	35	8	26	25	25	21	20	19	28	26	24	29	25	24	26	25	25	21	20	19	28	26	24	29	25	24	6	7	6	6	6	4	5	6	5	5	4	5	71.3	71.3
8;99279;99280;99281;99282;99283;99284;99285;99286;99287;99288;99289;99290;99291;99292;99293;99294;99295;99296;99297;99298;99299;99300;99301;99302;99303;99304;99305;99306;99307;99308;99309;99310;99311;99312;99313;99314;99315;99316;99317;99318;99319;99320;99321;99322;99323;99324;99325;99326;99327;99328;99329;99330;99331;99332;99333;99334;99335;99336;99337;99338;99339;99340;99341;99342;99343;99344;9…	4380;5129;10244;10334;10389;12965;13036;17621;18319;18407;19850;21487;33203;35680;35952;44494;44525;45294;45299;48706;48719;55398;83411;83517;83520;84850;84851;87304;88850;95321;95518;96792;99544;100163;100744	22;681;682	140;202;300
P01868;P01869	P01868;P01869	23;22	23;22	3;3	Ig gamma-1 chain C region secreted form;Ig gamma-1 chain C region, membrane-bound form	Ighg1	>sp|P01868|IGHG1_MOUSE Ig gamma-1 chain C region secreted form OS=Mus musculus GN=Ighg1 PE=1 SV=1;>sp|P01869|IGH1M_MOUSE Ig gamma-1 chain C region, membrane-bound form OS=Mus musculus GN=Ighg1 PE=1 SV=2	2	23	23	3	6	6	7	16	18	18	7	6	6	19	17	18	6	6	7	16	18	18	7	6	6	19	17	18	0	0	0	3	3	2	0	0	0	3	3	2	68.8	68.8
P01872;A0A075B5P6;P01872-2;A0A075B6A0	P01872;A0A075B5P6;P01872-2;A0A075B6A0	25;24;24;23	25;24;24;23	25;24;24;23	Ig mu chain C region	Ighm	>sp|P01872|IGHM_MOUSE Ig mu chain C region OS=Mus musculus GN=Ighm PE=1 SV=2;>tr|A0A075B5P6|A0A075B5P6_MOUSE Ig mu chain C region (Fragment) OS=Mus musculus GN=Ighm PE=1 SV=1;>sp|P01872-2|IGHM_MOUSE Isoform 2 of Ig mu chain C region OS=Mus musculus GN=Ighm	4	25	25	25	0	0	0	14	13	14	0	1	0	18	23	13	0	0	0	14	13	14	0	1	0	18	23	13	0	0	0	14	13	14	0	1	0	18	23	13	48.2	48.2
P01878;A0A075B6A3;A0A0A6YXW6	P01878;A0A075B6A3;A0A0A6YXW6	2;1;1	2;1;1	2;1;1	Ig alpha chain C region	Igha	>sp|P01878|IGHA_MOUSE Ig alpha chain C region OS=Mus musculus PE=1 SV=1;>tr|A0A075B6A3|A0A075B6A3_MOUSE Protein Igha (Fragment) OS=Mus musculus GN=Igha PE=1 SV=1;>tr|A0A0A6YXW6|A0A0A6YXW6_MOUSE Protein Igha (Fragment) OS=Mus musculus GN=Igha PE=1 SV=1	3	2	2	2	0	0	0	1	1	1	0	0	0	0	2	1	0	0	0	1	1	1	0	0	0	0	2	1	0	0	0	1	1	1	0	0	0	0	2	1	9.3	9.3
Q91VB8;P01942	Q91VB8;P01942	2;2	1;1	1;1	Hemoglobin subunit alpha	Hba-a2;Hba	>tr|Q91VB8|Q91VB8_MOUSE Alpha globin 1 OS=Mus musculus GN=Hba-a1 PE=1 SV=1;>sp|P01942|HBA_MOUSE Hemoglobin subunit alpha OS=Mus musculus GN=Hba PE=1 SV=2	2	2	1	1	0	0	0	0	0	0	0	1	0	0	0	2	0	0	0	0	0	0	0	0	0	0	0	1	0	0	0	0	0	0	0	0	0	0	0	1	16.9	10.6
P02088	P02088	3	1	1	Hemoglobin subunit beta-1	Hbb-b1	>sp|P02088|HBB1_MOUSE Hemoglobin subunit beta-1 OS=Mus musculus GN=Hbb-b1 PE=1 SV=2	1	3	1	1	1	1	1	1	1	1	1	2	0	1	2	2	0	0	0	0	0	0	0	0	0	0	1	1	0	0	0	0	0	0	0	0	0	0	1	1	21.8	8.8
Q7JCZ0;P03930	Q7JCZ0;P03930	1;1	1;1	1;1	ATP synthase protein 8	mt-Atp8;Mtatp8	>tr|Q7JCZ0|Q7JCZ0_MOUSE ATP synthase protein 8 OS=Mus musculus GN=mt-Atp8 PE=1 SV=1;>sp|P03930|ATP8_MOUSE ATP synthase protein 8 OS=Mus musculus GN=Mtatp8 PE=1 SV=1	2	1	1	1	1	0	0	1	1	1	0	0	0	0	1	1	1	0	0	1	1	1	0	0	0	0	1	1	1	0	0	1	1	1	0	0	0	0	1	1	14.9	14.9
P03977	P03977	5	2	2	Ig kappa chain V-III region 50S10,1		>sp|P03977|KV3A4_MOUSE Ig kappa chain V-III region 50S10,1 OS=Mus musculus PE=1 SV=1	1	5	2	2	2	1	0	3	3	2	1	1	1	5	3	5	0	0	0	0	0	0	0	0	0	2	0	2	0	0	0	0	0	0	0	0	0	2	0	2	72.1	13.5
P05201;F7ALS6	P05201;F7ALS6	2;1	2;1	2;1	Aspartate aminotransferase, cytoplasmic	Got1	>sp|P05201|AATC_MOUSE Aspartate aminotransferase, cytoplasmic OS=Mus musculus GN=Got1 PE=1 SV=3;>tr|F7ALS6|F7ALS6_MOUSE Aspartate aminotransferase, cytoplasmic (Fragment) OS=Mus musculus GN=Got1 PE=1 SV=1	2	2	2	2	1	1	1	1	1	2	1	0	1	1	0	1	1	1	1	1	1	2	1	0	1	1	0	1	1	1	1	1	1	2	1	0	1	1	0	1	6.3	6.3
P05202	P05202	7	7	7	Aspartate aminotransferase, mitochondrial	Got2	>sp|P05202|AATM_MOUSE Aspartate aminotransferase, mitochondrial OS=Mus musculus GN=Got2 PE=1 SV=1	1	7	7	7	4	3	3	4	3	4	1	1	3	4	7	5	4	3	3	4	3	4	1	1	3	4	7	5	4	3	3	4	3	4	1	1	3	4	7	5	19.3	19.3
P05213	P05213	22	22	0	Tubulin alpha-1B chain	Tuba1b	>sp|P05213|TBA1B_MOUSE Tubulin alpha-1B chain OS=Mus musculus GN=Tuba1b PE=1 SV=2	1	22	22	0	17	16	15	18	19	19	15	8	12	11	19	15	17	16	15	18	19	19	15	8	12	11	19	15	0	0	0	0	0	0	0	0	0	0	0	0	59	59
Q5FW91;P05214	Q5FW91;P05214	20;20	1;1	1;1	Tubulin alpha-3 chain	Tuba3a	>tr|Q5FW91|Q5FW91_MOUSE MCG129425 OS=Mus musculus GN=Tuba3a PE=1 SV=1;>sp|P05214|TBA3_MOUSE Tubulin alpha-3 chain OS=Mus musculus GN=Tuba3a PE=1 SV=1	2	20	1	1	13	13	12	16	15	17	12	6	9	10	18	12	0	0	0	1	0	1	0	0	0	0	1	0	0	0	0	1	0	1	0	0	0	0	1	0	55.3	3.3
Q564E2;P06151;G5E8N5;D3Z736;D3YZQ9;D3YVR7;D3YZE4;Q548Z6;P00342	Q564E2;P06151;G5E8N5;D3Z736;D3YZQ9	17;17;15;12;10;2;2;2;2	17;17;15;12;10;2;2;2;2	16;16;14;11;9;1;1;1;1	L-lactate dehydrogenase;L-lactate dehydrogenase A chain	Ldha	>tr|Q564E2|Q564E2_MOUSE L-lactate dehydrogenase OS=Mus musculus GN=Ldha PE=1 SV=1;>sp|P06151|LDHA_MOUSE L-lactate dehydrogenase A chain OS=Mus musculus GN=Ldha PE=1 SV=3;>tr|G5E8N5|G5E8N5_MOUSE L-lactate dehydrogenase OS=Mus musculus GN=Ldha PE=1 SV=1;>tr|	9	17	17	16	9	6	5	8	9	12	4	1	3	3	13	8	9	6	5	8	9	12	4	1	3	3	13	8	9	6	5	8	9	12	4	1	3	3	12	7	53.3	53.3
P06327;A0A075B5Y6	P06327	5;1	2;1	2;1	Ig heavy chain V region VH558 A1/A4	Gm5629	>sp|P06327|HVM52_MOUSE Ig heavy chain V region VH558 A1/A4 OS=Mus musculus GN=Gm5629 PE=2 SV=1	2	5	2	2	1	0	0	4	4	4	1	0	1	4	5	4	0	0	0	1	1	1	0	0	0	1	2	1	0	0	0	1	1	1	0	0	0	1	2	1	40.2	30.8
P06329	P06329	1	1	1	Ig heavy chain V region AC38 15,3		>sp|P06329|HVM50_MOUSE Ig heavy chain V region AC38 15,3 OS=Mus musculus PE=1 SV=1	1	1	1	1	0	0	0	0	0	0	0	0	0	0	1	0	0	0	0	0	0	0	0	0	0	0	1	0	0	0	0	0	0	0	0	0	0	0	1	0	20	20
P06330	P06330	5	1	1	Ig heavy chain V region AC38 205,12		>sp|P06330|HVM51_MOUSE Ig heavy chain V region AC38 205,12 OS=Mus musculus PE=1 SV=1	1	5	1	1	1	1	1	3	4	2	1	1	0	5	3	3	0	0	0	0	0	0	0	0	0	1	0	0	0	0	0	0	0	0	0	0	0	1	0	0	44.1	14.4
P06684;A0A0J9YUU3	P06684	5;1	5;1	5;1	Complement C5;Complement C5 beta chain;Complement C5 alpha chain;C5a anaphylatoxin;Complement C5 alpha chain	C5	>sp|P06684|CO5_MOUSE Complement C5 OS=Mus musculus GN=C5 PE=1 SV=2	2	5	5	5	0	0	0	2	3	2	1	0	0	0	2	1	0	0	0	2	3	2	1	0	0	0	2	1	0	0	0	2	3	2	1	0	0	0	2	1	3.8	3.8
P06728	P06728	12	12	12	Apolipoprotein A-IV	Apoa4	>sp|P06728|APOA4_MOUSE Apolipoprotein A-IV OS=Mus musculus GN=Apoa4 PE=1 SV=3	1	12	12	12	0	0	1	5	4	8	0	0	0	5	11	9	0	0	1	5	4	8	0	0	0	5	11	9	0	0	1	5	4	8	0	0	0	5	11	9	38.7	38.7
P06745;CON__Q3ZBD7;A0A0U1RP97;A0A0U1RQ18;A0A0U1RQ72	P06745;CON__Q3ZBD7	6;3;2;2;1	6;3;2;2;1	6;3;2;2;1	Glucose-6-phosphate isomerase	Gpi	>sp|P06745|G6PI_MOUSE Glucose-6-phosphate isomerase OS=Mus musculus GN=Gpi PE=1 SV=4;>Q3ZBD7 SWISS-PROT:Q3ZBD7 (Bos taurus) Glucose-6-phosphate isomerase	5	6	6	6	1	1	1	1	3	5	0	0	0	0	3	1	1	1	1	1	3	5	0	0	0	0	3	1	1	1	1	1	3	5	0	0	0	0	3	1	13.3	13.3
Q5M9K1;P07309	Q5M9K1;P07309	4;4	4;4	4;4	Transthyretin	Ttr	>tr|Q5M9K1|Q5M9K1_MOUSE Transthyretin OS=Mus musculus GN=Ttr PE=1 SV=1;>sp|P07309|TTHY_MOUSE Transthyretin OS=Mus musculus GN=Ttr PE=1 SV=1	2	4	4	4	0	0	0	1	1	1	0	0	0	1	4	1	0	0	0	1	1	1	0	0	0	1	4	1	0	0	0	1	1	1	0	0	0	1	4	1	51	51
Q542G9;P07356;B0V2N7;B0V2N5;B0V2N8	Q542G9;P07356;B0V2N7;B0V2N5;B0V2N8	14;14;10;10;8	14;14;10;10;8	14;14;10;10;8	Annexin;Annexin A2	Anxa2	>tr|Q542G9|Q542G9_MOUSE Annexin OS=Mus musculus GN=Anxa2 PE=1 SV=1;>sp|P07356|ANXA2_MOUSE Annexin A2 OS=Mus musculus GN=Anxa2 PE=1 SV=2;>tr|B0V2N7|B0V2N7_MOUSE Annexin (Fragment) OS=Mus musculus GN=Anxa2 PE=1 SV=1;>tr|B0V2N5|B0V2N5_MOUSE Annexin (Fragment)	5	14	14	14	9	9	12	10	10	8	9	7	7	7	8	5	9	9	12	10	10	8	9	7	7	7	8	5	9	9	12	10	10	8	9	7	7	7	8	5	37.2	37.2
Q546G4;P07724	Q546G4;P07724	29;29	29;29	28;28	Serum albumin	Alb	>tr|Q546G4|Q546G4_MOUSE Albumin 1 OS=Mus musculus GN=Alb PE=1 SV=1;>sp|P07724|ALBU_MOUSE Serum albumin OS=Mus musculus GN=Alb PE=1 SV=3	2	29	29	28	0	1	0	15	15	15	0	0	0	12	25	14	0	1	0	15	15	15	0	0	0	12	25	14	0	1	0	14	14	14	0	0	0	11	25	13	52.5	52.5
P07742	P07742	3	3	3	Ribonucleoside-diphosphate reductase large subunit	Rrm1	>sp|P07742|RIR1_MOUSE Ribonucleoside-diphosphate reductase large subunit OS=Mus musculus GN=Rrm1 PE=1 SV=2	1	3	3	3	0	1	1	1	3	3	0	0	0	1	0	2	0	1	1	1	3	3	0	0	0	1	0	2	0	1	1	1	3	3	0	0	0	1	0	2	4.2	4.2
P07759;A0A0R4J0I1;Q03734;E9Q499;F2Z405;G3X8T9;P29621;Q91WP6;Q5I2A0;Q80X76	P07759;A0A0R4J0I1	8;4;2;1;1;1;1;1;1;1	8;4;2;1;1;1;1;1;1;1	8;4;2;1;1;1;1;1;1;1	Serine protease inhibitor A3K	Serpina3k	>sp|P07759|SPA3K_MOUSE Serine protease inhibitor A3K OS=Mus musculus GN=Serpina3k PE=1 SV=2;>tr|A0A0R4J0I1|A0A0R4J0I1_MOUSE MCG1051009 OS=Mus musculus GN=Serpina3k PE=1 SV=1	10	8	8	8	0	1	0	4	3	5	0	0	1	4	5	4	0	1	0	4	3	5	0	0	1	4	5	4	0	1	0	4	3	5	0	0	1	4	5	4	28.2	28.2
Q80Y52;P07901;B7ZC50;A2A6A2;B7ZC49	Q80Y52;P07901	43;43;12;7;7	27;27;6;5;5	27;27;6;5;5	Heat shock protein HSP 90-alpha	Hsp90aa1	>tr|Q80Y52|Q80Y52_MOUSE Heat shock protein 90, alpha (Cytosolic), class A member 1 OS=Mus musculus GN=Hsp90aa1 PE=1 SV=2;>sp|P07901|HS90A_MOUSE Heat shock protein HSP 90-alpha OS=Mus musculus GN=Hsp90aa1 PE=1 SV=4	5	43	27	27	32	27	30	33	36	35	19	9	16	26	36	29	18	15	17	18	20	19	9	5	9	15	23	17	18	15	17	18	20	19	9	5	9	15	23	17	52.7	37.5
P08030	P08030	2	2	2	Adenine phosphoribosyltransferase	Aprt	>sp|P08030|APT_MOUSE Adenine phosphoribosyltransferase OS=Mus musculus GN=Aprt PE=1 SV=2	1	2	2	2	2	1	0	2	2	2	0	0	1	0	2	2	2	1	0	2	2	2	0	0	1	0	2	2	2	1	0	2	2	2	0	0	1	0	2	2	14.4	14.4
Q3UAD6;P08113;F7C312	Q3UAD6;P08113	19;19;7	17;17;7	17;17;7	Endoplasmin	Hsp90b1	>tr|Q3UAD6|Q3UAD6_MOUSE Endoplasmin OS=Mus musculus GN=Hsp90b1 PE=1 SV=1;>sp|P08113|ENPL_MOUSE Endoplasmin OS=Mus musculus GN=Hsp90b1 PE=1 SV=2	3	19	17	17	13	12	12	14	16	14	8	4	9	6	13	8	11	10	10	12	14	12	6	3	7	5	11	7	11	10	10	12	14	12	6	3	7	5	11	7	26.9	25.2
P08228	P08228	4	4	4	Superoxide dismutase [Cu-Zn]	Sod1	>sp|P08228|SODC_MOUSE Superoxide dismutase [Cu-Zn] OS=Mus musculus GN=Sod1 PE=1 SV=2	1	4	4	4	2	3	1	3	4	4	1	0	1	2	2	3	2	3	1	3	4	4	1	0	1	2	2	3	2	3	1	3	4	4	1	0	1	2	2	3	32.5	32.5
P08249;A0A0G2JGY4;A0A0G2JF23	P08249	8;3;3	8;3;3	8;3;3	Malate dehydrogenase, mitochondrial	Mdh2	>sp|P08249|MDHM_MOUSE Malate dehydrogenase, mitochondrial OS=Mus musculus GN=Mdh2 PE=1 SV=3	3	8	8	8	6	6	4	7	5	7	5	1	1	5	8	3	6	6	4	7	5	7	5	1	1	5	8	3	6	6	4	7	5	7	5	1	1	5	8	3	32.8	32.8
P09103;E9Q8G8	P09103	20;5	20;5	20;5	Protein disulfide-isomerase	P4hb	>sp|P09103|PDIA1_MOUSE Protein disulfide-isomerase OS=Mus musculus GN=P4hb PE=1 SV=2	2	20	20	20	8	7	7	11	11	13	6	2	3	4	15	6	8	7	7	11	11	13	6	2	3	4	15	6	8	7	7	11	11	13	6	2	3	4	15	6	40.9	40.9
P09242;B1AXF5;E9Q7P8	P09242;B1AXF5;E9Q7P8	2;1;1	2;1;1	2;1;1	Alkaline phosphatase, tissue-nonspecific isozyme;Alkaline phosphatase	Alpl	>sp|P09242|PPBT_MOUSE Alkaline phosphatase, tissue-nonspecific isozyme OS=Mus musculus GN=Alpl PE=1 SV=2;>tr|B1AXF5|B1AXF5_MOUSE Alkaline phosphatase (Fragment) OS=Mus musculus GN=Alpl PE=1 SV=7;>tr|E9Q7P8|E9Q7P8_MOUSE Alkaline phosphatase (Fragment) OS=Mu	3	2	2	2	0	0	0	2	2	2	0	0	1	0	0	1	0	0	0	2	2	2	0	0	1	0	0	1	0	0	0	2	2	2	0	0	1	0	0	1	5.3	5.3
P09405	P09405	25	25	25	Nucleolin	Ncl	>sp|P09405|NUCL_MOUSE Nucleolin OS=Mus musculus GN=Ncl PE=1 SV=2	1	25	25	25	15	9	10	17	16	18	9	4	12	9	24	10	15	9	10	17	16	18	9	4	12	9	24	10	15	9	10	17	16	18	9	4	12	9	24	10	32	32
P09411;S4R2M7;P09041	P09411;S4R2M7	12;6;4	12;6;4	12;6;4	Phosphoglycerate kinase 1;Phosphoglycerate kinase	Pgk1	>sp|P09411|PGK1_MOUSE Phosphoglycerate kinase 1 OS=Mus musculus GN=Pgk1 PE=1 SV=4;>tr|S4R2M7|S4R2M7_MOUSE Phosphoglycerate kinase OS=Mus musculus GN=Pgk1 PE=1 SV=1	3	12	12	12	8	8	8	10	10	11	5	1	3	3	8	6	8	8	8	10	10	11	5	1	3	3	8	6	8	8	8	10	10	11	5	1	3	3	8	6	34.1	34.1
P09528	P09528	6	6	6	Ferritin heavy chain;Ferritin heavy chain, N-terminally processed	Fth1	>sp|P09528|FRIH_MOUSE Ferritin heavy chain OS=Mus musculus GN=Fth1 PE=1 SV=2	1	6	6	6	1	0	0	5	5	4	0	0	0	3	6	4	1	0	0	5	5	4	0	0	0	3	6	4	1	0	0	5	5	4	0	0	0	3	6	4	42.3	42.3
Q4FJX9;P09671	Q4FJX9;P09671	1;1	1;1	1;1	Superoxide dismutase;Superoxide dismutase [Mn], mitochondrial	Sod2	>tr|Q4FJX9|Q4FJX9_MOUSE Superoxide dismutase OS=Mus musculus GN=Sod2 PE=1 SV=1;>sp|P09671|SODM_MOUSE Superoxide dismutase [Mn], mitochondrial OS=Mus musculus GN=Sod2 PE=1 SV=3	2	1	1	1	0	0	0	1	0	1	1	0	0	0	1	0	0	0	0	1	0	1	1	0	0	0	1	0	0	0	0	1	0	1	1	0	0	0	1	0	6.3	6.3
Q4FJV4;P10107	Q4FJV4;P10107	3;3	3;3	3;3	Annexin;Annexin A1	Anxa1	>tr|Q4FJV4|Q4FJV4_MOUSE Annexin OS=Mus musculus GN=Anxa1 PE=1 SV=1;>sp|P10107|ANXA1_MOUSE Annexin A1 OS=Mus musculus GN=Anxa1 PE=1 SV=2	2	3	3	3	1	1	1	1	3	0	2	0	2	1	0	2	1	1	1	1	3	0	2	0	2	1	0	2	1	1	1	1	3	0	2	0	2	1	0	2	10.1	10.1
Q58E64;P10126;D3Z3I8;D3YZ68;P62631	Q58E64;P10126;D3Z3I8;D3YZ68;P62631	16;16;11;11;9	16;16;11;11;9	16;16;11;11;9	Elongation factor 1-alpha;Elongation factor 1-alpha 1;Elongation factor 1-alpha 2	Eef1a1;Eef1a2	>tr|Q58E64|Q58E64_MOUSE Elongation factor 1-alpha OS=Mus musculus GN=Eef1a1 PE=1 SV=1;>sp|P10126|EF1A1_MOUSE Elongation factor 1-alpha 1 OS=Mus musculus GN=Eef1a1 PE=1 SV=3;>tr|D3Z3I8|D3Z3I8_MOUSE Elongation factor 1-alpha 1 (Fragment) OS=Mus musculus GN=E	5	16	16	16	10	9	10	11	10	12	12	11	10	11	13	11	10	9	10	11	10	12	12	11	10	11	13	11	10	9	10	11	10	12	12	11	10	11	13	11	41.6	41.6
P10518	P10518	2	2	2	Delta-aminolevulinic acid dehydratase	Alad	>sp|P10518|HEM2_MOUSE Delta-aminolevulinic acid dehydratase OS=Mus musculus GN=Alad PE=1 SV=1	1	2	2	2	0	0	0	0	0	1	0	0	0	0	2	0	0	0	0	0	0	1	0	0	0	0	2	0	0	0	0	0	0	1	0	0	0	0	2	0	8.8	8.8
P10639	P10639	3	3	3	Thioredoxin	Txn	>sp|P10639|THIO_MOUSE Thioredoxin OS=Mus musculus GN=Txn PE=1 SV=3	1	3	3	3	3	2	3	3	3	3	3	3	3	3	2	3	3	2	3	3	3	3	3	3	3	3	2	3	3	2	3	3	3	3	3	3	3	3	2	3	22.9	22.9
P10852;P10852-2;A0A0U1RPK4;A0A0U1RP98	P10852;P10852-2;A0A0U1RPK4	3;3;2;1	3;3;2;1	3;3;2;1	4F2 cell-surface antigen heavy chain	Slc3a2	>sp|P10852|4F2_MOUSE 4F2 cell-surface antigen heavy chain OS=Mus musculus GN=Slc3a2 PE=1 SV=1;>sp|P10852-2|4F2_MOUSE Isoform 2 of 4F2 cell-surface antigen heavy chain OS=Mus musculus GN=Slc3a2;>tr|A0A0U1RPK4|A0A0U1RPK4_MOUSE 4F2 cell-surface antigen heavy	4	3	3	3	1	1	0	1	1	1	1	0	1	0	3	2	1	1	0	1	1	1	1	0	1	0	3	2	1	1	0	1	1	1	1	0	1	0	3	2	6.7	6.7
P10922	P10922	2	2	2	Histone H1,0;Histone H1,0, N-terminally processed	H1f0	>sp|P10922|H10_MOUSE Histone H1,0 OS=Mus musculus GN=H1f0 PE=2 SV=4	1	2	2	2	0	2	2	1	0	0	2	0	0	0	0	0	0	2	2	1	0	0	2	0	0	0	0	0	0	2	2	1	0	0	2	0	0	0	0	0	8.8	8.8
P11031	P11031	2	2	2	Activated RNA polymerase II transcriptional coactivator p15	Sub1	>sp|P11031|TCP4_MOUSE Activated RNA polymerase II transcriptional coactivator p15 OS=Mus musculus GN=Sub1 PE=1 SV=3	1	2	2	2	0	0	0	1	0	1	0	0	1	0	1	0	0	0	0	1	0	1	0	0	1	0	1	0	0	0	0	1	0	1	0	0	1	0	1	0	18.9	18.9
P11260	P11260	3	3	3	LINE-1 retrotransposable element ORF1 protein		>sp|P11260|LORF1_MOUSE LINE-1 retrotransposable element ORF1 protein OS=Mus musculus PE=1 SV=2	1	3	3	3	0	0	0	0	1	1	0	0	0	0	3	0	0	0	0	0	1	1	0	0	0	0	3	0	0	0	0	0	1	1	0	0	0	0	3	0	11.5	11.5
Q3TA96;P11438	Q3TA96;P11438	3;3	3;3	3;3	Lysosome-associated membrane glycoprotein 1	Lamp1	>tr|Q3TA96|Q3TA96_MOUSE Lysosomal membrane glycoprotein 1, isoform CRA_c OS=Mus musculus GN=Lamp1 PE=1 SV=1;>sp|P11438|LAMP1_MOUSE Lysosome-associated membrane glycoprotein 1 OS=Mus musculus GN=Lamp1 PE=1 SV=2	2	3	3	3	1	0	1	3	3	2	1	2	2	2	2	2	1	0	1	3	3	2	1	2	2	2	2	2	1	0	1	3	3	2	1	2	2	2	2	2	7.6	7.6
P11440;D3Z2T9	P11440;D3Z2T9	10;8	10;8	8;6	Cyclin-dependent kinase 1	Cdk1	>sp|P11440|CDK1_MOUSE Cyclin-dependent kinase 1 OS=Mus musculus GN=Cdk1 PE=1 SV=3;>tr|D3Z2T9|D3Z2T9_MOUSE Cyclin-dependent kinase 1 (Fragment) OS=Mus musculus GN=Cdk1 PE=1 SV=1	2	10	10	8	2	2	0	6	4	8	0	0	0	4	8	4	2	2	0	6	4	8	0	0	0	4	8	4	1	2	0	5	4	6	0	0	0	3	6	3	41.8	41.8
Q71LX8;P11499;E9Q3D6;E9PX27;E9Q0C3;D3Z1R1;REV__Q8BL66	Q71LX8;P11499	45;45;14;7;6;5;1	45;45;14;7;6;5;1	27;27;9;3;6;1;0	Heat shock protein HSP 90-beta	Hsp90ab1	>tr|Q71LX8|Q71LX8_MOUSE Heat shock protein 84b OS=Mus musculus GN=Hsp90ab1 PE=1 SV=1;>sp|P11499|HS90B_MOUSE Heat shock protein HSP 90-beta OS=Mus musculus GN=Hsp90ab1 PE=1 SV=3	7	45	45	27	32	29	30	37	36	39	27	13	23	31	38	35	32	29	30	37	36	39	27	13	23	31	38	35	16	15	15	20	18	21	15	8	14	19	23	22	54.1	54.1
P11983;P11983-2;F2Z483	P11983;P11983-2	18;15;4	18;15;4	18;15;4	T-complex protein 1 subunit alpha	Tcp1	>sp|P11983|TCPA_MOUSE T-complex protein 1 subunit alpha OS=Mus musculus GN=Tcp1 PE=1 SV=3;>sp|P11983-2|TCPA_MOUSE Isoform 2 of T-complex protein 1 subunit alpha OS=Mus musculus GN=Tcp1	3	18	18	18	7	8	4	7	6	8	4	1	4	3	17	8	7	8	4	7	6	8	4	1	4	3	17	8	7	8	4	7	6	8	4	1	4	3	17	8	45.9	45.9
Q4JFI8;P12246	Q4JFI8;P12246	2;2	2;2	2;2	Serum amyloid P-component	Apcs	>tr|Q4JFI8|Q4JFI8_MOUSE Pentaxin OS=Mus musculus GN=Apcs PE=1 SV=1;>sp|P12246|SAMP_MOUSE Serum amyloid P-component OS=Mus musculus GN=Apcs PE=1 SV=2	2	2	2	2	0	0	0	1	1	1	0	0	0	1	2	2	0	0	0	1	1	1	0	0	0	1	2	2	0	0	0	1	1	1	0	0	0	1	2	2	14.3	14.3
P12382;Q8C605;Q9WUA3-2;P47857;Q9WUA3;P47857-2;P47857-3	P12382	5;1;1;1;1;1;1	5;1;1;1;1;1;1	5;1;1;1;1;1;1	ATP-dependent 6-phosphofructokinase, liver type	Pfkl	>sp|P12382|PFKAL_MOUSE ATP-dependent 6-phosphofructokinase, liver type OS=Mus musculus GN=Pfkl PE=1 SV=4	7	5	5	5	1	2	1	2	2	3	1	1	0	1	4	1	1	2	1	2	2	3	1	1	0	1	4	1	1	2	1	2	2	3	1	1	0	1	4	1	9.9	9.9
P12815-2;P12815	P12815-2;P12815	1;1	1;1	1;1	Programmed cell death protein 6	Pdcd6	>sp|P12815-2|PDCD6_MOUSE Isoform 2 of Programmed cell death protein 6 OS=Mus musculus GN=Pdcd6;>sp|P12815|PDCD6_MOUSE Programmed cell death protein 6 OS=Mus musculus GN=Pdcd6 PE=1 SV=2	2	1	1	1	1	1	0	1	1	1	0	0	0	0	0	0	1	1	0	1	1	1	0	0	0	0	0	0	1	1	0	1	1	1	0	0	0	0	0	0	5.8	5.8
P13020;P13020-2;A0A0J9YUQ8;CON__Q3SX14;A6PWS5;A0A0J9YV37;A0A0J9YUJ8	P13020;P13020-2;A0A0J9YUQ8	19;18;12;8;5;5;3	19;18;12;8;5;5;3	19;18;12;8;5;5;3	Gelsolin	Gsn	>sp|P13020|GELS_MOUSE Gelsolin OS=Mus musculus GN=Gsn PE=1 SV=3;>sp|P13020-2|GELS_MOUSE Isoform 2 of Gelsolin OS=Mus musculus GN=Gsn;>tr|A0A0J9YUQ8|A0A0J9YUQ8_MOUSE Gelsolin (Fragment) OS=Mus musculus GN=Gsn PE=1 SV=1	7	19	19	19	0	0	2	10	10	16	0	0	0	10	16	10	0	0	2	10	10	16	0	0	0	10	16	10	0	0	2	10	10	16	0	0	0	10	16	10	32.6	32.6
P14106	P14106	1	1	1	Complement C1q subcomponent subunit B	C1qb	>sp|P14106|C1QB_MOUSE Complement C1q subcomponent subunit B OS=Mus musculus GN=C1qb PE=1 SV=2	1	1	1	1	0	0	0	0	0	1	0	0	0	1	1	1	0	0	0	0	0	1	0	0	0	1	1	1	0	0	0	0	0	1	0	0	0	1	1	1	4.7	4.7
P14115	P14115	2	2	2	60S ribosomal protein L27a	Rpl27a	>sp|P14115|RL27A_MOUSE 60S ribosomal protein L27a OS=Mus musculus GN=Rpl27a PE=1 SV=5	1	2	2	2	0	0	1	0	0	0	0	0	0	0	2	0	0	0	1	0	0	0	0	0	0	0	2	0	0	0	1	0	0	0	0	0	0	0	2	0	14.2	14.2
Q5M9N8;P14148;F6XI62	Q5M9N8;P14148;F6XI62	7;7;4	7;7;4	7;7;4	60S ribosomal protein L7	Rpl7	>tr|Q5M9N8|Q5M9N8_MOUSE 60S ribosomal protein L7 OS=Mus musculus GN=Rpl7 PE=1 SV=1;>sp|P14148|RL7_MOUSE 60S ribosomal protein L7 OS=Mus musculus GN=Rpl7 PE=1 SV=2;>tr|F6XI62|F6XI62_MOUSE 60S ribosomal protein L7 (Fragment) OS=Mus musculus GN=Rpl7 PE=1 SV=1	3	7	7	7	1	1	2	2	2	2	3	2	3	0	7	3	1	1	2	2	2	2	3	2	3	0	7	3	1	1	2	2	2	2	3	2	3	0	7	3	25.6	25.6
P14206	P14206	9	9	9	40S ribosomal protein SA	Rpsa	>sp|P14206|RSSA_MOUSE 40S ribosomal protein SA OS=Mus musculus GN=Rpsa PE=1 SV=4	1	9	9	9	4	3	3	5	5	6	5	1	5	4	8	4	4	3	3	5	5	6	5	1	5	4	8	4	4	3	3	5	5	6	5	1	5	4	8	4	42.4	42.4
P14602;P14602-2;P14602-3;D3YZ06	P14602;P14602-2;P14602-3;D3YZ06	13;12;11;10	13;12;11;10	13;12;11;10	Heat shock protein beta-1	Hspb1	>sp|P14602|HSPB1_MOUSE Heat shock protein beta-1 OS=Mus musculus GN=Hspb1 PE=1 SV=3;>sp|P14602-2|HSPB1_MOUSE Isoform B of Heat shock protein beta-1 OS=Mus musculus GN=Hspb1;>sp|P14602-3|HSPB1_MOUSE Isoform C of Heat shock protein beta-1 OS=Mus musculus GN=	4	13	13	13	9	7	4	11	12	11	5	1	4	7	8	7	9	7	4	11	12	11	5	1	4	7	8	7	9	7	4	11	12	11	5	1	4	7	8	7	77.5	77.5
P14685;F7B7L8	P14685	3;1	3;1	3;1	26S proteasome non-ATPase regulatory subunit 3	Psmd3	>sp|P14685|PSMD3_MOUSE 26S proteasome non-ATPase regulatory subunit 3 OS=Mus musculus GN=Psmd3 PE=1 SV=3	2	3	3	3	1	1	1	0	1	1	1	0	0	0	3	1	1	1	1	0	1	1	1	0	0	0	3	1	1	1	1	0	1	1	1	0	0	0	3	1	7	7
P14733;A0A0R4J0Q5;P21619;P21619-2	P14733	26;3;3;2	26;3;3;2	25;2;2;1	Lamin-B1	Lmnb1	>sp|P14733|LMNB1_MOUSE Lamin-B1 OS=Mus musculus GN=Lmnb1 PE=1 SV=3	4	26	26	25	10	8	7	11	13	16	8	2	7	10	17	13	10	8	7	11	13	16	8	2	7	10	17	13	10	8	7	11	12	16	8	2	6	10	16	13	46.1	46.1
Q5M8R8;P14869;E9Q070;S4R1N1;D3YVM5	Q5M8R8;P14869;E9Q070;S4R1N1;D3YVM5	8;8;7;6;5	8;8;7;6;5	8;8;7;6;5	60S acidic ribosomal protein P0	Rplp0;Gm8730	>tr|Q5M8R8|Q5M8R8_MOUSE 60S acidic ribosomal protein P0 OS=Mus musculus GN=Rplp0 PE=1 SV=1;>sp|P14869|RLA0_MOUSE 60S acidic ribosomal protein P0 OS=Mus musculus GN=Rplp0 PE=1 SV=3;>tr|E9Q070|E9Q070_MOUSE 60S acidic ribosomal protein P0 OS=Mus musculus GN=G	5	8	8	8	6	4	4	4	4	4	3	2	4	3	7	4	6	4	4	4	4	4	3	2	4	3	7	4	6	4	4	4	4	4	3	2	4	3	7	4	38.5	38.5
Q5NC80;Q5NC81;P15532	Q5NC80;Q5NC81;P15532	5;5;5	1;1;1	1;1;1	Nucleoside diphosphate kinase;Nucleoside diphosphate kinase A	Nme1	>tr|Q5NC80|Q5NC80_MOUSE Nucleoside diphosphate kinase (Fragment) OS=Mus musculus GN=Nme1 PE=1 SV=1;>tr|Q5NC81|Q5NC81_MOUSE Nucleoside diphosphate kinase OS=Mus musculus GN=Nme1 PE=1 SV=1;>sp|P15532|NDKA_MOUSE Nucleoside diphosphate kinase A OS=Mus musculus	3	5	1	1	4	3	4	4	4	5	3	1	3	2	1	3	1	1	1	1	1	1	1	0	1	1	0	1	1	1	1	1	1	1	1	0	1	1	0	1	45.7	7.9
Q5SZA3;P15864;P43274;I7HFT9;Q07133	Q5SZA3;P15864;P43274	9;9;6;4;4	9;9;6;4;4	1;1;0;0;0	Histone H1,2;Histone H1,4	Hist1h1c;Hist1h1e	>tr|Q5SZA3|Q5SZA3_MOUSE Histone H1,2 OS=Mus musculus GN=Hist1h1c PE=1 SV=1;>sp|P15864|H12_MOUSE Histone H1,2 OS=Mus musculus GN=Hist1h1c PE=1 SV=2;>sp|P43274|H14_MOUSE Histone H1,4 OS=Mus musculus GN=Hist1h1e PE=1 SV=2	5	9	9	1	4	5	5	5	4	4	8	3	3	5	8	6	4	5	5	5	4	4	8	3	3	5	8	6	1	1	1	1	1	1	1	1	0	1	1	1	29.7	29.7
Q8C253;P16110	Q8C253;P16110	2;2	2;2	2;2	Galectin;Galectin-3	Lgals3	>tr|Q8C253|Q8C253_MOUSE Galectin OS=Mus musculus GN=Lgals3 PE=1 SV=1;>sp|P16110|LEG3_MOUSE Galectin-3 OS=Mus musculus GN=Lgals3 PE=1 SV=3	2	2	2	2	0	1	2	1	1	1	1	0	1	0	0	0	0	1	2	1	1	1	1	0	1	0	0	0	0	1	2	1	1	1	1	0	1	0	0	0	9.5	9.5
P16125;D3Z7F0;A0A0N4SVV8	P16125;D3Z7F0	6;4;2	5;3;1	5;3;1	L-lactate dehydrogenase B chain;L-lactate dehydrogenase	Ldhb	>sp|P16125|LDHB_MOUSE L-lactate dehydrogenase B chain OS=Mus musculus GN=Ldhb PE=1 SV=2;>tr|D3Z7F0|D3Z7F0_MOUSE L-lactate dehydrogenase (Fragment) OS=Mus musculus GN=Ldhb PE=1 SV=1	3	6	5	5	2	2	4	1	2	3	2	1	0	0	2	3	2	2	4	1	2	3	2	1	0	0	1	2	2	2	4	1	2	3	2	1	0	0	1	2	22.8	19.2
P17156	P17156	15	2	2	Heat shock-related 70 kDa protein 2	Hspa2	>sp|P17156|HSP72_MOUSE Heat shock-related 70 kDa protein 2 OS=Mus musculus GN=Hspa2 PE=1 SV=2	1	15	2	2	11	10	10	13	12	13	12	9	10	12	12	13	0	0	1	0	0	0	1	0	0	0	1	0	0	0	1	0	0	0	1	0	0	0	1	0	21	4.3
Q5FW97;P17182;Q6PHC1;B0QZL1;B1ARR7;B1ARR6;D3Z2S4;A0A0N4SUX5;Q545V3;P17183;A0A0N4SUI6;D3YVD3;Q5SX59;D3Z6E4;A0A0N4SUW8;Q5SX61;Q5SX60	Q5FW97;P17182;Q6PHC1	28;28;21;12;10;4;3;3;3;3;2;2;2;2;1;1;1	28;28;21;12;10;4;3;3;3;3;2;2;2;2;1;1;1	26;26;20;10;9;3;1;1;1;1;1;1;0;1;1;0;0	Alpha-enolase	EG433182;Eno1	>tr|Q5FW97|Q5FW97_MOUSE Alpha-enolase OS=Mus musculus GN=EG433182 PE=1 SV=1;>sp|P17182|ENOA_MOUSE Alpha-enolase OS=Mus musculus GN=Eno1 PE=1 SV=3;>tr|Q6PHC1|Q6PHC1_MOUSE Alpha-enolase OS=Mus musculus GN=Eno1 PE=1 SV=1	17	28	28	26	14	12	11	17	16	22	10	4	6	13	23	13	14	12	11	17	16	22	10	4	6	13	23	13	13	11	10	16	15	21	9	2	5	12	21	12	67.7	67.7
Q5SVY2;P17742;F8VPN3;V9GXC1;V9GX31	Q5SVY2;P17742	13;13;5;2;2	13;13;5;2;2	13;13;5;2;2	Peptidyl-prolyl cis-trans isomerase;Peptidyl-prolyl cis-trans isomerase A;Peptidyl-prolyl cis-trans isomerase A, N-terminally processed	Ppia	>tr|Q5SVY2|Q5SVY2_MOUSE Peptidyl-prolyl cis-trans isomerase OS=Mus musculus GN=Ppia PE=1 SV=1;>sp|P17742|PPIA_MOUSE Peptidyl-prolyl cis-trans isomerase A OS=Mus musculus GN=Ppia PE=1 SV=2	5	13	13	13	10	8	9	10	10	10	9	5	5	8	12	7	10	8	9	10	10	10	9	5	5	8	12	7	10	8	9	10	10	10	9	5	5	8	12	7	75	75
P17751;H7BXC3	P17751;H7BXC3	7;6	7;6	7;6	Triosephosphate isomerase	Tpi1	>sp|P17751|TPIS_MOUSE Triosephosphate isomerase OS=Mus musculus GN=Tpi1 PE=1 SV=4;>tr|H7BXC3|H7BXC3_MOUSE Triosephosphate isomerase OS=Mus musculus GN=Tpi1 PE=1 SV=1	2	7	7	7	3	3	3	3	4	3	2	0	2	3	4	3	3	3	3	3	4	3	2	0	2	3	4	3	3	3	3	3	4	3	2	0	2	3	4	3	29.4	29.4
P17809	P17809	3	3	3	Solute carrier family 2, facilitated glucose transporter member 1	Slc2a1	>sp|P17809|GTR1_MOUSE Solute carrier family 2, facilitated glucose transporter member 1 OS=Mus musculus GN=Slc2a1 PE=1 SV=4	1	3	3	3	1	2	1	2	2	2	0	0	2	2	1	1	1	2	1	2	2	2	0	0	2	2	1	1	1	2	1	2	2	2	0	0	2	2	1	1	5.7	5.7
Q3TU85;Q61696;P17879	Q3TU85;Q61696;P17879	9;9;9	4;4;4	2;2;2	Heat shock 70 kDa protein 1A;Heat shock 70 kDa protein 1B	Hspa1b;Hspa1a	>tr|Q3TU85|Q3TU85_MOUSE Heat shock 70 kDa protein 1A OS=Mus musculus GN=Hspa1b PE=1 SV=1;>sp|Q61696|HS71A_MOUSE Heat shock 70 kDa protein 1A OS=Mus musculus GN=Hspa1a PE=1 SV=2;>sp|P17879|HS71B_MOUSE Heat shock 70 kDa protein 1B OS=Mus musculus GN=Hspa1b P	3	9	4	2	6	5	7	6	7	8	8	4	5	5	4	9	2	1	3	1	2	3	3	1	0	1	0	4	1	0	2	0	1	2	2	0	0	0	0	2	16.5	7.6
Q542J9;P17918;A0A140T8V5	Q542J9;P17918;A0A140T8V5	8;8;6	8;8;6	8;8;6	Proliferating cell nuclear antigen	Pcna	>tr|Q542J9|Q542J9_MOUSE Proliferating cell nuclear antigen OS=Mus musculus GN=Pcna PE=1 SV=1;>sp|P17918|PCNA_MOUSE Proliferating cell nuclear antigen OS=Mus musculus GN=Pcna PE=1 SV=2;>tr|A0A140T8V5|A0A140T8V5_MOUSE Proliferating cell nuclear antigen OS=Mu	3	8	8	8	3	5	2	4	6	7	0	0	1	1	5	1	3	5	2	4	6	7	0	0	1	1	5	1	3	5	2	4	6	7	0	0	1	1	5	1	44.1	44.1
Q3UCD9;P18242;F6Y6L6;F8WIR1	Q3UCD9;P18242;F6Y6L6;F8WIR1	4;4;3;2	4;4;3;2	4;4;3;2	Cathepsin D	Ctsd	>tr|Q3UCD9|Q3UCD9_MOUSE Cathepsin D OS=Mus musculus GN=Ctsd PE=1 SV=1;>sp|P18242|CATD_MOUSE Cathepsin D OS=Mus musculus GN=Ctsd PE=1 SV=1;>tr|F6Y6L6|F6Y6L6_MOUSE Cathepsin D (Fragment) OS=Mus musculus GN=Ctsd PE=1 SV=1;>tr|F8WIR1|F8WIR1_MOUSE Cathepsin D O	4	4	4	4	3	2	2	3	1	0	2	1	1	1	2	1	3	2	2	3	1	0	2	1	1	1	2	1	3	2	2	3	1	0	2	1	1	1	2	1	13.7	13.7
P18525	P18525	6	3	0	Ig heavy chain V region 5-84		>sp|P18525|HVM54_MOUSE Ig heavy chain V region 5-84 OS=Mus musculus PE=1 SV=1	1	6	3	0	0	0	0	4	4	4	0	0	0	4	5	5	0	0	0	1	1	1	0	0	0	1	2	2	0	0	0	0	0	0	0	0	0	0	0	0	75.2	48.7
P18526	P18526	5	1	1	Ig heavy chain V region 345		>sp|P18526|HVM55_MOUSE Ig heavy chain V region 345 OS=Mus musculus PE=1 SV=1	1	5	1	1	0	0	0	3	4	4	0	0	0	4	3	5	0	0	0	0	1	1	0	0	0	0	0	1	0	0	0	0	1	1	0	0	0	0	0	1	45.3	18.8
P18527	P18527	6	5	3	Ig heavy chain V region 914		>sp|P18527|HVM56_MOUSE Ig heavy chain V region 914 OS=Mus musculus PE=1 SV=1	1	6	5	3	0	0	0	4	4	4	0	0	0	5	5	5	0	0	0	3	3	3	0	0	0	4	4	4	0	0	0	2	2	2	0	0	0	3	3	3	80.4	69.1
P18528	P18528	6	6	3	Ig heavy chain V region 6,96		>sp|P18528|HVM57_MOUSE Ig heavy chain V region 6,96 OS=Mus musculus PE=4 SV=1	1	6	6	3	0	0	0	6	6	6	0	0	0	5	4	5	0	0	0	6	6	6	0	0	0	5	4	5	0	0	0	3	3	3	0	0	0	2	1	2	73.5	73.5
P18531;A0A075B5S8;A0A075B5S6	P18531;A0A075B5S8	3;2;1	3;2;1	2;1;1	Ig heavy chain V region 3-6	Ighv3-6	>sp|P18531|HVM60_MOUSE Ig heavy chain V region 3-6 OS=Mus musculus GN=Ighv3-6 PE=1 SV=1;>tr|A0A075B5S8|A0A075B5S8_MOUSE Ig heavy chain V region 3-6 OS=Mus musculus GN=Ighv3-6 PE=1 SV=1	3	3	3	2	0	0	0	2	3	1	0	0	0	3	2	3	0	0	0	2	3	1	0	0	0	3	2	3	0	0	0	1	2	1	0	0	0	2	2	2	26.7	26.7
P18532	P18532	3	2	2	Ig heavy chain V region 1B43		>sp|P18532|HVM61_MOUSE Ig heavy chain V region 1B43 OS=Mus musculus PE=1 SV=1	1	3	2	2	0	0	0	2	2	1	0	0	0	1	1	1	0	0	0	1	1	1	0	0	0	0	1	0	0	0	0	1	1	1	0	0	0	0	1	0	44	36.2
P18760;F8WGL3;Q3UHW9;P45591	P18760;F8WGL3	7;6;2;2	7;6;2;2	6;5;1;1	Cofilin-1	Cfl1	>sp|P18760|COF1_MOUSE Cofilin-1 OS=Mus musculus GN=Cfl1 PE=1 SV=3;>tr|F8WGL3|F8WGL3_MOUSE Cofilin-1 OS=Mus musculus GN=Cfl1 PE=1 SV=1	4	7	7	6	5	3	3	4	4	4	2	2	2	3	6	3	5	3	3	4	4	4	2	2	2	3	6	3	4	3	3	4	4	4	2	2	2	3	6	3	51.8	51.8
P18872-2;P18872;A2A610;F7BLT7;A2AE31;D3Z2M7;A2AE32;B2RVZ3;A2AE33;Z4YKV1;Q66L47;P20612;Q9DC51;Q3V3I2;P50149;B2RSH2;P63094-2;Q8CGK7;P63094;Q6R0H7-4;Q6R0H7	P18872-2;P18872;A2A610;F7BLT7;A2AE31;D3Z2M7;A2AE32;B2RVZ3;A2AE33;Z4YKV1;Q66L47;P20612;Q9DC51;Q3V3I2;P50149;B2RSH2;P63094-2;Q8CGK7;P63094;Q6R0H7-4;Q6R0H7	2;2;1;1;1;1;1;1;1;1;1;1;1;1;1;1;1;1;1;1;1	2;2;1;1;1;1;1;1;1;1;1;1;1;1;1;1;1;1;1;1;1	1;1;0;1;0;1;0;0;0;0;0;0;0;0;0;0;0;0;0;0;0	Guanine nucleotide-binding protein G(o) subunit alpha;Guanine nucleotide-binding protein G(t) subunit alpha-1;Guanine nucleotide-binding protein G(k) subunit alpha;Guanine nucleotide-binding protein G(t) subunit alpha-3;Guanine nucleotide-binding protein G(t) subunit alpha-2;Guanine nucleotide-binding protein G(i) subunit alpha-1;Guanine nucleotide-binding protein G(s) subunit alpha isoforms shor…	Gnao1;Gnas;Gnat2;Gnat3;Gnal;Gnat1;Gnai3;Gnai1	>sp|P18872-2|GNAO_MOUSE Isoform Alpha-2 of Guanine nucleotide-binding protein G(o) subunit alpha OS=Mus musculus GN=Gnao1;>sp|P18872|GNAO_MOUSE Guanine nucleotide-binding protein G(o) subunit alpha OS=Mus musculus GN=Gnao1 PE=1 SV=3;>tr|A2A610|A2A610_MOUSE	21	2	2	1	1	2	0	1	1	1	0	1	0	1	1	1	1	2	0	1	1	1	0	1	0	1	1	1	0	1	0	0	0	0	0	0	0	0	0	0	5.6	5.6
P18911-3;P18911-2;P18911;D3YZY4;P22605-4;P22605-3;P22605-2;P11416-2;P11416;P22605	P18911-3;P18911-2;P18911	5;5;5;2;1;1;1;1;1;1	5;5;5;2;1;1;1;1;1;1	5;5;5;2;1;1;1;1;1;1	Retinoic acid receptor gamma	Rarg	>sp|P18911-3|RARG_MOUSE Isoform 3 of Retinoic acid receptor gamma OS=Mus musculus GN=Rarg;>sp|P18911-2|RARG_MOUSE Isoform 2 of Retinoic acid receptor gamma OS=Mus musculus GN=Rarg;>sp|P18911|RARG_MOUSE Retinoic acid receptor gamma OS=Mus musculus GN=Rarg P	10	5	5	5	0	0	0	2	2	2	0	0	0	0	5	0	0	0	0	2	2	2	0	0	0	0	5	0	0	0	0	2	2	2	0	0	0	0	5	0	14.1	14.1
P19157	P19157	1	1	1	Glutathione S-transferase P 1	Gstp1	>sp|P19157|GSTP1_MOUSE Glutathione S-transferase P 1 OS=Mus musculus GN=Gstp1 PE=1 SV=2	1	1	1	1	1	0	0	1	1	1	0	0	0	1	1	1	1	0	0	1	1	1	0	0	0	1	1	1	1	0	0	1	1	1	0	0	0	1	1	1	5.2	5.2
Q5M9M0;P19253;A0A140T8K2	Q5M9M0;P19253;A0A140T8K2	4;4;3	4;4;3	4;4;3	60S ribosomal protein L13a	Rpl13a	>tr|Q5M9M0|Q5M9M0_MOUSE 60S ribosomal protein L13a OS=Mus musculus GN=Rpl13a PE=1 SV=1;>sp|P19253|RL13A_MOUSE 60S ribosomal protein L13a OS=Mus musculus GN=Rpl13a PE=1 SV=4;>tr|A0A140T8K2|A0A140T8K2_MOUSE Protein Rpl13a-ps1 OS=Mus musculus GN=Rpl13a-ps1 PE	3	4	4	4	0	1	1	2	1	1	2	0	1	0	4	0	0	1	1	2	1	1	2	0	1	0	4	0	0	1	1	2	1	1	2	0	1	0	4	0	18.7	18.7
P19324;A0A140LHR4;A0A140LHK0	P19324	7;3;2	7;3;2	7;3;2	Serpin H1	Serpinh1	>sp|P19324|SERPH_MOUSE Serpin H1 OS=Mus musculus GN=Serpinh1 PE=1 SV=3	3	7	7	7	0	0	0	2	0	2	0	0	0	0	7	0	0	0	0	2	0	2	0	0	0	0	7	0	0	0	0	2	0	2	0	0	0	0	7	0	25.4	25.4
P20029	P20029	41	39	39	78 kDa glucose-regulated protein	Hspa5	>sp|P20029|GRP78_MOUSE 78 kDa glucose-regulated protein OS=Mus musculus GN=Hspa5 PE=1 SV=3	1	41	39	39	32	24	26	28	28	30	29	20	28	25	37	29	30	22	24	26	26	28	27	18	26	23	35	27	30	22	24	26	26	28	27	18	26	23	35	27	59.2	57.6
P20108	P20108	1	1	1	Thioredoxin-dependent peroxide reductase, mitochondrial	Prdx3	>sp|P20108|PRDX3_MOUSE Thioredoxin-dependent peroxide reductase, mitochondrial OS=Mus musculus GN=Prdx3 PE=1 SV=1	1	1	1	1	0	0	0	0	0	0	0	0	0	0	1	0	0	0	0	0	0	0	0	0	0	0	1	0	0	0	0	0	0	0	0	0	0	0	1	0	5.4	5.4
P20181	P20181	1	1	1	Neurotrophin-3	Ntf3	>sp|P20181|NTF3_MOUSE Neurotrophin-3 OS=Mus musculus GN=Ntf3 PE=1 SV=1	1	1	1	1	0	0	0	0	0	0	0	0	0	1	0	0	0	0	0	0	0	0	0	0	0	1	0	0	0	0	0	0	0	0	0	0	0	1	0	0	9.3	9.3
P20263;E2JL30;G3UZG9	P20263;E2JL30;G3UZG9	9;5;5	9;5;5	9;5;5	POU domain, class 5, transcription factor 1	Pou5f1	>sp|P20263|PO5F1_MOUSE POU domain, class 5, transcription factor 1 OS=Mus musculus GN=Pou5f1 PE=1 SV=1;>tr|E2JL30|E2JL30_MOUSE Octamer-binding transcription factor 3 alternative variant (Fragment) OS=Mus musculus GN=Pou5f1 PE=1 SV=1;>tr|G3UZG9|G3UZG9_MOUSE	3	9	9	9	0	1	1	7	8	8	0	0	1	2	3	1	0	1	1	7	8	8	0	0	1	2	3	1	0	1	1	7	8	8	0	0	1	2	3	1	32.1	32.1
P20918	P20918	2	2	2	Plasminogen;Plasmin heavy chain A;Activation peptide;Angiostatin;Plasmin heavy chain A, short form;Plasmin light chain B	Plg	>sp|P20918|PLMN_MOUSE Plasminogen OS=Mus musculus GN=Plg PE=1 SV=3	1	2	2	2	0	0	0	1	1	0	0	0	0	0	2	1	0	0	0	1	1	0	0	0	0	0	2	1	0	0	0	1	1	0	0	0	0	0	2	1	2.6	2.6
P21107-2;D3Z6I8;E9Q7Q3;D3Z2H9;E9Q5J9;A0A0R4J1P2;P21107;S4R2U0;E9Q452;Q8BSH3;CON__Q3SX28;B7ZNL3;A2AIM4;E9Q454;F8WID5;P58774-2;P58774;P58771-2;P58771;A2AIM5;D3YVR0	P21107-2;D3Z6I8;E9Q7Q3;D3Z2H9;E9Q5J9	16;14;14;13;9;7;7;5;5;5;5;5;5;5;5;5;5;5;5;3;2	16;14;14;13;9;7;7;5;5;5;5;5;5;5;5;5;5;5;5;3;2	11;9;9;8;4;2;2;0;0;0;0;0;0;0;0;0;0;0;0;0;2	Tropomyosin alpha-3 chain	Tpm3;Tpm3-rs7	>sp|P21107-2|TPM3_MOUSE Isoform 2 of Tropomyosin alpha-3 chain OS=Mus musculus GN=Tpm3;>tr|D3Z6I8|D3Z6I8_MOUSE Tropomyosin alpha-3 chain OS=Mus musculus GN=Tpm3 PE=1 SV=1;>tr|E9Q7Q3|E9Q7Q3_MOUSE Tropomyosin alpha-3 chain OS=Mus musculus GN=Tpm3 PE=1 SV=1;>	21	16	16	11	6	3	5	7	7	10	7	1	2	5	15	7	6	3	5	7	7	10	7	1	2	5	15	7	3	1	3	5	3	5	4	0	1	3	11	4	46.8	46.8
P21614	P21614	4	4	4	Vitamin D-binding protein	Gc	>sp|P21614|VTDB_MOUSE Vitamin D-binding protein OS=Mus musculus GN=Gc PE=1 SV=2	1	4	4	4	0	0	0	2	4	4	0	0	0	3	2	4	0	0	0	2	4	4	0	0	0	3	2	4	0	0	0	2	4	4	0	0	0	3	2	4	15.3	15.3
P22599	P22599	6	2	2	Alpha-1-antitrypsin 1-2	Serpina1b	>sp|P22599|A1AT2_MOUSE Alpha-1-antitrypsin 1-2 OS=Mus musculus GN=Serpina1b PE=1 SV=2	1	6	2	2	0	0	0	4	5	5	0	0	0	5	1	4	0	0	0	2	2	2	0	0	0	1	0	0	0	0	0	2	2	2	0	0	0	1	0	0	19.9	6.1
Q8CBB7;P22892	Q8CBB7;P22892	1;1	1;1	1;1	AP-1 complex subunit gamma-1	Ap1g1	>tr|Q8CBB7|Q8CBB7_MOUSE AP-1 complex subunit gamma-1 OS=Mus musculus GN=Ap1g1 PE=1 SV=1;>sp|P22892|AP1G1_MOUSE AP-1 complex subunit gamma-1 OS=Mus musculus GN=Ap1g1 PE=1 SV=3	2	1	1	1	1	0	0	1	0	1	0	0	0	0	1	1	1	0	0	1	0	1	0	0	0	0	1	1	1	0	0	1	0	1	0	0	0	0	1	1	1.3	1.3
P23116	P23116	7	7	7	Eukaryotic translation initiation factor 3 subunit A	Eif3a	>sp|P23116|EIF3A_MOUSE Eukaryotic translation initiation factor 3 subunit A OS=Mus musculus GN=Eif3a PE=1 SV=5	1	7	7	7	1	2	2	4	2	2	2	1	1	0	7	1	1	2	2	4	2	2	2	1	1	0	7	1	1	2	2	4	2	2	2	1	1	0	7	1	6.2	6.2
Q9DCC5;P23198;D3Z1A9;D3Z313	Q9DCC5;P23198	5;5;2;2	5;5;2;2	4;4;2;2	Chromobox protein homolog 3	Cbx3	>tr|Q9DCC5|Q9DCC5_MOUSE Cbx3 protein OS=Mus musculus GN=Cbx3 PE=1 SV=1;>sp|P23198|CBX3_MOUSE Chromobox protein homolog 3 OS=Mus musculus GN=Cbx3 PE=1 SV=2	4	5	5	4	1	2	2	4	4	4	1	0	2	1	2	1	1	2	2	4	4	4	1	0	2	1	2	1	0	1	1	3	3	3	0	0	1	0	1	0	30.1	30.1
P23881	P23881	1	1	1	Transcription elongation factor A protein 3	Tcea3	>sp|P23881|TCEA3_MOUSE Transcription elongation factor A protein 3 OS=Mus musculus GN=Tcea3 PE=1 SV=3	1	1	1	1	0	0	0	1	0	1	0	0	0	0	0	0	0	0	0	1	0	1	0	0	0	0	0	0	0	0	0	1	0	1	0	0	0	0	0	0	4	4
Q52L78;P23927	Q52L78;P23927	4;4	4;4	4;4	Alpha-crystallin B chain	Cryab	>tr|Q52L78|Q52L78_MOUSE Alpha-crystallin B chain OS=Mus musculus GN=Cryab PE=1 SV=1;>sp|P23927|CRYAB_MOUSE Alpha-crystallin B chain OS=Mus musculus GN=Cryab PE=1 SV=2	2	4	4	4	0	0	4	0	0	0	0	0	0	0	0	0	0	0	4	0	0	0	0	0	0	0	0	0	0	0	4	0	0	0	0	0	0	0	0	0	22.3	22.3
P24270;A2AL20	P24270;A2AL20	4;3	4;3	4;3	Catalase	Cat	>sp|P24270|CATA_MOUSE Catalase OS=Mus musculus GN=Cat PE=1 SV=4;>tr|A2AL20|A2AL20_MOUSE Catalase OS=Mus musculus GN=Cat PE=1 SV=1	2	4	4	4	2	1	2	3	3	3	2	1	2	1	0	0	2	1	2	3	3	3	2	1	2	1	0	0	2	1	2	3	3	3	2	1	2	1	0	0	9.3	9.3
Q9DCY1;P24369	Q9DCY1;P24369	2;2	2;2	2;2	Peptidyl-prolyl cis-trans isomerase;Peptidyl-prolyl cis-trans isomerase B	Ppib	>tr|Q9DCY1|Q9DCY1_MOUSE Peptidyl-prolyl cis-trans isomerase OS=Mus musculus GN=Ppib PE=1 SV=1;>sp|P24369|PPIB_MOUSE Peptidyl-prolyl cis-trans isomerase B OS=Mus musculus GN=Ppib PE=1 SV=2	2	2	2	2	0	0	1	0	0	0	0	0	0	0	2	0	0	0	1	0	0	0	0	0	0	0	2	0	0	0	1	0	0	0	0	0	0	0	2	0	10.2	10.2
P24472;F6SC55;P30115;P13745	P24472	3;1;1;1	3;1;1;1	3;1;1;1	Glutathione S-transferase A4	Gsta4	>sp|P24472|GSTA4_MOUSE Glutathione S-transferase A4 OS=Mus musculus GN=Gsta4 PE=1 SV=3	4	3	3	3	1	1	1	3	3	3	0	0	0	0	0	0	1	1	1	3	3	3	0	0	0	0	0	0	1	1	1	3	3	3	0	0	0	0	0	0	13.1	13.1
Q3UAT9;P24547;A0A0A6YY72;E0CXK0;A0A0A6YXS4;E0CYE2;F7DEU6;P50096	Q3UAT9;P24547;A0A0A6YY72	6;6;4;1;1;1;1;1	6;6;4;1;1;1;1;1	6;6;4;1;1;1;1;1	Inosine-5-monophosphate dehydrogenase;Inosine-5-monophosphate dehydrogenase 2	Impdh2	>tr|Q3UAT9|Q3UAT9_MOUSE Inosine-5-monophosphate dehydrogenase OS=Mus musculus GN=Impdh2 PE=1 SV=1;>sp|P24547|IMDH2_MOUSE Inosine-5-monophosphate dehydrogenase 2 OS=Mus musculus GN=Impdh2 PE=1 SV=2;>tr|A0A0A6YY72|A0A0A6YY72_MOUSE Inosine-5-monophosphate	8	6	6	6	3	1	1	5	4	5	3	0	1	3	4	4	3	1	1	5	4	5	3	0	1	3	4	4	3	1	1	5	4	5	3	0	1	3	4	4	13.4	13.4
Q3UI57;P25206	Q3UI57;P25206	20;20	20;20	20;20	DNA replication licensing factor MCM3	Mcm3	>tr|Q3UI57|Q3UI57_MOUSE DNA helicase OS=Mus musculus GN=Mcm3 PE=1 SV=1;>sp|P25206|MCM3_MOUSE DNA replication licensing factor MCM3 OS=Mus musculus GN=Mcm3 PE=1 SV=2	2	20	20	20	7	3	3	11	12	18	3	0	2	7	14	4	7	3	3	11	12	18	3	0	2	7	14	4	7	3	3	11	12	18	3	0	2	7	14	4	30.3	30.3
Q58EU3;P25444;D3YVC1;D3YWJ3;A0A140T8L5;F6YTZ4;J3QMG5;E9Q1N8;D3Z536	Q58EU3;P25444;D3YVC1;D3YWJ3;A0A140T8L5;F6YTZ4;J3QMG5;E9Q1N8;D3Z536	8;8;7;7;6;6;6;5;4	8;8;7;7;6;6;6;5;4	8;8;7;7;6;6;6;5;4	40S ribosomal protein S2	Rps2;Gm6576;Gm5786;Gm18025;Gm8225	>tr|Q58EU3|Q58EU3_MOUSE 40S ribosomal protein S2 OS=Mus musculus GN=Rps2 PE=1 SV=1;>sp|P25444|RS2_MOUSE 40S ribosomal protein S2 OS=Mus musculus GN=Rps2 PE=1 SV=3;>tr|D3YVC1|D3YVC1_MOUSE 40S ribosomal protein S2 (Fragment) OS=Mus musculus GN=Rps2 PE=1 SV=1	9	8	8	8	1	1	3	4	2	2	3	0	1	1	8	2	1	1	3	4	2	2	3	0	1	1	8	2	1	1	3	4	2	2	3	0	1	1	8	2	30.7	30.7
P26039	P26039	1	1	1	Talin-1	Tln1	>sp|P26039|TLN1_MOUSE Talin-1 OS=Mus musculus GN=Tln1 PE=1 SV=2	1	1	1	1	0	0	0	0	1	1	0	0	0	0	0	0	0	0	0	0	1	1	0	0	0	0	0	0	0	0	0	0	1	1	0	0	0	0	0	0	0.6	0.6
Q4KML7;P26040;Q7TSG6	Q4KML7;P26040;Q7TSG6	3;3;2	3;3;2	1;1;0	Ezrin	Ezr;Rdx	>tr|Q4KML7|Q4KML7_MOUSE Ezrin OS=Mus musculus GN=Ezr PE=1 SV=1;>sp|P26040|EZRI_MOUSE Ezrin OS=Mus musculus GN=Ezr PE=1 SV=3;>tr|Q7TSG6|Q7TSG6_MOUSE Radixin OS=Mus musculus GN=Rdx PE=1 SV=1	3	3	3	1	0	2	1	3	3	3	1	1	0	1	2	0	0	2	1	3	3	3	1	1	0	1	2	0	0	0	0	1	1	1	0	0	0	0	1	0	6	6
P26041;P26043	P26041;P26043	3;3	1;1	1;1	Moesin;Radixin	Msn;Rdx	>sp|P26041|MOES_MOUSE Moesin OS=Mus musculus GN=Msn PE=1 SV=3;>sp|P26043|RADI_MOUSE Radixin OS=Mus musculus GN=Rdx PE=1 SV=3	2	3	1	1	0	2	1	2	2	3	2	1	1	2	2	1	0	0	0	0	0	1	1	0	1	1	1	1	0	0	0	0	0	1	1	0	1	1	1	1	5.2	1.4
Q545R0;P26231;REV__Q9JMB1-2;Q8BS72;REV__Q9JMB1;E0CXB9;Q61301-2;Q61301-3;Q61301	Q545R0;P26231;REV__Q9JMB1-2;Q8BS72;REV__Q9JMB1;E0CXB9;Q61301-2;Q61301-3;Q61301	2;2;1;1;1;1;1;1;1	2;2;1;1;1;1;1;1;1	2;2;1;1;1;1;1;1;1	Catenin alpha-1;Catenin alpha-2	Ctnna1;Ctnna2	>tr|Q545R0|Q545R0_MOUSE Catenin (Cadherin associated protein), alpha 1 OS=Mus musculus GN=Ctnna1 PE=1 SV=1;>sp|P26231|CTNA1_MOUSE Catenin alpha-1 OS=Mus musculus GN=Ctnna1 PE=1 SV=1;>sp|Q9JMB1-2|THEG_MOUSE Isoform 2 of Testicular haploid expressed gene pro	9	2	2	2	0	0	1	2	1	2	2	0	1	0	1	0	0	0	1	2	1	2	2	0	1	0	1	0	0	0	1	2	1	2	2	0	1	0	1	0	2.3	2.3
Q0VGU2;P26350;A0A087WP98;A0A087WPN6;A0A087WQN2;J3QPK6	Q0VGU2;P26350	5;5;2;2;2;1	5;5;2;2;2;1	5;5;2;2;2;1	Prothymosin alpha;Prothymosin alpha, N-terminally processed;Thymosin alpha	Ptma	>tr|Q0VGU2|Q0VGU2_MOUSE Prothymosin alpha OS=Mus musculus GN=Ptma PE=1 SV=1;>sp|P26350|PTMA_MOUSE Prothymosin alpha OS=Mus musculus GN=Ptma PE=1 SV=2	6	5	5	5	5	5	5	5	5	5	3	2	2	3	3	4	5	5	5	5	5	5	3	2	2	3	3	4	5	5	5	5	5	5	3	2	2	3	3	4	35.1	35.1
P26443;F7CFA5	P26443	9;1	9;1	9;1	Glutamate dehydrogenase 1, mitochondrial	Glud1	>sp|P26443|DHE3_MOUSE Glutamate dehydrogenase 1, mitochondrial OS=Mus musculus GN=Glud1 PE=1 SV=1	2	9	9	9	1	0	0	0	0	1	0	0	0	0	9	1	1	0	0	0	0	1	0	0	0	0	9	1	1	0	0	0	0	1	0	0	0	0	9	1	20.1	20.1
P26883;F6X9I3	P26883;F6X9I3	2;1	2;1	2;1	Peptidyl-prolyl cis-trans isomerase FKBP1A;Peptidyl-prolyl cis-trans isomerase	Fkbp1a	>sp|P26883|FKB1A_MOUSE Peptidyl-prolyl cis-trans isomerase FKBP1A OS=Mus musculus GN=Fkbp1a PE=1 SV=2;>tr|F6X9I3|F6X9I3_MOUSE Peptidyl-prolyl cis-trans isomerase (Fragment) OS=Mus musculus GN=Fkbp1a PE=1 SV=1	2	2	2	2	0	1	0	2	1	2	1	0	0	0	1	1	0	1	0	2	1	2	1	0	0	0	1	1	0	1	0	2	1	2	1	0	0	0	1	1	25	25
P27612;F7D1R5	P27612	4;1	4;1	4;1	Phospholipase A-2-activating protein	Plaa	>sp|P27612|PLAP_MOUSE Phospholipase A-2-activating protein OS=Mus musculus GN=Plaa PE=1 SV=4	2	4	4	4	0	0	0	1	2	3	0	0	0	1	3	1	0	0	0	1	2	3	0	0	0	1	3	1	0	0	0	1	2	3	0	0	0	1	3	1	7.8	7.8
P27659;A0A087WNS0;A0A087WQK0;Q9CQ09;E9PWZ3	P27659	7;3;3;1;1	7;3;3;1;1	7;3;3;1;1	60S ribosomal protein L3	Rpl3	>sp|P27659|RL3_MOUSE 60S ribosomal protein L3 OS=Mus musculus GN=Rpl3 PE=1 SV=3	5	7	7	7	2	2	5	4	5	5	4	1	4	3	5	4	2	2	5	4	5	5	4	1	4	3	5	4	2	2	5	4	5	5	4	1	4	3	5	4	20.3	20.3
P27773;F6Q404	P27773	15;3	15;3	15;3	Protein disulfide-isomerase A3	Pdia3	>sp|P27773|PDIA3_MOUSE Protein disulfide-isomerase A3 OS=Mus musculus GN=Pdia3 PE=1 SV=2	2	15	15	15	8	5	6	8	9	12	3	2	6	8	9	8	8	5	6	8	9	12	3	2	6	8	9	8	8	5	6	8	9	12	3	2	6	8	9	8	34.5	34.5
P28665;P28666;A0A0N4SVU1	P28665	60;25;17	60;25;17	59;25;16	Murinoglobulin-1	Mug1	>sp|P28665|MUG1_MOUSE Murinoglobulin-1 OS=Mus musculus GN=Mug1 PE=1 SV=3	3	60	60	59	0	2	0	45	46	49	0	0	0	40	52	40	0	2	0	45	46	49	0	0	0	40	52	40	0	2	0	44	45	48	0	0	0	40	51	40	52.2	52.2
P28667	P28667	1	1	1	MARCKS-related protein	Marcksl1	>sp|P28667|MRP_MOUSE MARCKS-related protein OS=Mus musculus GN=Marcksl1 PE=1 SV=2	1	1	1	1	1	0	0	1	1	1	0	0	0	1	0	1	1	0	0	1	1	1	0	0	0	1	0	1	1	0	0	1	1	1	0	0	0	1	0	1	6.5	6.5
P29341;Q9D4E6;Q62029;A2A5N3;F6ZAX1;Q8C7D3	P29341	23;10;6;2;1;1	23;10;6;2;1;1	20;9;4;1;1;1	Polyadenylate-binding protein 1	Pabpc1	>sp|P29341|PABP1_MOUSE Polyadenylate-binding protein 1 OS=Mus musculus GN=Pabpc1 PE=1 SV=2	6	23	23	20	4	9	5	11	13	17	15	2	7	8	17	11	4	9	5	11	13	17	15	2	7	8	17	11	4	8	4	10	12	16	14	2	6	7	14	10	47.2	47.2
Q9CPX4;P29391;P49945	Q9CPX4;P29391;P49945	6;6;3	6;6;3	6;6;3	Ferritin;Ferritin light chain 1;Ferritin light chain 2	Ftl1;Ftl2	>tr|Q9CPX4|Q9CPX4_MOUSE Ferritin OS=Mus musculus GN=Ftl1 PE=1 SV=1;>sp|P29391|FRIL1_MOUSE Ferritin light chain 1 OS=Mus musculus GN=Ftl1 PE=1 SV=2;>sp|P49945|FRIL2_MOUSE Ferritin light chain 2 OS=Mus musculus GN=Ftl2 PE=3 SV=2	3	6	6	6	1	1	0	2	4	2	0	1	0	4	6	4	1	1	0	2	4	2	0	1	0	4	6	4	1	1	0	2	4	2	0	1	0	4	6	4	48.6	48.6
P29416	P29416	1	1	1	Beta-hexosaminidase subunit alpha	Hexa	>sp|P29416|HEXA_MOUSE Beta-hexosaminidase subunit alpha OS=Mus musculus GN=Hexa PE=1 SV=2	1	1	1	1	1	0	1	0	0	1	0	0	0	0	0	0	1	0	1	0	0	1	0	0	0	0	0	0	1	0	1	0	0	1	0	0	0	0	0	0	2.1	2.1
Q3UEK9;P29699	Q3UEK9;P29699	9;9	9;9	8;8	Alpha-2-HS-glycoprotein	Ahsg	>tr|Q3UEK9|Q3UEK9_MOUSE Alpha-2-HS-glycoprotein OS=Mus musculus GN=Ahsg PE=1 SV=1;>sp|P29699|FETUA_MOUSE Alpha-2-HS-glycoprotein OS=Mus musculus GN=Ahsg PE=1 SV=1	2	9	9	8	0	0	0	4	3	3	1	0	0	3	9	3	0	0	0	4	3	3	1	0	0	3	9	3	0	0	0	4	3	3	1	0	0	3	8	3	41.2	41.2
P30416;F6S2D5;F7CAT1	P30416	11;3;2	11;3;2	11;3;2	Peptidyl-prolyl cis-trans isomerase FKBP4;Peptidyl-prolyl cis-trans isomerase FKBP4, N-terminally processed	Fkbp4	>sp|P30416|FKBP4_MOUSE Peptidyl-prolyl cis-trans isomerase FKBP4 OS=Mus musculus GN=Fkbp4 PE=1 SV=5	3	11	11	11	3	2	2	8	9	8	2	0	0	3	7	6	3	2	2	8	9	8	2	0	0	3	7	6	3	2	2	8	9	8	2	0	0	3	7	6	25.1	25.1
P30681	P30681	5	4	4	High mobility group protein B2	Hmgb2	>sp|P30681|HMGB2_MOUSE High mobility group protein B2 OS=Mus musculus GN=Hmgb2 PE=1 SV=3	1	5	4	4	2	2	2	2	2	4	1	0	1	0	4	2	2	2	2	2	2	3	1	0	1	0	4	2	2	2	2	2	2	3	1	0	1	0	4	2	21.9	17.6
Q3TPL8;P32037;E9Q2G7	Q3TPL8;P32037	7;7;1	7;7;1	7;7;1	Solute carrier family 2, facilitated glucose transporter member 3	Slc2a3	>tr|Q3TPL8|Q3TPL8_MOUSE Solute carrier family 2 (Facilitated glucose transporter), member 3 OS=Mus musculus GN=Slc2a3 PE=1 SV=1;>sp|P32037|GTR3_MOUSE Solute carrier family 2, facilitated glucose transporter member 3 OS=Mus musculus GN=Slc2a3 PE=1 SV=1	3	7	7	7	2	0	0	2	2	3	1	0	0	1	7	1	2	0	0	2	2	3	1	0	0	1	7	1	2	0	0	2	2	3	1	0	0	1	7	1	12	12
Q564E6;P32067;A2AR07;D6RI87;F6SXM5	Q564E6;P32067;A2AR07;D6RI87	4;4;3;2;1	4;4;3;2;1	4;4;3;2;1	Lupus La protein homolog	Ssb	>tr|Q564E6|Q564E6_MOUSE Lupus La protein homolog OS=Mus musculus GN=Ssb PE=1 SV=1;>sp|P32067|LA_MOUSE Lupus La protein homolog OS=Mus musculus GN=Ssb PE=1 SV=1;>tr|A2AR07|A2AR07_MOUSE Lupus La protein homolog (Fragment) OS=Mus musculus GN=Ssb PE=1 SV=1;>tr	5	4	4	4	0	0	1	1	1	3	1	0	1	0	4	0	0	0	1	1	1	3	1	0	1	0	4	0	0	0	1	1	1	3	1	0	1	0	4	0	13.7	13.7
Q5NBZ3;P32233	Q5NBZ3;P32233	2;2	2;2	2;2	Developmentally-regulated GTP-binding protein 1	Drg1	>tr|Q5NBZ3|Q5NBZ3_MOUSE Developmentally-regulated GTP-binding protein 1 OS=Mus musculus GN=Drg1 PE=1 SV=1;>sp|P32233|DRG1_MOUSE Developmentally-regulated GTP-binding protein 1 OS=Mus musculus GN=Drg1 PE=1 SV=1	2	2	2	2	0	0	0	0	0	0	0	0	0	0	2	0	0	0	0	0	0	0	0	0	0	0	2	0	0	0	0	0	0	0	0	0	0	0	2	0	7.1	7.1
P32921-2;P32921	P32921-2;P32921	1;1	1;1	1;1	Tryptophan--tRNA ligase, cytoplasmic;T1-TrpRS;T2-TrpRS	Wars	>sp|P32921-2|SYWC_MOUSE Isoform 2 of Tryptophan--tRNA ligase, cytoplasmic OS=Mus musculus GN=Wars;>sp|P32921|SYWC_MOUSE Tryptophan--tRNA ligase, cytoplasmic OS=Mus musculus GN=Wars PE=1 SV=2	2	1	1	1	0	0	0	0	0	0	0	0	0	0	1	0	0	0	0	0	0	0	0	0	0	0	1	0	0	0	0	0	0	0	0	0	0	0	1	0	3.8	3.8
P33174	P33174	2	2	2	Chromosome-associated kinesin KIF4	Kif4	>sp|P33174|KIF4_MOUSE Chromosome-associated kinesin KIF4 OS=Mus musculus GN=Kif4 PE=1 SV=3	1	2	2	2	0	0	0	2	2	2	0	0	0	1	2	1	0	0	0	2	2	2	0	0	0	1	2	1	0	0	0	2	2	2	0	0	0	1	2	1	1.9	1.9
P34022;H7BX22	P34022;H7BX22	3;2	3;2	3;2	Ran-specific GTPase-activating protein	Ranbp1	>sp|P34022|RANG_MOUSE Ran-specific GTPase-activating protein OS=Mus musculus GN=Ranbp1 PE=1 SV=2;>tr|H7BX22|H7BX22_MOUSE Ran-specific GTPase-activating protein OS=Mus musculus GN=Ranbp1 PE=1 SV=1	2	3	3	3	1	1	0	1	1	3	0	0	0	2	2	1	1	1	0	1	1	3	0	0	0	2	2	1	1	1	0	1	1	3	0	0	0	2	2	1	15.3	15.3
Q545F0;P34884	Q545F0;P34884	1;1	1;1	1;1	Macrophage migration inhibitory factor	Mif	>tr|Q545F0|Q545F0_MOUSE MCG3124, isoform CRA_b OS=Mus musculus GN=Mif PE=1 SV=1;>sp|P34884|MIF_MOUSE Macrophage migration inhibitory factor OS=Mus musculus GN=Mif PE=1 SV=2	2	1	1	1	0	1	1	0	1	1	0	0	0	0	0	1	0	1	1	0	1	1	0	0	0	0	0	1	0	1	1	0	1	1	0	0	0	0	0	1	9.6	9.6
Q3TJ39;Q8C266;P35278;B2RPS1;P61021	Q3TJ39;Q8C266;P35278	4;4;4;1;1	4;4;4;1;1	3;3;3;0;0	Ras-related protein Rab-5C	Rab5c	>tr|Q3TJ39|Q3TJ39_MOUSE RAB5C, member RAS oncogene family, isoform CRA_a OS=Mus musculus GN=Rab5c PE=1 SV=1;>tr|Q8C266|Q8C266_MOUSE Ras-related protein Rab-5C OS=Mus musculus GN=Rab5c PE=1 SV=1;>sp|P35278|RAB5C_MOUSE Ras-related protein Rab-5C OS=Mus muscu	5	4	4	3	0	0	0	1	1	1	0	0	0	1	3	2	0	0	0	1	1	1	0	0	0	1	3	2	0	0	0	1	1	1	0	0	0	1	3	1	25.5	25.5
Q0PD35;P35282	Q0PD35;P35282	1;1	1;1	1;1	Ras-related protein Rab-21	Rab21	>tr|Q0PD35|Q0PD35_MOUSE RAB21, member RAS oncogene family OS=Mus musculus GN=Rab21 PE=1 SV=1;>sp|P35282|RAB21_MOUSE Ras-related protein Rab-21 OS=Mus musculus GN=Rab21 PE=1 SV=4	2	1	1	1	0	0	0	0	0	0	0	0	0	0	1	0	0	0	0	0	0	0	0	0	0	0	1	0	0	0	0	0	0	0	0	0	0	0	1	0	5.9	5.9
Q546I3;P35396	Q546I3;P35396	1;1	1;1	1;1	Peroxisome proliferator-activated receptor delta	Ppard	>tr|Q546I3|Q546I3_MOUSE Peroxisome proliferator activated receptor beta/delta OS=Mus musculus GN=Ppard PE=1 SV=1;>sp|P35396|PPARD_MOUSE Peroxisome proliferator-activated receptor delta OS=Mus musculus GN=Ppard PE=2 SV=1	2	1	1	1	0	0	0	0	0	0	0	0	0	0	1	0	0	0	0	0	0	0	0	0	0	0	1	0	0	0	0	0	0	0	0	0	0	0	1	0	4.1	4.1
Q3UFJ3;P35486	Q3UFJ3;P35486	4;4	4;4	4;4	Pyruvate dehydrogenase E1 component subunit alpha;Pyruvate dehydrogenase E1 component subunit alpha, somatic form, mitochondrial	Pdha1	>tr|Q3UFJ3|Q3UFJ3_MOUSE Pyruvate dehydrogenase E1 component subunit alpha OS=Mus musculus GN=Pdha1 PE=1 SV=1;>sp|P35486|ODPA_MOUSE Pyruvate dehydrogenase E1 component subunit alpha, somatic form, mitochondrial OS=Mus musculus GN=Pdha1 PE=1 SV=1	2	4	4	4	2	2	2	2	3	3	2	0	3	1	4	3	2	2	2	2	3	3	2	0	3	1	4	3	2	2	2	2	3	3	2	0	3	1	4	3	10.3	10.3
P35550;A0A140LIR6	P35550	4;1	3;1	2;1	rRNA 2-O-methyltransferase fibrillarin	Fbl	>sp|P35550|FBRL_MOUSE rRNA 2-O-methyltransferase fibrillarin OS=Mus musculus GN=Fbl PE=1 SV=2	2	4	3	2	0	0	1	1	2	1	2	0	2	1	3	1	0	0	0	1	1	0	1	0	1	0	3	0	0	0	0	1	1	0	1	0	1	0	2	0	15.6	13.1
Q5SUC3;P35564	Q5SUC3;P35564	5;5	5;5	5;5	Calnexin	Canx	>tr|Q5SUC3|Q5SUC3_MOUSE Calnexin OS=Mus musculus GN=Canx PE=1 SV=1;>sp|P35564|CALX_MOUSE Calnexin OS=Mus musculus GN=Canx PE=1 SV=1	2	5	5	5	1	0	1	1	4	5	0	0	1	1	3	3	1	0	1	1	4	5	0	0	1	1	3	3	1	0	1	1	4	5	0	0	1	1	3	3	11	11
Q5BLK0;P35979;F8VQK7	Q5BLK0;P35979	6;6;1	6;6;1	6;6;1	60S ribosomal protein L12	Rpl12	>tr|Q5BLK0|Q5BLK0_MOUSE 60S ribosomal protein L12 OS=Mus musculus GN=Rpl12 PE=1 SV=1;>sp|P35979|RL12_MOUSE 60S ribosomal protein L12 OS=Mus musculus GN=Rpl12 PE=1 SV=2	3	6	6	6	3	3	2	3	3	4	4	3	2	2	5	2	3	3	2	3	3	4	4	3	2	2	5	2	3	3	2	3	3	4	4	3	2	2	5	2	50.9	50.9
Q58EW0;P35980	Q58EW0;P35980	6;6	6;6	6;6	60S ribosomal protein L18	Rpl18	>tr|Q58EW0|Q58EW0_MOUSE 60S ribosomal protein L18 OS=Mus musculus GN=Rpl18 PE=1 SV=1;>sp|P35980|RL18_MOUSE 60S ribosomal protein L18 OS=Mus musculus GN=Rpl18 PE=1 SV=3	2	6	6	6	3	4	3	4	2	2	4	3	4	2	6	1	3	4	3	4	2	2	4	3	4	2	6	1	3	4	3	4	2	2	4	3	4	2	6	1	36.2	36.2
P38647	P38647	34	34	34	Stress-70 protein, mitochondrial	Hspa9	>sp|P38647|GRP75_MOUSE Stress-70 protein, mitochondrial OS=Mus musculus GN=Hspa9 PE=1 SV=3	1	34	34	34	25	22	24	25	22	25	22	14	19	18	28	19	25	22	24	25	22	25	22	14	19	18	28	19	25	22	24	25	22	25	22	14	19	18	28	19	48	48
P40124;D3YTR7;Q9CYT6	P40124	3;1;1	3;1;1	3;1;1	Adenylyl cyclase-associated protein 1	Cap1	>sp|P40124|CAP1_MOUSE Adenylyl cyclase-associated protein 1 OS=Mus musculus GN=Cap1 PE=1 SV=4	3	3	3	3	0	1	1	1	1	2	0	0	0	1	2	1	0	1	1	1	1	2	0	0	0	1	2	1	0	1	1	1	1	2	0	0	0	1	2	1	9.3	9.3
P40142;E0CY51	P40142	20;1	20;1	20;1	Transketolase	Tkt	>sp|P40142|TKT_MOUSE Transketolase OS=Mus musculus GN=Tkt PE=1 SV=1	2	20	20	20	8	5	4	12	17	19	3	1	3	7	12	11	8	5	4	12	17	19	3	1	3	7	12	11	8	5	4	12	17	19	3	1	3	7	12	11	41.4	41.4
P40336;P40336-2	P40336;P40336-2	1;1	1;1	1;1	Vacuolar protein sorting-associated protein 26A	Vps26a	>sp|P40336|VP26A_MOUSE Vacuolar protein sorting-associated protein 26A OS=Mus musculus GN=Vps26a PE=1 SV=1;>sp|P40336-2|VP26A_MOUSE Isoform 2 of Vacuolar protein sorting-associated protein 26A OS=Mus musculus GN=Vps26a	2	1	1	1	0	0	0	1	0	0	0	0	0	0	1	0	0	0	0	1	0	0	0	0	0	0	1	0	0	0	0	1	0	0	0	0	0	0	1	0	4	4
Q5M9J8;P41105;F6Z0X0	Q5M9J8;P41105	5;5;1	5;5;1	5;5;1	60S ribosomal protein L28	Rpl28	>tr|Q5M9J8|Q5M9J8_MOUSE 60S ribosomal protein L28 OS=Mus musculus GN=Rpl28 PE=1 SV=1;>sp|P41105|RL28_MOUSE 60S ribosomal protein L28 OS=Mus musculus GN=Rpl28 PE=1 SV=2	3	5	5	5	0	0	2	1	1	0	1	0	0	0	4	1	0	0	2	1	1	0	1	0	0	0	4	1	0	0	2	1	1	0	1	0	0	0	4	1	34.3	34.3
Q3UEK1;P41317	Q3UEK1;P41317	1;1	1;1	1;1	Mannose-binding protein C	Mbl2	>tr|Q3UEK1|Q3UEK1_MOUSE Mannose binding lectin (C), isoform CRA_b OS=Mus musculus GN=Mbl2 PE=1 SV=1;>sp|P41317|MBL2_MOUSE Mannose-binding protein C OS=Mus musculus GN=Mbl2 PE=1 SV=2	2	1	1	1	0	0	0	0	0	0	0	0	0	0	1	0	0	0	0	0	0	0	0	0	0	0	1	0	0	0	0	0	0	0	0	0	0	0	1	0	6.6	6.6
P42227-2;P42227-3;P42227;B7ZC18	P42227-2;P42227-3;P42227;B7ZC18	6;6;6;5	6;6;6;5	6;6;6;5	Signal transducer and activator of transcription 3;Signal transducer and activator of transcription	Stat3	>sp|P42227-2|STAT3_MOUSE Isoform Stat3B of Signal transducer and activator of transcription 3 OS=Mus musculus GN=Stat3;>sp|P42227-3|STAT3_MOUSE Isoform Del-701 of Signal transducer and activator of transcription 3 OS=Mus musculus GN=Stat3;>sp|P42227|STAT3_	4	6	6	6	0	0	0	6	6	6	0	0	0	0	0	2	0	0	0	6	6	6	0	0	0	0	0	2	0	0	0	6	6	6	0	0	0	0	0	2	11.4	11.4
Q3UL22;P42932;H3BL49;H3BJB6;H3BLL1;H3BKG2	Q3UL22;P42932;H3BL49	18;18;16;8;4;4	18;18;16;8;4;4	18;18;16;8;4;4	T-complex protein 1 subunit theta	Cct8	>tr|Q3UL22|Q3UL22_MOUSE Chaperonin subunit 8 (Theta), isoform CRA_a OS=Mus musculus GN=Cct8 PE=1 SV=1;>sp|P42932|TCPQ_MOUSE T-complex protein 1 subunit theta OS=Mus musculus GN=Cct8 PE=1 SV=3;>tr|H3BL49|H3BL49_MOUSE T-complex protein 1 subunit theta OS=Mus	6	18	18	18	12	13	9	14	16	13	3	2	5	1	12	4	12	13	9	14	16	13	3	2	5	1	12	4	12	13	9	14	16	13	3	2	5	1	12	4	39.2	39.2
P43136;F7DC78;F6Q454	P43136;F7DC78;F6Q454	2;1;1	2;1;1	2;1;1	Nuclear receptor subfamily 2 group F member 6	Nr2f6	>sp|P43136|NR2F6_MOUSE Nuclear receptor subfamily 2 group F member 6 OS=Mus musculus GN=Nr2f6 PE=1 SV=2;>tr|F7DC78|F7DC78_MOUSE Nuclear receptor subfamily 2 group F member 6 (Fragment) OS=Mus musculus GN=Nr2f6 PE=1 SV=1;>tr|F6Q454|F6Q454_MOUSE Nuclear rece	3	2	2	2	0	0	0	0	0	0	0	0	0	0	2	0	0	0	0	0	0	0	0	0	0	0	2	0	0	0	0	0	0	0	0	0	0	0	2	0	8.2	8.2
Q3TZI5;P43247;G3UXD8	Q3TZI5;P43247	14;14;3	14;14;3	14;14;3	DNA mismatch repair protein Msh2	Msh2	>tr|Q3TZI5|Q3TZI5_MOUSE DNA mismatch repair protein OS=Mus musculus GN=Msh2 PE=1 SV=1;>sp|P43247|MSH2_MOUSE DNA mismatch repair protein Msh2 OS=Mus musculus GN=Msh2 PE=1 SV=1	3	14	14	14	2	3	1	10	10	13	1	1	2	2	8	4	2	3	1	10	10	13	1	1	2	2	8	4	2	3	1	10	10	13	1	1	2	2	8	4	18.9	18.9
P43275	P43275	8	6	6	Histone H1,1	Hist1h1a	>sp|P43275|H11_MOUSE Histone H1,1 OS=Mus musculus GN=Hist1h1a PE=1 SV=2	1	8	6	6	3	2	3	2	3	4	4	2	5	5	6	4	1	0	1	1	1	2	2	1	3	3	4	2	1	0	1	1	1	2	2	1	3	3	4	2	35.7	31
P43276	P43276	3	2	2	Histone H1,5	Hist1h1b	>sp|P43276|H15_MOUSE Histone H1,5 OS=Mus musculus GN=Hist1h1b PE=1 SV=2	1	3	2	2	0	0	0	1	0	0	2	0	1	2	3	2	0	0	0	0	0	0	1	0	1	1	2	1	0	0	0	0	0	0	1	0	1	1	2	1	16.1	12.1
Q149Z9;P43277	Q149Z9;P43277	9;9	1;1	1;1	Histone H1,3	Hist1h1d	>tr|Q149Z9|Q149Z9_MOUSE Histone H1,3 OS=Mus musculus GN=Hist1h1d PE=1 SV=1;>sp|P43277|H13_MOUSE Histone H1,3 OS=Mus musculus GN=Hist1h1d PE=1 SV=2	2	9	1	1	4	5	5	5	4	4	8	2	3	5	8	5	1	1	1	1	1	1	1	0	0	1	1	0	1	1	1	1	1	1	1	0	0	1	1	0	28.5	7.2
Q3UDY1;P45376;D3YVJ7	Q3UDY1;P45376;D3YVJ7	4;4;2	4;4;2	4;4;2	Aldose reductase	Akr1b3;Akr1b1	>tr|Q3UDY1|Q3UDY1_MOUSE Aldose reductase OS=Mus musculus GN=Akr1b3 PE=1 SV=1;>sp|P45376|ALDR_MOUSE Aldose reductase OS=Mus musculus GN=Akr1b1 PE=1 SV=3;>tr|D3YVJ7|D3YVJ7_MOUSE Aldose reductase (Fragment) OS=Mus musculus GN=Akr1b3 PE=1 SV=1	3	4	4	4	2	2	2	4	4	4	0	0	0	0	1	1	2	2	2	4	4	4	0	0	0	0	1	1	2	2	2	4	4	4	0	0	0	0	1	1	12.3	12.3
P45952	P45952	1	1	1	Medium-chain specific acyl-CoA dehydrogenase, mitochondrial	Acadm	>sp|P45952|ACADM_MOUSE Medium-chain specific acyl-CoA dehydrogenase, mitochondrial OS=Mus musculus GN=Acadm PE=1 SV=1	1	1	1	1	1	0	0	1	1	1	0	0	1	1	1	1	1	0	0	1	1	1	0	0	1	1	1	1	1	0	0	1	1	1	0	0	1	1	1	1	3.1	3.1
P46061	P46061	2	2	2	Ran GTPase-activating protein 1	Rangap1	>sp|P46061|RAGP1_MOUSE Ran GTPase-activating protein 1 OS=Mus musculus GN=Rangap1 PE=1 SV=2	1	2	2	2	2	0	0	1	2	2	0	0	0	1	0	1	2	0	0	1	2	2	0	0	0	1	0	1	2	0	0	1	2	2	0	0	0	1	0	1	3.9	3.9
P46412;F2Z3Y2;P21765	P46412	6;1;1	6;1;1	6;1;1	Glutathione peroxidase 3	Gpx3	>sp|P46412|GPX3_MOUSE Glutathione peroxidase 3 OS=Mus musculus GN=Gpx3 PE=1 SV=2	3	6	6	6	0	1	0	1	3	4	0	0	0	4	6	2	0	1	0	1	3	4	0	0	0	4	6	2	0	1	0	1	3	4	0	0	0	4	6	2	32.3	32.3
Q8BVQ9;P46471	Q8BVQ9;P46471	11;11	11;11	11;11	26S protease regulatory subunit 7	Psmc2	>tr|Q8BVQ9|Q8BVQ9_MOUSE 26S protease regulatory subunit 7 OS=Mus musculus GN=Psmc2 PE=1 SV=1;>sp|P46471|PRS7_MOUSE 26S protease regulatory subunit 7 OS=Mus musculus GN=Psmc2 PE=1 SV=5	2	11	11	11	1	3	3	6	6	7	0	0	0	3	6	3	1	3	3	6	6	7	0	0	0	3	6	3	1	3	3	6	6	7	0	0	0	3	6	3	27.8	27.8
Q3U573;P46978	Q3U573;P46978	1;1	1;1	1;1	Dolichyl-diphosphooligosaccharide--protein glycosyltransferase subunit STT3A	Stt3a	>tr|Q3U573|Q3U573_MOUSE Dolichyl-diphosphooligosaccharide--protein glycosyltransferase subunit STT3A OS=Mus musculus GN=Stt3a PE=1 SV=1;>sp|P46978|STT3A_MOUSE Dolichyl-diphosphooligosaccharide--protein glycosyltransferase subunit STT3A OS=Mus musculus GN=S	2	1	1	1	1	1	0	0	0	0	0	0	0	0	1	0	1	1	0	0	0	0	0	0	0	0	1	0	1	1	0	0	0	0	0	0	0	0	1	0	1.6	1.6
Q544B1;P47738;A0A0G2JEU1;A0A0G2JFQ0;A0A0G2JF60;D3YYF3	Q544B1;P47738;A0A0G2JEU1	9;9;8;4;3;2	9;9;8;4;3;2	9;9;8;4;3;2	Aldehyde dehydrogenase, mitochondrial	Aldh2	>tr|Q544B1|Q544B1_MOUSE Aldehyde dehydrogenase 2, mitochondrial, isoform CRA_b OS=Mus musculus GN=Aldh2 PE=1 SV=1;>sp|P47738|ALDH2_MOUSE Aldehyde dehydrogenase, mitochondrial OS=Mus musculus GN=Aldh2 PE=1 SV=1;>tr|A0A0G2JEU1|A0A0G2JEU1_MOUSE Aldehyde dehyd	6	9	9	9	4	6	4	5	4	7	5	0	6	4	6	7	4	6	4	5	4	7	5	0	6	4	6	7	4	6	4	5	4	7	5	0	6	4	6	7	22.2	22.2
Q5DQJ3;P47754;A0A0N4SVM0;D6RCW7;A0A0G2JE27;Q5RKN9;P47753	Q5DQJ3;P47754;A0A0N4SVM0;D6RCW7	3;3;2;2;1;1;1	3;3;2;2;1;1;1	3;3;2;2;1;1;1	F-actin-capping protein subunit alpha-2	Capza2	>tr|Q5DQJ3|Q5DQJ3_MOUSE Capping protein (Actin filament) muscle Z-line, alpha 2, isoform CRA_c OS=Mus musculus GN=Capza2 PE=1 SV=1;>sp|P47754|CAZA2_MOUSE F-actin-capping protein subunit alpha-2 OS=Mus musculus GN=Capza2 PE=1 SV=3;>tr|A0A0N4SVM0|A0A0N4SVM0_	7	3	3	3	1	1	1	3	1	3	1	1	0	1	3	2	1	1	1	3	1	3	1	1	0	1	3	2	1	1	1	3	1	3	1	1	0	1	3	2	13.6	13.6
Q3UCH0;P47911;E9PUX4;A0A0J9YU32	Q3UCH0;P47911;E9PUX4	6;6;5;1	6;6;5;1	6;6;5;1	60S ribosomal protein L6	Rpl6;Gm5428	>tr|Q3UCH0|Q3UCH0_MOUSE 60S ribosomal protein L6 OS=Mus musculus GN=Rpl6 PE=1 SV=1;>sp|P47911|RL6_MOUSE 60S ribosomal protein L6 OS=Mus musculus GN=Rpl6 PE=1 SV=3;>tr|E9PUX4|E9PUX4_MOUSE 60S ribosomal protein L6 OS=Mus musculus GN=Rpl6l PE=3 SV=1	4	6	6	6	1	1	1	2	1	1	1	1	3	1	6	2	1	1	1	2	1	1	1	1	3	1	6	2	1	1	1	2	1	1	1	1	3	1	6	2	22.6	22.6
Q58EU6;P47962;D3YYV8	Q58EU6;P47962;D3YYV8	4;4;3	4;4;3	4;4;3	60S ribosomal protein L5	Rpl5	>tr|Q58EU6|Q58EU6_MOUSE 60S ribosomal protein L5 OS=Mus musculus GN=Rpl5 PE=1 SV=1;>sp|P47962|RL5_MOUSE 60S ribosomal protein L5 OS=Mus musculus GN=Rpl5 PE=1 SV=3;>tr|D3YYV8|D3YYV8_MOUSE 60S ribosomal protein L5 (Fragment) OS=Mus musculus GN=Rpl5 PE=1 SV=1	3	4	4	4	0	0	0	0	0	0	0	0	0	0	4	0	0	0	0	0	0	0	0	0	0	0	4	0	0	0	0	0	0	0	0	0	0	0	4	0	15.5	15.5
P47963;A0A140T8K8	P47963;A0A140T8K8	7;5	7;5	7;5	60S ribosomal protein L13	Rpl13	>sp|P47963|RL13_MOUSE 60S ribosomal protein L13 OS=Mus musculus GN=Rpl13 PE=1 SV=3;>tr|A0A140T8K8|A0A140T8K8_MOUSE 60S ribosomal protein L13 OS=Mus musculus GN=Rpl13-ps3 PE=3 SV=1	2	7	7	7	2	2	2	1	2	3	3	1	3	2	6	4	2	2	2	1	2	3	3	1	3	2	6	4	2	2	2	1	2	3	3	1	3	2	6	4	33.6	33.6
Q60I23;P48432;A2AM37;Q811W0;P53784;P53783;Q04892;S4R1I8;Q53WV7;Q05738	Q60I23;P48432;A2AM37;Q811W0;P53784;P53783	10;10;5;5;5;5;3;2;1;1	10;10;5;5;5;5;3;2;1;1	8;8;3;3;3;3;1;0;1;1	Transcription factor SOX-2;Transcription factor SOX-21;Transcription factor SOX-3;Transcription factor SOX-1	Sox2;Sox3;Sox21;Sox1	>tr|Q60I23|Q60I23_MOUSE SRY-box containing gene 2 OS=Mus musculus GN=Sox2 PE=1 SV=1;>sp|P48432|SOX2_MOUSE Transcription factor SOX-2 OS=Mus musculus GN=Sox2 PE=1 SV=2;>tr|A2AM37|A2AM37_MOUSE Transcription factor SOX-3 OS=Mus musculus GN=Sox3 PE=1 SV=1;>sp|	10	10	10	8	0	0	0	7	7	7	0	0	0	0	6	0	0	0	0	7	7	7	0	0	0	0	6	0	0	0	0	5	5	5	0	0	0	0	6	0	25.7	25.7
P48678-2;P48678;P48678-3;D3YUF7	P48678-2;P48678;P48678-3	14;14;10;4	13;13;9;4	13;13;9;4	Prelamin-A/C;Lamin-A/C	Lmna	>sp|P48678-2|LMNA_MOUSE Isoform C of Prelamin-A/C OS=Mus musculus GN=Lmna;>sp|P48678|LMNA_MOUSE Prelamin-A/C OS=Mus musculus GN=Lmna PE=1 SV=2;>sp|P48678-3|LMNA_MOUSE Isoform C2 of Prelamin-A/C OS=Mus musculus GN=Lmna	4	14	13	13	1	4	10	4	4	2	11	3	3	2	2	7	1	4	10	4	3	2	11	3	2	2	1	7	1	4	10	4	3	2	11	3	2	2	1	7	27.5	26.1
P48962;B2RTC8;Q3V132	P48962	10;2;2	4;0;0	4;0;0	ADP/ATP translocase 1	Slc25a4	>sp|P48962|ADT1_MOUSE ADP/ATP translocase 1 OS=Mus musculus GN=Slc25a4 PE=1 SV=4	3	10	4	4	2	2	3	3	4	6	3	1	2	2	9	3	0	0	0	0	0	2	0	0	0	0	3	0	0	0	0	0	0	2	0	0	0	0	3	0	32.2	14.1
Q5EBP8;P49312;P49312-2;V9GXF8	Q5EBP8;P49312;P49312-2	21;21;18;1	20;20;17;1	20;20;17;1	Heterogeneous nuclear ribonucleoprotein A1;Heterogeneous nuclear ribonucleoprotein A1, N-terminally processed	Hnrnpa1	>tr|Q5EBP8|Q5EBP8_MOUSE Heterogeneous nuclear ribonucleoprotein A1 OS=Mus musculus GN=Hnrnpa1 PE=1 SV=1;>sp|P49312|ROA1_MOUSE Heterogeneous nuclear ribonucleoprotein A1 OS=Mus musculus GN=Hnrnpa1 PE=1 SV=2;>sp|P49312-2|ROA1_MOUSE Isoform Short of Heterogen	4	21	20	20	7	7	10	19	18	20	6	3	5	8	17	14	6	6	9	18	17	19	6	3	5	8	16	14	6	6	9	18	17	19	6	3	5	8	16	14	44.5	44.5
P49443	P49443	4	2	2	Protein phosphatase 1A	Ppm1a	>sp|P49443|PPM1A_MOUSE Protein phosphatase 1A OS=Mus musculus GN=Ppm1a PE=1 SV=1	1	4	2	2	0	0	0	4	4	4	0	0	0	2	4	2	0	0	0	2	2	2	0	0	0	0	2	0	0	0	0	2	2	2	0	0	0	0	2	0	12.8	7.1
Q542F4;P49717	Q542F4;P49717	8;8	8;8	8;8	DNA replication licensing factor MCM4	Mcm4	>tr|Q542F4|Q542F4_MOUSE DNA helicase OS=Mus musculus GN=Mcm4 PE=1 SV=1;>sp|P49717|MCM4_MOUSE DNA replication licensing factor MCM4 OS=Mus musculus GN=Mcm4 PE=1 SV=1	2	8	8	8	2	3	2	3	4	6	0	0	0	2	4	3	2	3	2	3	4	6	0	0	0	2	4	3	2	3	2	3	4	6	0	0	0	2	4	3	12.5	12.5
Q52KC3;P49718	Q52KC3;P49718	13;13	13;13	13;13	DNA replication licensing factor MCM5	Mcm5	>tr|Q52KC3|Q52KC3_MOUSE DNA helicase OS=Mus musculus GN=Mcm5 PE=1 SV=1;>sp|P49718|MCM5_MOUSE DNA replication licensing factor MCM5 OS=Mus musculus GN=Mcm5 PE=1 SV=1	2	13	13	13	3	6	4	7	10	11	3	0	1	3	8	4	3	6	4	7	10	11	3	0	1	3	8	4	3	6	4	7	10	11	3	0	1	3	8	4	23.7	23.7
P49722	P49722	4	4	4	Proteasome subunit alpha type-2	Psma2	>sp|P49722|PSA2_MOUSE Proteasome subunit alpha type-2 OS=Mus musculus GN=Psma2 PE=1 SV=3	1	4	4	4	2	2	2	4	4	4	3	0	1	1	0	1	2	2	2	4	4	4	3	0	1	1	0	1	2	2	2	4	4	4	3	0	1	1	0	1	27.4	27.4
Q3TF14;P50247;A2ALT5	Q3TF14;P50247	7;7;1	7;7;1	7;7;1	Adenosylhomocysteinase	Ahcy	>tr|Q3TF14|Q3TF14_MOUSE Adenosylhomocysteinase OS=Mus musculus GN=Ahcy PE=1 SV=1;>sp|P50247|SAHH_MOUSE Adenosylhomocysteinase OS=Mus musculus GN=Ahcy PE=1 SV=3	3	7	7	7	5	6	4	6	6	6	2	0	2	2	7	5	5	6	4	6	6	6	2	0	2	2	7	5	5	6	4	6	6	6	2	0	2	2	7	5	17.6	17.6
P50516-2;P50516;D3Z1B9;D3YWH3	P50516-2;P50516;D3Z1B9	4;4;2;1	4;4;2;1	4;4;2;1	V-type proton ATPase catalytic subunit A	Atp6v1a	>sp|P50516-2|VATA_MOUSE Isoform 2 of V-type proton ATPase catalytic subunit A OS=Mus musculus GN=Atp6v1a;>sp|P50516|VATA_MOUSE V-type proton ATPase catalytic subunit A OS=Mus musculus GN=Atp6v1a PE=1 SV=2;>tr|D3Z1B9|D3Z1B9_MOUSE V-type proton ATPase cataly	4	4	4	4	1	1	4	2	3	4	3	0	0	1	2	3	1	1	4	2	3	4	3	0	0	1	2	3	1	1	4	2	3	4	3	0	0	1	2	3	8.8	8.8
P50543	P50543	1	1	1	Protein S100-A11	S100a11	>sp|P50543|S10AB_MOUSE Protein S100-A11 OS=Mus musculus GN=S100a11 PE=1 SV=1	1	1	1	1	0	0	1	0	1	0	0	0	0	0	0	1	0	0	1	0	1	0	0	0	0	0	0	1	0	0	1	0	1	0	0	0	0	0	0	1	16.3	16.3
P50580;P50580-2;D3YVH7	P50580;P50580-2	7;6;3	7;6;3	7;6;3	Proliferation-associated protein 2G4	Pa2g4	>sp|P50580|PA2G4_MOUSE Proliferation-associated protein 2G4 OS=Mus musculus GN=Pa2g4 PE=1 SV=3;>sp|P50580-2|PA2G4_MOUSE Isoform 2 of Proliferation-associated protein 2G4 OS=Mus musculus GN=Pa2g4	3	7	7	7	0	1	0	2	1	4	4	0	0	1	6	1	0	1	0	2	1	4	4	0	0	1	6	1	0	1	0	2	1	4	4	0	0	1	6	1	20.8	20.8
Q4FJQ0;P51150;A0A0N4SVR6;A0A0N4SVG9	Q4FJQ0;P51150	5;5;2;2	5;5;2;2	5;5;2;2	Ras-related protein Rab-7a	Rab7;Rab7a	>tr|Q4FJQ0|Q4FJQ0_MOUSE MCG130610 OS=Mus musculus GN=Rab7 PE=1 SV=1;>sp|P51150|RAB7A_MOUSE Ras-related protein Rab-7a OS=Mus musculus GN=Rab7a PE=1 SV=2	4	5	5	5	2	0	1	0	2	2	2	0	2	1	5	0	2	0	1	0	2	2	2	0	2	1	5	0	2	0	1	0	2	2	2	0	2	1	5	0	26.1	26.1
P51660	P51660	4	4	4	Peroxisomal multifunctional enzyme type 2;(3R)-hydroxyacyl-CoA dehydrogenase;Enoyl-CoA hydratase 2	Hsd17b4	>sp|P51660|DHB4_MOUSE Peroxisomal multifunctional enzyme type 2 OS=Mus musculus GN=Hsd17b4 PE=1 SV=3	1	4	4	4	0	0	3	2	4	4	1	0	3	0	2	3	0	0	3	2	4	4	1	0	3	0	2	3	0	0	3	2	4	4	1	0	3	0	2	3	6.1	6.1
P51807	P51807	1	1	1	Dynein light chain Tctex-type 1	Dynlt1	>sp|P51807|DYLT1_MOUSE Dynein light chain Tctex-type 1 OS=Mus musculus GN=Dynlt1 PE=1 SV=1	1	1	1	1	0	0	0	0	0	0	0	0	0	0	1	0	0	0	0	0	0	0	0	0	0	0	1	0	0	0	0	0	0	0	0	0	0	0	1	0	19.5	19.5
Q545A2;P51881	Q545A2;P51881	12;12	12;12	6;6	ADP/ATP translocase 2;ADP/ATP translocase 2, N-terminally processed	Slc25a5	>tr|Q545A2|Q545A2_MOUSE ADP/ATP translocase 2 OS=Mus musculus GN=Slc25a5 PE=1 SV=1;>sp|P51881|ADT2_MOUSE ADP/ATP translocase 2 OS=Mus musculus GN=Slc25a5 PE=1 SV=3	2	12	12	6	4	2	3	4	6	8	4	1	3	3	11	4	4	2	3	4	6	8	4	1	3	3	11	4	2	0	0	1	2	4	1	0	1	1	5	1	40.3	40.3
P51943;D6RIK7;A0A0G2JEY1	P51943;D6RIK7	3;2;1	3;2;1	3;2;1	Cyclin-A2	Ccna2	>sp|P51943|CCNA2_MOUSE Cyclin-A2 OS=Mus musculus GN=Ccna2 PE=1 SV=2;>tr|D6RIK7|D6RIK7_MOUSE Cyclin-A2 OS=Mus musculus GN=Ccna2 PE=1 SV=1	3	3	3	3	0	1	2	3	3	3	1	0	2	2	0	2	0	1	2	3	3	3	1	0	2	2	0	2	0	1	2	3	3	3	1	0	2	2	0	2	9.2	9.2
Q52L97;P52293;A2A600;A2A601;A6PW68;F2Z431;A2A602	Q52L97;P52293	15;15;6;6;5;2;2	15;15;6;6;5;2;2	15;15;6;6;5;2;2	Importin subunit alpha;Importin subunit alpha-1	Kpna2	>tr|Q52L97|Q52L97_MOUSE Importin subunit alpha OS=Mus musculus GN=Kpna2 PE=1 SV=1;>sp|P52293|IMA1_MOUSE Importin subunit alpha-1 OS=Mus musculus GN=Kpna2 PE=1 SV=2	7	15	15	15	2	3	1	12	14	14	2	0	1	9	10	11	2	3	1	12	14	14	2	0	1	9	10	11	2	3	1	12	14	14	2	0	1	9	10	11	37.6	37.6
P52480;P52480-2;E9Q509;G3X925;P53657	P52480;P52480-2	26;24;1;1;1	26;24;1;1;1	26;24;1;1;1	Pyruvate kinase PKM	Pkm	>sp|P52480|KPYM_MOUSE Pyruvate kinase PKM OS=Mus musculus GN=Pkm PE=1 SV=4;>sp|P52480-2|KPYM_MOUSE Isoform M1 of Pyruvate kinase PKM OS=Mus musculus GN=Pkm	5	26	26	26	20	19	15	19	19	22	15	1	9	10	21	12	20	19	15	19	19	22	15	1	9	10	21	12	20	19	15	19	19	22	15	1	9	10	21	12	51.4	51.4
Q5SUC8;P52624	Q5SUC8;P52624	1;1	1;1	1;1	Uridine phosphorylase;Uridine phosphorylase 1	Upp1	>tr|Q5SUC8|Q5SUC8_MOUSE Uridine phosphorylase OS=Mus musculus GN=Upp1 PE=1 SV=1;>sp|P52624|UPP1_MOUSE Uridine phosphorylase 1 OS=Mus musculus GN=Upp1 PE=1 SV=2	2	1	1	1	0	0	0	0	0	0	0	0	0	0	1	0	0	0	0	0	0	0	0	0	0	0	1	0	0	0	0	0	0	0	0	0	0	0	1	0	7.1	7.1
Q5XJF6;P53026;D6RE43	Q5XJF6;P53026	4;4;1	4;4;1	4;4;1	Ribosomal protein;60S ribosomal protein L10a	Rpl10a	>tr|Q5XJF6|Q5XJF6_MOUSE Ribosomal protein OS=Mus musculus GN=Rpl10a PE=1 SV=1;>sp|P53026|RL10A_MOUSE 60S ribosomal protein L10a OS=Mus musculus GN=Rpl10a PE=1 SV=3	3	4	4	4	1	1	1	2	2	3	1	1	0	0	3	1	1	1	1	2	2	3	1	1	0	0	3	1	1	1	1	2	2	3	1	1	0	0	3	1	19.8	19.8
Q544N9;P53986	Q544N9;P53986	1;1	1;1	1;1	Monocarboxylate transporter 1	Slc16a1	>tr|Q544N9|Q544N9_MOUSE Monocarboxylate transporter 1 OS=Mus musculus GN=Slc16a1 PE=1 SV=1;>sp|P53986|MOT1_MOUSE Monocarboxylate transporter 1 OS=Mus musculus GN=Slc16a1 PE=1 SV=1	2	1	1	1	0	0	0	0	0	0	0	0	0	0	1	0	0	0	0	0	0	0	0	0	0	0	1	0	0	0	0	0	0	0	0	0	0	0	1	0	2.6	2.6
Q545B6;P54227;D3Z1Z8;D3Z5N2	Q545B6;P54227;D3Z1Z8;D3Z5N2	3;3;2;2	3;3;2;2	2;2;1;1	Stathmin	Stmn1	>tr|Q545B6|Q545B6_MOUSE MCG12955, isoform CRA_a OS=Mus musculus GN=Stmn1 PE=1 SV=1;>sp|P54227|STMN1_MOUSE Stathmin OS=Mus musculus GN=Stmn1 PE=1 SV=2;>tr|D3Z1Z8|D3Z1Z8_MOUSE Stathmin (Fragment) OS=Mus musculus GN=Stmn1 PE=1 SV=1;>tr|D3Z5N2|D3Z5N2_MOUSE Sta	4	3	3	2	1	1	0	2	2	3	0	0	0	0	0	1	1	1	0	2	2	3	0	0	0	0	0	1	1	1	0	1	1	2	0	0	0	0	0	0	22.8	22.8
P54276	P54276	22	22	22	DNA mismatch repair protein Msh6	Msh6	>sp|P54276|MSH6_MOUSE DNA mismatch repair protein Msh6 OS=Mus musculus GN=Msh6 PE=1 SV=3	1	22	22	22	2	6	2	12	17	20	1	0	0	2	11	5	2	6	2	12	17	20	1	0	0	2	11	5	2	6	2	12	17	20	1	0	0	2	11	5	19.8	19.8
P54775;A0A140LIZ5	P54775;A0A140LIZ5	8;7	8;7	8;7	26S protease regulatory subunit 6B	Psmc4	>sp|P54775|PRS6B_MOUSE 26S protease regulatory subunit 6B OS=Mus musculus GN=Psmc4 PE=1 SV=2;>tr|A0A140LIZ5|A0A140LIZ5_MOUSE 26S protease regulatory subunit 6B OS=Mus musculus GN=Psmc4 PE=1 SV=1	2	8	8	8	1	2	2	8	5	8	1	0	1	0	3	2	1	2	2	8	5	8	1	0	1	0	3	2	1	2	2	8	5	8	1	0	1	0	3	2	28.5	28.5
P54823	P54823	6	6	6	Probable ATP-dependent RNA helicase DDX6	Ddx6	>sp|P54823|DDX6_MOUSE Probable ATP-dependent RNA helicase DDX6 OS=Mus musculus GN=Ddx6 PE=1 SV=1	1	6	6	6	0	0	0	1	0	1	0	0	0	0	6	1	0	0	0	1	0	1	0	0	0	0	6	1	0	0	0	1	0	1	0	0	0	0	6	1	16.4	16.4
Q52KI7;P55302;F6WMD1	Q52KI7;P55302;F6WMD1	5;5;3	5;5;3	5;5;3	Alpha-2-macroglobulin receptor-associated protein	Lrpap1	>tr|Q52KI7|Q52KI7_MOUSE Alpha-2-macroglobulin receptor-associated protein OS=Mus musculus GN=Lrpap1 PE=1 SV=1;>sp|P55302|AMRP_MOUSE Alpha-2-macroglobulin receptor-associated protein OS=Mus musculus GN=Lrpap1 PE=1 SV=1;>tr|F6WMD1|F6WMD1_MOUSE Alpha-2-macrog	3	5	5	5	0	0	0	1	1	0	0	0	0	0	5	0	0	0	0	1	1	0	0	0	0	0	5	0	0	0	0	1	1	0	0	0	0	0	5	0	15.3	15.3
Q545S4;P55821	Q545S4;P55821	2;2	1;1	1;1	Stathmin;Stathmin-2	Stmn2	>tr|Q545S4|Q545S4_MOUSE Stathmin OS=Mus musculus GN=Stmn2 PE=1 SV=1;>sp|P55821|STMN2_MOUSE Stathmin-2 OS=Mus musculus GN=Stmn2 PE=1 SV=1	2	2	1	1	1	1	0	2	2	2	0	0	0	0	0	2	1	1	0	1	1	1	0	0	0	0	0	1	1	1	0	1	1	1	0	0	0	0	0	1	10.6	5.6
P55850-2;P55850	P55850-2;P55850	1;1	1;1	1;1	Desmocollin-3	Dsc3	>sp|P55850-2|DSC3_MOUSE Isoform 3B of Desmocollin-3 OS=Mus musculus GN=Dsc3;>sp|P55850|DSC3_MOUSE Desmocollin-3 OS=Mus musculus GN=Dsc3 PE=1 SV=3	2	1	1	1	0	0	1	0	0	0	0	0	0	0	0	0	0	0	1	0	0	0	0	0	0	0	0	0	0	0	1	0	0	0	0	0	0	0	0	0	1.5	1.5
Q3U4W8;P56399;D3Z4K7	Q3U4W8;P56399;D3Z4K7	2;2;1	2;2;1	2;2;1	Ubiquitin carboxyl-terminal hydrolase;Ubiquitin carboxyl-terminal hydrolase 5	Usp5	>tr|Q3U4W8|Q3U4W8_MOUSE Ubiquitin carboxyl-terminal hydrolase 5 OS=Mus musculus GN=Usp5 PE=1 SV=1;>sp|P56399|UBP5_MOUSE Ubiquitin carboxyl-terminal hydrolase 5 OS=Mus musculus GN=Usp5 PE=1 SV=1;>tr|D3Z4K7|D3Z4K7_MOUSE Ubiquitin carboxyl-terminal hydrolase	3	2	2	2	1	1	2	2	2	2	0	0	0	0	1	2	1	1	2	2	2	2	0	0	0	0	1	2	1	1	2	2	2	2	0	0	0	0	1	2	3	3
P56480	P56480	20	20	20	ATP synthase subunit beta, mitochondrial	Atp5b	>sp|P56480|ATPB_MOUSE ATP synthase subunit beta, mitochondrial OS=Mus musculus GN=Atp5b PE=1 SV=2	1	20	20	20	12	12	13	14	13	14	11	9	11	10	17	11	12	12	13	14	13	14	11	9	11	10	17	11	12	12	13	14	13	14	11	9	11	10	17	11	57.7	57.7
Q3ULT2;P57780;E9Q2W9;D3Z0L8;D3Z761;Q91ZE6;E9PX29	Q3ULT2;P57780;E9Q2W9	19;19;10;5;4;1;1	19;19;10;5;4;1;1	11;11;5;2;2;1;1	Alpha-actinin-4	Actn4	>tr|Q3ULT2|Q3ULT2_MOUSE Actinin alpha 4 OS=Mus musculus GN=Actn4 PE=1 SV=1;>sp|P57780|ACTN4_MOUSE Alpha-actinin-4 OS=Mus musculus GN=Actn4 PE=1 SV=1;>tr|E9Q2W9|E9Q2W9_MOUSE Alpha-actinin-4 (Fragment) OS=Mus musculus GN=Actn4 PE=1 SV=1	7	19	19	11	11	8	10	9	11	15	6	0	2	8	13	10	11	8	10	9	11	15	6	0	2	8	13	10	8	3	7	6	7	11	3	0	1	4	7	6	27.1	27.1
P57784	P57784	1	1	1	U2 small nuclear ribonucleoprotein A	Snrpa1	>sp|P57784|RU2A_MOUSE U2 small nuclear ribonucleoprotein A OS=Mus musculus GN=Snrpa1 PE=1 SV=2	1	1	1	1	0	0	0	1	1	1	0	0	0	0	1	0	0	0	0	1	1	1	0	0	0	0	1	0	0	0	0	1	1	1	0	0	0	0	1	0	5.5	5.5
P58252;G3UXK8	P58252	35;1	35;1	34;0	Elongation factor 2	Eef2	>sp|P58252|EF2_MOUSE Elongation factor 2 OS=Mus musculus GN=Eef2 PE=1 SV=2	2	35	35	34	15	18	17	21	23	24	13	3	6	8	29	12	15	18	17	21	23	24	13	3	6	8	29	12	15	17	16	20	22	23	13	2	6	7	28	11	48.1	48.1
P59235	P59235	2	2	2	Nucleoporin Nup43	Nup43	>sp|P59235|NUP43_MOUSE Nucleoporin Nup43 OS=Mus musculus GN=Nup43 PE=1 SV=2	1	2	2	2	1	0	0	2	2	2	0	0	1	1	1	0	1	0	0	2	2	2	0	0	1	1	1	0	1	0	0	2	2	2	0	0	1	1	1	0	8.2	8.2
P59999;Q3TX55;E9PWA7	P59999;Q3TX55;E9PWA7	4;3;3	4;3;3	4;3;3	Actin-related protein 2/3 complex subunit 4	Arpc4	>sp|P59999|ARPC4_MOUSE Actin-related protein 2/3 complex subunit 4 OS=Mus musculus GN=Arpc4 PE=1 SV=3;>tr|Q3TX55|Q3TX55_MOUSE Actin-related protein 2/3 complex subunit 4 OS=Mus musculus GN=Arpc4 PE=1 SV=1;>tr|E9PWA7|E9PWA7_MOUSE Actin-related protein 2/3 c	3	4	4	4	1	1	0	3	2	3	0	0	1	2	3	2	1	1	0	3	2	3	0	0	1	2	3	2	1	1	0	3	2	3	0	0	1	2	3	2	24.4	24.4
Q3U1C2;P60122;D3YW60	Q3U1C2;P60122	12;12;4	12;12;4	12;12;4	RuvB-like 1	Ruvbl1	>tr|Q3U1C2|Q3U1C2_MOUSE RuvB-like helicase OS=Mus musculus GN=Ruvbl1 PE=1 SV=1;>sp|P60122|RUVB1_MOUSE RuvB-like 1 OS=Mus musculus GN=Ruvbl1 PE=1 SV=1	3	12	12	12	1	4	2	7	10	11	1	0	1	2	10	6	1	4	2	7	10	11	1	0	1	2	10	6	1	4	2	7	10	11	1	0	1	2	10	6	34.9	34.9
Q3UIG0;P60229	Q3UIG0;P60229	2;2	2;2	2;2	Eukaryotic translation initiation factor 3 subunit E	Eif3e	>tr|Q3UIG0|Q3UIG0_MOUSE Eukaryotic translation initiation factor 3 subunit E OS=Mus musculus GN=Eif3e PE=1 SV=1;>sp|P60229|EIF3E_MOUSE Eukaryotic translation initiation factor 3 subunit E OS=Mus musculus GN=Eif3e PE=1 SV=1	2	2	2	2	0	0	0	0	0	0	1	0	0	0	2	0	0	0	0	0	0	0	1	0	0	0	2	0	0	0	0	0	0	0	1	0	0	0	2	0	4.5	4.5
P60335	P60335	9	9	7	Poly(rC)-binding protein 1	Pcbp1	>sp|P60335|PCBP1_MOUSE Poly(rC)-binding protein 1 OS=Mus musculus GN=Pcbp1 PE=1 SV=1	1	9	9	7	1	2	4	6	7	7	5	1	2	4	7	6	1	2	4	6	7	7	5	1	2	4	7	6	1	1	3	4	5	5	4	1	1	3	5	4	37.1	37.1
P60766;P60766-1	P60766;P60766-1	3;2	3;2	3;2	Cell division control protein 42 homolog	Cdc42	>sp|P60766|CDC42_MOUSE Cell division control protein 42 homolog OS=Mus musculus GN=Cdc42 PE=1 SV=2;>sp|P60766-1|CDC42_MOUSE Isoform 1 of Cell division control protein 42 homolog OS=Mus musculus GN=Cdc42	2	3	3	3	0	0	0	0	0	0	0	0	0	0	3	0	0	0	0	0	0	0	0	0	0	0	3	0	0	0	0	0	0	0	0	0	0	0	3	0	19.9	19.9
P60824	P60824	1	1	1	Cold-inducible RNA-binding protein	Cirbp	>sp|P60824|CIRBP_MOUSE Cold-inducible RNA-binding protein OS=Mus musculus GN=Cirbp PE=1 SV=1	1	1	1	1	0	0	0	0	0	0	0	0	0	0	1	0	0	0	0	0	0	0	0	0	0	0	1	0	0	0	0	0	0	0	0	0	0	0	1	0	6.4	6.4
Q5F2A7;P60843;Q8BTU6;P10630;P10630-2;E9Q561;D6RJ60;D6RJ11	Q5F2A7;P60843	26;26;12;12;12;9;1;1	26;26;12;12;12;9;1;1	23;23;9;9;9;7;0;0	Eukaryotic initiation factor 4A-I	Eif4a1	>tr|Q5F2A7|Q5F2A7_MOUSE Eukaryotic initiation factor 4A-I OS=Mus musculus GN=Eif4a1 PE=1 SV=1;>sp|P60843|IF4A1_MOUSE Eukaryotic initiation factor 4A-I OS=Mus musculus GN=Eif4a1 PE=1 SV=1	8	26	26	23	9	9	12	18	18	22	9	3	5	6	21	13	9	9	12	18	18	22	9	3	5	6	21	13	8	9	11	16	15	19	9	3	5	6	19	13	62.1	62.1
Q5BLK2;P60867	Q5BLK2;P60867	2;2	2;2	2;2	40S ribosomal protein S20	Rps20	>tr|Q5BLK2|Q5BLK2_MOUSE 40S ribosomal protein S20 OS=Mus musculus GN=Rps20 PE=1 SV=1;>sp|P60867|RS20_MOUSE 40S ribosomal protein S20 OS=Mus musculus GN=Rps20 PE=1 SV=1	2	2	2	2	2	2	2	2	2	2	2	1	2	1	2	1	2	2	2	2	2	2	2	1	2	1	2	1	2	2	2	2	2	2	2	1	2	1	2	1	19.3	19.3
Q4FJL0;P61027;Q0PD49;Q3TYH2;Q9DD03;P61028;Q8K386	Q4FJL0;P61027	3;3;1;1;1;1;1	2;2;0;0;0;0;0	2;2;0;0;0;0;0	Ras-related protein Rab-10	Rab10	>tr|Q4FJL0|Q4FJL0_MOUSE RAB10, member RAS oncogene family OS=Mus musculus GN=Rab10 PE=1 SV=1;>sp|P61027|RAB10_MOUSE Ras-related protein Rab-10 OS=Mus musculus GN=Rab10 PE=1 SV=1	7	3	2	2	2	1	2	1	2	2	1	0	0	1	3	1	1	1	1	1	1	1	1	0	0	0	2	0	1	1	1	1	1	1	1	0	0	0	2	0	17	11.5
Q3U344;P84078;P61205;Q8BSL7;D3YV25;E9Q2C2;A2A6T9	Q3U344;P84078;P61205;Q8BSL7	10;10;10;7;1;1;1	10;10;10;7;1;1;1	6;6;6;4;0;0;1	ADP-ribosylation factor 1;ADP-ribosylation factor 3;ADP-ribosylation factor 2	Arf3;Arf1;Arf2	>tr|Q3U344|Q3U344_MOUSE ADP-ribosylation factor 3 OS=Mus musculus GN=Arf3 PE=1 SV=1;>sp|P84078|ARF1_MOUSE ADP-ribosylation factor 1 OS=Mus musculus GN=Arf1 PE=1 SV=2;>sp|P61205|ARF3_MOUSE ADP-ribosylation factor 3 OS=Mus musculus GN=Arf3 PE=2 SV=2;>sp|Q8BS	7	10	10	6	3	2	3	3	5	7	4	2	2	3	9	3	3	2	3	3	5	7	4	2	2	3	9	3	1	1	1	1	2	3	2	1	0	1	5	1	52.5	52.5
Q3UHY8;P61222	Q3UHY8;P61222	5;5	5;5	5;5	ATP-binding cassette sub-family E member 1	Abce1	>tr|Q3UHY8|Q3UHY8_MOUSE ATP-binding cassette sub-family E member 1 OS=Mus musculus GN=Abce1 PE=1 SV=1;>sp|P61222|ABCE1_MOUSE ATP-binding cassette sub-family E member 1 OS=Mus musculus GN=Abce1 PE=1 SV=1	2	5	5	5	0	0	0	2	1	2	1	0	0	0	5	0	0	0	0	2	1	2	1	0	0	0	5	0	0	0	0	2	1	2	1	0	0	0	5	0	11.4	11.4
Q4FK54;P61290;A2A4J1	Q4FK54;P61290;A2A4J1	2;2;1	2;2;1	2;2;1	Proteasome activator complex subunit 3	Psme3	>tr|Q4FK54|Q4FK54_MOUSE Proteaseome (Prosome, macropain) 28 subunit, 3 OS=Mus musculus GN=Psme3 PE=1 SV=1;>sp|P61290|PSME3_MOUSE Proteasome activator complex subunit 3 OS=Mus musculus GN=Psme3 PE=1 SV=1;>tr|A2A4J1|A2A4J1_MOUSE Proteasome activator complex	3	2	2	2	1	1	0	2	2	2	0	0	0	0	0	0	1	1	0	2	2	2	0	0	0	0	0	0	1	1	0	2	2	2	0	0	0	0	0	0	11.4	11.4
Q5BLJ9;P61358;A2A4Q0	Q5BLJ9;P61358;A2A4Q0	4;4;2	4;4;2	4;4;2	60S ribosomal protein L27	Rpl27	>tr|Q5BLJ9|Q5BLJ9_MOUSE 60S ribosomal protein L27 OS=Mus musculus GN=Rpl27 PE=1 SV=1;>sp|P61358|RL27_MOUSE 60S ribosomal protein L27 OS=Mus musculus GN=Rpl27 PE=1 SV=2;>tr|A2A4Q0|A2A4Q0_MOUSE 60S ribosomal protein L27 (Fragment) OS=Mus musculus GN=Rpl27 PE	3	4	4	4	3	1	2	2	2	2	2	2	2	2	4	2	3	1	2	2	2	2	2	2	2	2	4	2	3	1	2	2	2	2	2	2	2	2	4	2	27.9	27.9
Q4VAF2;P61514	Q4VAF2;P61514	3;3	3;3	3;3	60S ribosomal protein L37a	Rpl37a	>tr|Q4VAF2|Q4VAF2_MOUSE 60S ribosomal protein L37a OS=Mus musculus GN=Rpl37a PE=1 SV=1;>sp|P61514|RL37A_MOUSE 60S ribosomal protein L37a OS=Mus musculus GN=Rpl37a PE=1 SV=2	2	3	3	3	0	0	1	2	1	1	1	0	0	0	3	0	0	0	1	2	1	1	1	0	0	0	3	0	0	0	1	2	1	1	1	0	0	0	3	0	29.3	29.3
Q14BR4;P61750;E9Q798;F6UFB9	Q14BR4;P61750;E9Q798	4;4;3;1	1;1;1;1	1;1;1;1	ADP-ribosylation factor 4	Arf4	>tr|Q14BR4|Q14BR4_MOUSE ADP-ribosylation factor 4 OS=Mus musculus GN=Arf4 PE=1 SV=1;>sp|P61750|ARF4_MOUSE ADP-ribosylation factor 4 OS=Mus musculus GN=Arf4 PE=1 SV=2;>tr|E9Q798|E9Q798_MOUSE ADP-ribosylation factor 4 OS=Mus musculus GN=Arf4 PE=1 SV=1	4	4	1	1	1	1	1	2	3	4	1	0	1	1	4	1	0	0	0	1	1	1	0	0	0	0	1	0	0	0	0	1	1	1	0	0	0	0	1	0	22.8	5.6
P61804	P61804	2	2	2	Dolichyl-diphosphooligosaccharide--protein glycosyltransferase subunit DAD1	Dad1	>sp|P61804|DAD1_MOUSE Dolichyl-diphosphooligosaccharide--protein glycosyltransferase subunit DAD1 OS=Mus musculus GN=Dad1 PE=1 SV=3	1	2	2	2	0	0	0	0	0	0	0	0	0	0	2	0	0	0	0	0	0	0	0	0	0	0	2	0	0	0	0	0	0	0	0	0	0	0	2	0	19.5	19.5
P61965;F6Q3W0	P61965	6;2	6;2	6;2	WD repeat-containing protein 5	Wdr5	>sp|P61965|WDR5_MOUSE WD repeat-containing protein 5 OS=Mus musculus GN=Wdr5 PE=1 SV=1	2	6	6	6	1	1	0	4	6	6	0	0	0	1	4	2	1	1	0	4	6	6	0	0	0	1	4	2	1	1	0	4	6	6	0	0	0	1	4	2	22.8	22.8
P61971	P61971	3	3	3	Nuclear transport factor 2	Nutf2	>sp|P61971|NTF2_MOUSE Nuclear transport factor 2 OS=Mus musculus GN=Nutf2 PE=1 SV=1	1	3	3	3	2	0	2	1	2	1	1	0	1	0	2	3	2	0	2	1	2	1	1	0	1	0	2	3	2	0	2	1	2	1	1	0	1	0	2	3	24.4	24.4
P61979;P61979-2;H3BLL4;H3BK96	P61979;P61979-2;H3BLL4;H3BK96	25;25;19;16	25;25;19;16	1;1;1;1	Heterogeneous nuclear ribonucleoprotein K	Hnrnpk	>sp|P61979|HNRPK_MOUSE Heterogeneous nuclear ribonucleoprotein K OS=Mus musculus GN=Hnrnpk PE=1 SV=1;>sp|P61979-2|HNRPK_MOUSE Isoform 2 of Heterogeneous nuclear ribonucleoprotein K OS=Mus musculus GN=Hnrnpk;>tr|H3BLL4|H3BLL4_MOUSE Heterogeneous nuclear rib	4	25	25	1	10	9	9	18	17	22	3	1	4	7	19	11	10	9	9	18	17	22	3	1	4	7	19	11	0	0	0	0	0	0	0	0	0	0	1	0	63.5	63.5
P62075	P62075	4	4	4	Mitochondrial import inner membrane translocase subunit Tim13	Timm13	>sp|P62075|TIM13_MOUSE Mitochondrial import inner membrane translocase subunit Tim13 OS=Mus musculus GN=Timm13 PE=1 SV=1	1	4	4	4	1	0	0	3	3	4	1	0	0	2	1	3	1	0	0	3	3	4	1	0	0	2	1	3	1	0	0	3	3	4	1	0	0	2	1	3	53.7	53.7
P62077	P62077	2	2	2	Mitochondrial import inner membrane translocase subunit Tim8 B	Timm8b	>sp|P62077|TIM8B_MOUSE Mitochondrial import inner membrane translocase subunit Tim8 B OS=Mus musculus GN=Timm8b PE=1 SV=1	1	2	2	2	0	0	0	2	1	2	0	0	0	2	0	2	0	0	0	2	1	2	0	0	0	2	0	2	0	0	0	2	1	2	0	0	0	2	0	2	28.9	28.9
P62137	P62137	4	3	3	Serine/threonine-protein phosphatase PP1-alpha catalytic subunit	Ppp1ca	>sp|P62137|PP1A_MOUSE Serine/threonine-protein phosphatase PP1-alpha catalytic subunit OS=Mus musculus GN=Ppp1ca PE=1 SV=1	1	4	3	3	0	0	0	2	2	4	0	0	0	1	2	0	0	0	0	1	1	3	0	0	0	1	1	0	0	0	0	1	1	3	0	0	0	1	1	0	14.8	9.7
P62141;A0A0J9YUG2	P62141	4;1	4;1	2;1	Serine/threonine-protein phosphatase PP1-beta catalytic subunit	Ppp1cb	>sp|P62141|PP1B_MOUSE Serine/threonine-protein phosphatase PP1-beta catalytic subunit OS=Mus musculus GN=Ppp1cb PE=1 SV=3	2	4	4	2	0	0	0	1	3	3	0	0	0	0	3	1	0	0	0	1	3	3	0	0	0	0	3	1	0	0	0	0	1	1	0	0	0	0	2	1	15.6	15.6
Q542I9;P62192	Q542I9;P62192	5;5	5;5	5;5	26S protease regulatory subunit 4	Psmc1	>tr|Q542I9|Q542I9_MOUSE 26S protease regulatory subunit 4 OS=Mus musculus GN=Psmc1 PE=1 SV=1;>sp|P62192|PRS4_MOUSE 26S protease regulatory subunit 4 OS=Mus musculus GN=Psmc1 PE=1 SV=1	2	5	5	5	3	1	2	4	3	4	3	0	2	2	3	4	3	1	2	4	3	4	3	0	2	2	3	4	3	1	2	4	3	4	3	0	2	2	3	4	14.3	14.3
Q8K1K2;P62196	Q8K1K2;P62196	6;6	6;6	6;6	26S protease regulatory subunit 8	Psmc5	>tr|Q8K1K2|Q8K1K2_MOUSE 26S protease regulatory subunit 8 OS=Mus musculus GN=Psmc5 PE=1 SV=1;>sp|P62196|PRS8_MOUSE 26S protease regulatory subunit 8 OS=Mus musculus GN=Psmc5 PE=1 SV=1	2	6	6	6	2	3	2	2	3	4	1	0	1	2	6	2	2	3	2	2	3	4	1	0	1	2	6	2	2	3	2	2	3	4	1	0	1	2	6	2	22.7	22.7
P62204;Q3UKW2;P20801	P62204;Q3UKW2	6;5;1	6;5;1	3;3;1	Calmodulin	Calm1	>sp|P62204|CALM_MOUSE Calmodulin OS=Mus musculus GN=Calm1 PE=1 SV=2;>tr|Q3UKW2|Q3UKW2_MOUSE Calmodulin OS=Mus musculus GN=Calm1 PE=1 SV=1	3	6	6	3	1	1	5	3	3	2	1	0	0	1	3	1	1	1	5	3	3	2	1	0	0	1	3	1	0	0	3	1	1	0	1	0	0	1	1	1	41.6	41.6
Q497E9;P62242	Q497E9;P62242	8;8	8;8	8;8	40S ribosomal protein S8	Rps8	>tr|Q497E9|Q497E9_MOUSE 40S ribosomal protein S8 OS=Mus musculus GN=Rps8 PE=1 SV=1;>sp|P62242|RS8_MOUSE 40S ribosomal protein S8 OS=Mus musculus GN=Rps8 PE=1 SV=2	2	8	8	8	2	3	4	3	2	3	4	1	1	2	6	3	2	3	4	3	2	3	4	1	1	2	6	3	2	3	4	3	2	3	4	1	1	2	6	3	38.9	38.9
Q5M9M4;P62245;F8WJ41;D3YVB4;D3Z712	Q5M9M4;P62245;F8WJ41;D3YVB4;D3Z712	6;6;5;3;3	6;6;5;3;3	6;6;5;3;3	40S ribosomal protein S15a	Rps15a	>tr|Q5M9M4|Q5M9M4_MOUSE 40S ribosomal protein S15a OS=Mus musculus GN=Rps15a PE=1 SV=1;>sp|P62245|RS15A_MOUSE 40S ribosomal protein S15a OS=Mus musculus GN=Rps15a PE=1 SV=2;>tr|F8WJ41|F8WJ41_MOUSE 40S ribosomal protein S15a (Fragment) OS=Mus musculus GN=Rp	5	6	6	6	5	0	2	6	3	5	2	1	2	2	6	1	5	0	2	6	3	5	2	1	2	2	6	1	5	0	2	6	3	5	2	1	2	2	6	1	53.8	53.8
Q5SS40;P62259;D6REF3;F6WA09	Q5SS40;P62259;D6REF3;F6WA09	16;16;9;8	16;16;9;8	13;13;7;7	14-3-3 protein epsilon	Ywhae	>tr|Q5SS40|Q5SS40_MOUSE 14-3-3 protein epsilon OS=Mus musculus GN=Ywhae PE=1 SV=1;>sp|P62259|1433E_MOUSE 14-3-3 protein epsilon OS=Mus musculus GN=Ywhae PE=1 SV=1;>tr|D6REF3|D6REF3_MOUSE 14-3-3 protein epsilon OS=Mus musculus GN=Ywhae PE=1 SV=1;>tr|F6WA09|	4	16	16	13	10	10	14	15	15	15	11	1	6	6	11	8	10	10	14	15	15	15	11	1	6	6	11	8	7	7	11	12	12	12	8	0	3	4	9	5	56.9	56.9
P62264;D3YVF4;D3Z7I1	P62264;D3YVF4;D3Z7I1	6;3;3	6;3;3	6;3;3	40S ribosomal protein S14	Rps14	>sp|P62264|RS14_MOUSE 40S ribosomal protein S14 OS=Mus musculus GN=Rps14 PE=1 SV=3;>tr|D3YVF4|D3YVF4_MOUSE 40S ribosomal protein S14 (Fragment) OS=Mus musculus GN=Rps14 PE=1 SV=1;>tr|D3Z7I1|D3Z7I1_MOUSE 40S ribosomal protein S14 (Fragment) OS=Mus musculus	3	6	6	6	2	2	2	3	2	2	2	2	2	1	5	2	2	2	2	3	2	2	2	2	2	1	5	2	2	2	2	3	2	2	2	2	2	1	5	2	39.1	39.1
P62267	P62267	2	2	2	40S ribosomal protein S23	Rps23	>sp|P62267|RS23_MOUSE 40S ribosomal protein S23 OS=Mus musculus GN=Rps23 PE=1 SV=3	1	2	2	2	1	1	0	1	0	0	1	1	0	0	1	1	1	1	0	1	0	0	1	1	0	0	1	1	1	1	0	1	0	0	1	1	0	0	1	1	13.3	13.3
P62274	P62274	1	1	1	40S ribosomal protein S29	Rps29	>sp|P62274|RS29_MOUSE 40S ribosomal protein S29 OS=Mus musculus GN=Rps29 PE=3 SV=2	1	1	1	1	1	1	1	1	1	1	1	1	1	1	0	1	1	1	1	1	1	1	1	1	1	1	0	1	1	1	1	1	1	1	1	1	1	1	0	1	19.6	19.6
Q3UC02;P62281	Q3UC02;P62281	6;6	6;6	6;6	40S ribosomal protein S11	Rps11	>tr|Q3UC02|Q3UC02_MOUSE 40S ribosomal protein S11 OS=Mus musculus GN=Rps11 PE=1 SV=1;>sp|P62281|RS11_MOUSE 40S ribosomal protein S11 OS=Mus musculus GN=Rps11 PE=1 SV=3	2	6	6	6	1	1	2	1	0	1	1	0	0	1	6	0	1	1	2	1	0	1	1	0	0	1	6	0	1	1	2	1	0	1	1	0	0	1	6	0	38	38
Q921R2;Q5BLJ7;P62301;A0A0U1RQ71	Q921R2;Q5BLJ7;P62301	6;6;6;2	6;6;6;2	6;6;6;2	40S ribosomal protein S13	Rps13	>tr|Q921R2|Q921R2_MOUSE 40S ribosomal protein S13 OS=Mus musculus GN=Rps13 PE=1 SV=1;>tr|Q5BLJ7|Q5BLJ7_MOUSE 40S ribosomal protein S13 OS=Mus musculus GN=Rps13 PE=1 SV=1;>sp|P62301|RS13_MOUSE 40S ribosomal protein S13 OS=Mus musculus GN=Rps13 PE=1 SV=2	4	6	6	6	3	2	1	1	2	2	2	0	1	1	5	1	3	2	1	1	2	2	2	0	1	1	5	1	3	2	1	1	2	2	2	0	1	1	5	1	38.6	38.6
P62305;E9Q0W8;E9Q4F4	P62305;E9Q0W8;E9Q4F4	3;2;2	3;2;2	3;2;2	Small nuclear ribonucleoprotein E	Snrpe	>sp|P62305|RUXE_MOUSE Small nuclear ribonucleoprotein E OS=Mus musculus GN=Snrpe PE=1 SV=1;>tr|E9Q0W8|E9Q0W8_MOUSE Small nuclear ribonucleoprotein E OS=Mus musculus GN=Snrpe PE=1 SV=1;>tr|E9Q4F4|E9Q4F4_MOUSE Small nuclear ribonucleoprotein E OS=Mus musculu	3	3	3	3	3	2	2	2	3	3	2	1	2	1	3	2	3	2	2	2	3	3	2	1	2	1	3	2	3	2	2	2	3	3	2	1	2	1	3	2	38	38
Q497K3;P62307	Q497K3;P62307	2;2	2;2	2;2	Small nuclear ribonucleoprotein F	Snrpf	>tr|Q497K3|Q497K3_MOUSE MCG4969 OS=Mus musculus GN=Snrpf PE=1 SV=1;>sp|P62307|RUXF_MOUSE Small nuclear ribonucleoprotein F OS=Mus musculus GN=Snrpf PE=1 SV=1	2	2	2	2	1	1	1	1	1	2	1	0	1	1	1	1	1	1	1	1	1	2	1	0	1	1	1	1	1	1	1	1	1	2	1	0	1	1	1	1	23.3	23.3
P62309	P62309	4	4	4	Small nuclear ribonucleoprotein G	Snrpg	>sp|P62309|RUXG_MOUSE Small nuclear ribonucleoprotein G OS=Mus musculus GN=Snrpg PE=1 SV=1	1	4	4	4	3	3	2	4	4	2	3	2	1	1	1	1	3	3	2	4	4	2	3	2	1	1	1	1	3	3	2	4	4	2	3	2	1	1	1	1	36.8	36.8
P62315	P62315	2	2	2	Small nuclear ribonucleoprotein Sm D1	Snrpd1	>sp|P62315|SMD1_MOUSE Small nuclear ribonucleoprotein Sm D1 OS=Mus musculus GN=Snrpd1 PE=1 SV=1	1	2	2	2	0	0	0	0	0	0	0	0	0	0	2	0	0	0	0	0	0	0	0	0	0	0	2	0	0	0	0	0	0	0	0	0	0	0	2	0	26.1	26.1
Q14AF6;P62317;D3Z5N9	Q14AF6;P62317;D3Z5N9	4;4;2	4;4;2	4;4;2	Small nuclear ribonucleoprotein Sm D2	Snrpd2;Gm5449	>tr|Q14AF6|Q14AF6_MOUSE MCG4862 OS=Mus musculus GN=Snrpd2 PE=1 SV=1;>sp|P62317|SMD2_MOUSE Small nuclear ribonucleoprotein Sm D2 OS=Mus musculus GN=Snrpd2 PE=1 SV=1;>tr|D3Z5N9|D3Z5N9_MOUSE MCG49198 OS=Mus musculus GN=Gm5449 PE=4 SV=1	3	4	4	4	2	1	2	2	2	2	0	0	1	1	4	1	2	1	2	2	2	2	0	0	1	1	4	1	2	1	2	2	2	2	0	0	1	1	4	1	40.7	40.7
P62320	P62320	3	3	3	Small nuclear ribonucleoprotein Sm D3	Snrpd3	>sp|P62320|SMD3_MOUSE Small nuclear ribonucleoprotein Sm D3 OS=Mus musculus GN=Snrpd3 PE=1 SV=1	1	3	3	3	1	1	1	1	1	1	1	1	1	1	3	1	1	1	1	1	1	1	1	1	1	1	3	1	1	1	1	1	1	1	1	1	1	1	3	1	31.7	31.7
Q14AQ1;P62334	Q14AQ1;P62334	5;5	5;5	5;5	26S protease regulatory subunit 10B	Psmc6	>tr|Q14AQ1|Q14AQ1_MOUSE 26S protease regulatory subunit 10B OS=Mus musculus GN=Psmc6 PE=1 SV=1;>sp|P62334|PRS10_MOUSE 26S protease regulatory subunit 10B OS=Mus musculus GN=Psmc6 PE=1 SV=1	2	5	5	5	0	0	0	1	1	2	1	0	0	0	5	0	0	0	0	1	1	2	1	0	0	0	5	0	0	0	0	1	1	2	1	0	0	0	5	0	21.6	21.6
Q545X8;P62702;V9GWY0	Q545X8;P62702;V9GWY0	8;8;6	8;8;6	8;8;6	40S ribosomal protein S4;40S ribosomal protein S4, X isoform	Rps4x;Gm15013	>tr|Q545X8|Q545X8_MOUSE 40S ribosomal protein S4 OS=Mus musculus GN=Rps4x PE=1 SV=1;>sp|P62702|RS4X_MOUSE 40S ribosomal protein S4, X isoform OS=Mus musculus GN=Rps4x PE=1 SV=2;>tr|V9GWY0|V9GWY0_MOUSE 40S ribosomal protein S4 OS=Mus musculus GN=Gm15013 PE=	3	8	8	8	1	2	4	2	0	1	4	2	2	1	8	1	1	2	4	2	0	1	4	2	2	1	8	1	1	2	4	2	0	1	4	2	2	1	8	1	33.8	33.8
P63330;P62715	P63330;P62715	2;2	2;2	2;2	Serine/threonine-protein phosphatase 2A catalytic subunit alpha isoform;Serine/threonine-protein phosphatase 2A catalytic subunit beta isoform	Ppp2ca;Ppp2cb	>sp|P63330|PP2AA_MOUSE Serine/threonine-protein phosphatase 2A catalytic subunit alpha isoform OS=Mus musculus GN=Ppp2ca PE=1 SV=1;>sp|P62715|PP2AB_MOUSE Serine/threonine-protein phosphatase 2A catalytic subunit beta isoform OS=Mus musculus GN=Ppp2cb PE=1	2	2	2	2	0	0	0	0	0	0	0	0	0	0	2	0	0	0	0	0	0	0	0	0	0	0	2	0	0	0	0	0	0	0	0	0	0	0	2	0	8.4	8.4
P62717;F6YJW4	P62717;F6YJW4	3;2	3;2	3;2	60S ribosomal protein L18a	Rpl18a;Gm17541	>sp|P62717|RL18A_MOUSE 60S ribosomal protein L18a OS=Mus musculus GN=Rpl18a PE=1 SV=1;>tr|F6YJW4|F6YJW4_MOUSE 60S ribosomal protein L18a OS=Mus musculus GN=Gm17541 PE=3 SV=1	2	3	3	3	2	1	1	2	2	2	1	0	1	0	3	1	2	1	1	2	2	2	1	0	1	0	3	1	2	1	1	2	2	2	1	0	1	0	3	1	14.8	14.8
Q5BLK1;P62754	Q5BLK1;P62754	3;3	3;3	3;3	40S ribosomal protein S6	Rps6	>tr|Q5BLK1|Q5BLK1_MOUSE 40S ribosomal protein S6 OS=Mus musculus GN=Rps6 PE=1 SV=1;>sp|P62754|RS6_MOUSE 40S ribosomal protein S6 OS=Mus musculus GN=Rps6 PE=1 SV=1	2	3	3	3	2	2	2	1	0	1	2	0	2	0	2	0	2	2	2	1	0	1	2	0	2	0	2	0	2	2	2	1	0	1	2	0	2	0	2	0	16.1	16.1
P62814;A0A0U1RNU9;Q91YH6	P62814;A0A0U1RNU9;Q91YH6	2;1;1	2;1;1	2;1;1	V-type proton ATPase subunit B, brain isoform	Atp6v1b2;Atp6v1b1	>sp|P62814|VATB2_MOUSE V-type proton ATPase subunit B, brain isoform OS=Mus musculus GN=Atp6v1b2 PE=1 SV=1;>tr|A0A0U1RNU9|A0A0U1RNU9_MOUSE Protein Atp6v1b1 (Fragment) OS=Mus musculus GN=Atp6v1b1 PE=1 SV=1;>tr|Q91YH6|Q91YH6_MOUSE ATPase, H+ transporting, ly	3	2	2	2	0	1	2	1	0	1	1	1	0	1	1	2	0	1	2	1	0	1	1	1	0	1	1	2	0	1	2	1	0	1	1	1	0	1	1	2	4.3	4.3
Q0PD67;P62821	Q0PD67;P62821	7;7	1;1	1;1	Ras-related protein Rab-1A	Rab1;Rab1A	>tr|Q0PD67|Q0PD67_MOUSE RAB1, member RAS oncogene family, isoform CRA_a OS=Mus musculus GN=Rab1a PE=1 SV=1;>sp|P62821|RAB1A_MOUSE Ras-related protein Rab-1A OS=Mus musculus GN=Rab1A PE=1 SV=3	2	7	1	1	4	1	3	3	2	4	1	1	3	3	7	1	0	0	0	0	0	0	0	0	0	0	1	0	0	0	0	0	0	0	0	0	0	0	1	0	48.3	5.9
P62827;Q14AA6;A6H622;Q61820	P62827;Q14AA6	10;6;4;4	10;6;4;4	10;6;4;4	GTP-binding nuclear protein Ran	Ran;1700009N14Rik	>sp|P62827|RAN_MOUSE GTP-binding nuclear protein Ran OS=Mus musculus GN=Ran PE=1 SV=3;>tr|Q14AA6|Q14AA6_MOUSE GTP-binding nuclear protein Ran OS=Mus musculus GN=1700009N14Rik PE=1 SV=1	4	10	10	10	7	3	8	9	10	9	5	1	4	4	7	5	7	3	8	9	10	9	5	1	4	4	7	5	7	3	8	9	10	9	5	1	4	4	7	5	39.4	39.4
P62830;A2A6F8	P62830	4;1	4;1	4;1	60S ribosomal protein L23	Rpl23	>sp|P62830|RL23_MOUSE 60S ribosomal protein L23 OS=Mus musculus GN=Rpl23 PE=1 SV=1	2	4	4	4	1	2	2	3	3	3	3	0	1	0	4	2	1	2	2	3	3	3	3	0	1	0	4	2	1	2	2	3	3	3	3	0	1	0	4	2	38.6	38.6
P62849-2;P62849-3;P62849	P62849-2;P62849-3;P62849	3;3;3	3;3;3	3;3;3	40S ribosomal protein S24	Rps24	>sp|P62849-2|RS24_MOUSE Isoform 2 of 40S ribosomal protein S24 OS=Mus musculus GN=Rps24;>sp|P62849-3|RS24_MOUSE Isoform 3 of 40S ribosomal protein S24 OS=Mus musculus GN=Rps24;>sp|P62849|RS24_MOUSE 40S ribosomal protein S24 OS=Mus musculus GN=Rps24 PE=1 SV	3	3	3	3	0	0	1	0	0	0	1	0	1	1	2	0	0	0	1	0	0	0	1	0	1	1	2	0	0	0	1	0	0	0	1	0	1	1	2	0	26.9	26.9
Q58EA6;P62852	Q58EA6;P62852	3;3	3;3	3;3	40S ribosomal protein S25	Rps25	>tr|Q58EA6|Q58EA6_MOUSE 40S ribosomal protein S25 OS=Mus musculus GN=Rps25 PE=1 SV=1;>sp|P62852|RS25_MOUSE 40S ribosomal protein S25 OS=Mus musculus GN=Rps25 PE=1 SV=1	2	3	3	3	2	1	2	3	3	3	3	0	2	1	2	0	2	1	2	3	3	3	3	0	2	1	2	0	2	1	2	3	3	3	3	0	2	1	2	0	24	24
Q497N1;P62855	Q497N1;P62855	4;4	4;4	4;4	40S ribosomal protein S26	Rps26	>tr|Q497N1|Q497N1_MOUSE 40S ribosomal protein S26 OS=Mus musculus GN=Rps26 PE=1 SV=1;>sp|P62855|RS26_MOUSE 40S ribosomal protein S26 OS=Mus musculus GN=Rps26 PE=1 SV=3	2	4	4	4	0	0	0	2	2	2	1	1	1	2	2	3	0	0	0	2	2	2	1	1	1	2	2	3	0	0	0	2	2	2	1	1	1	2	2	3	33	33
Q642K5;P62862	Q642K5;P62862	2;2	2;2	2;2	40S ribosomal protein S30	Fau	>tr|Q642K5|Q642K5_MOUSE 40S ribosomal protein S30 OS=Mus musculus GN=Fau PE=1 SV=1;>sp|P62862|RS30_MOUSE 40S ribosomal protein S30 OS=Mus musculus GN=Fau PE=1 SV=1	2	2	2	2	0	1	1	1	0	1	1	2	2	2	0	2	0	1	1	1	0	1	1	2	2	2	0	2	0	1	1	1	0	1	1	2	2	2	0	2	8.3	8.3
P62869;A6PWE0	P62869	3;1	3;1	3;1	Transcription elongation factor B polypeptide 2	Tceb2	>sp|P62869|ELOB_MOUSE Transcription elongation factor B polypeptide 2 OS=Mus musculus GN=Tceb2 PE=1 SV=1	2	3	3	3	0	1	0	1	2	3	0	0	0	0	0	0	0	1	0	1	2	3	0	0	0	0	0	0	0	1	0	1	2	3	0	0	0	0	0	0	24.6	24.6
Q3TQ70;P62874;H3BLF7;H3BKR2;D3YZX3;Q3U9V4;E9QKR0;P62880;D3Z1T4;D3Z1M1;E9PWM7;Q54AE3;Q61011;P29387	Q3TQ70;P62874;H3BLF7;H3BKR2;D3YZX3;Q3U9V4;E9QKR0;P62880	4;4;3;3;2;2;2;2;1;1;1;1;1;1	4;4;3;3;2;2;2;2;1;1;1;1;1;1	4;4;3;3;2;2;2;2;1;1;1;1;1;1	Guanine nucleotide-binding protein G(I)/G(S)/G(T) subunit beta-1;Guanine nucleotide-binding protein G(I)/G(S)/G(T) subunit beta-2	Gnb1;Gnb2	>tr|Q3TQ70|Q3TQ70_MOUSE Beta1 subnuit of GTP-binding protein OS=Mus musculus GN=Gnb1 PE=1 SV=1;>sp|P62874|GBB1_MOUSE Guanine nucleotide-binding protein G(I)/G(S)/G(T) subunit beta-1 OS=Mus musculus GN=Gnb1 PE=1 SV=3;>tr|H3BLF7|H3BLF7_MOUSE Guanine nucleoti	14	4	4	4	1	1	0	1	1	2	0	0	1	0	3	1	1	1	0	1	1	2	0	0	1	0	3	1	1	1	0	1	1	2	0	0	1	0	3	1	11.2	11.2
P62878	P62878	1	1	1	E3 ubiquitin-protein ligase RBX1;E3 ubiquitin-protein ligase RBX1, N-terminally processed	Rbx1	>sp|P62878|RBX1_MOUSE E3 ubiquitin-protein ligase RBX1 OS=Mus musculus GN=Rbx1 PE=1 SV=1	1	1	1	1	0	0	0	1	0	0	0	0	0	0	0	0	0	0	0	1	0	0	0	0	0	0	0	0	0	0	0	1	0	0	0	0	0	0	0	0	16.7	16.7
Q58DZ3;P62889	Q58DZ3;P62889	2;2	2;2	2;2	60S ribosomal protein L30	Rpl30	>tr|Q58DZ3|Q58DZ3_MOUSE 60S ribosomal protein L30 OS=Mus musculus GN=Rpl30 PE=1 SV=1;>sp|P62889|RL30_MOUSE 60S ribosomal protein L30 OS=Mus musculus GN=Rpl30 PE=1 SV=2	2	2	2	2	0	0	0	0	0	0	0	0	0	0	2	0	0	0	0	0	0	0	0	0	0	0	2	0	0	0	0	0	0	0	0	0	0	0	2	0	17.4	17.4
Q505A8;P62892	Q505A8;P62892	1;1	1;1	1;1	60S ribosomal protein L39	Rpl39	>tr|Q505A8|Q505A8_MOUSE 60S ribosomal protein L39 OS=Mus musculus GN=Rpl39 PE=1 SV=1;>sp|P62892|RL39_MOUSE 60S ribosomal protein L39 OS=Mus musculus GN=Rpl39 PE=1 SV=2	2	1	1	1	0	0	0	0	0	0	0	0	0	0	1	0	0	0	0	0	0	0	0	0	0	0	1	0	0	0	0	0	0	0	0	0	0	0	1	0	19.6	19.6
Q5M9K9;P62900;A0A0A6YX26;A0A0A6YXL3	Q5M9K9;P62900;A0A0A6YX26;A0A0A6YXL3	4;4;3;2	4;4;3;2	4;4;3;2	60S ribosomal protein L31	Rpl31	>tr|Q5M9K9|Q5M9K9_MOUSE 60S ribosomal protein L31 OS=Mus musculus GN=Rpl31 PE=1 SV=1;>sp|P62900|RL31_MOUSE 60S ribosomal protein L31 OS=Mus musculus GN=Rpl31 PE=1 SV=1;>tr|A0A0A6YX26|A0A0A6YX26_MOUSE 60S ribosomal protein L31 OS=Mus musculus GN=Rpl31 PE=1	4	4	4	4	2	1	2	0	0	0	1	2	1	1	4	3	2	1	2	0	0	0	1	2	1	1	4	3	2	1	2	0	0	0	1	2	1	1	4	3	32.8	32.8
Q5YLW3;P62908;D3YV43;A0A140LI77	Q5YLW3;P62908;D3YV43;A0A140LI77	12;12;8;7	12;12;8;7	12;12;8;7	40S ribosomal protein S3	Rps3	>tr|Q5YLW3|Q5YLW3_MOUSE 40S ribosomal protein S3 OS=Mus musculus GN=Rps3 PE=1 SV=1;>sp|P62908|RS3_MOUSE 40S ribosomal protein S3 OS=Mus musculus GN=Rps3 PE=1 SV=1;>tr|D3YV43|D3YV43_MOUSE 40S ribosomal protein S3 OS=Mus musculus GN=Rps3 PE=1 SV=1;>tr|A0A140	4	12	12	12	5	4	6	4	6	7	8	3	5	5	10	5	5	4	6	4	6	7	8	3	5	5	10	5	5	4	6	4	6	7	8	3	5	5	10	5	60.5	60.5
P62918	P62918	5	5	5	60S ribosomal protein L8	Rpl8	>sp|P62918|RL8_MOUSE 60S ribosomal protein L8 OS=Mus musculus GN=Rpl8 PE=1 SV=2	1	5	5	5	1	1	1	2	1	1	2	0	0	0	4	1	1	1	1	2	1	1	2	0	0	0	4	1	1	1	1	2	1	1	2	0	0	0	4	1	16.7	16.7
Q3UBT1;P62960;A2BGG7;A0A0A0MQD2;B2RUF0;Q9Z2C8-2;Q9Z2C8	Q3UBT1;P62960;A2BGG7	5;5;3;1;1;1;1	5;5;3;1;1;1;1	4;4;3;0;0;0;0	Nuclease-sensitive element-binding protein 1	Ybx1	>tr|Q3UBT1|Q3UBT1_MOUSE Nuclease-sensitive element-binding protein 1 OS=Mus musculus GN=Ybx1 PE=1 SV=1;>sp|P62960|YBOX1_MOUSE Nuclease-sensitive element-binding protein 1 OS=Mus musculus GN=Ybx1 PE=1 SV=3;>tr|A2BGG7|A2BGG7_MOUSE Nuclease-sensitive element-	7	5	5	4	0	0	0	1	0	0	1	0	0	0	5	0	0	0	0	1	0	0	1	0	0	0	5	0	0	0	0	1	0	0	0	0	0	0	4	0	45	45
Q5SX50;P62962;Q5SX49;CON__P02584;J3QMC2	Q5SX50;P62962;Q5SX49	9;9;6;4;1	9;9;6;4;1	9;9;6;4;1	Profilin;Profilin-1	Pfn1	>tr|Q5SX50|Q5SX50_MOUSE Profilin OS=Mus musculus GN=Pfn1 PE=1 SV=1;>sp|P62962|PROF1_MOUSE Profilin-1 OS=Mus musculus GN=Pfn1 PE=1 SV=2;>tr|Q5SX49|Q5SX49_MOUSE Profilin OS=Mus musculus GN=Pfn1 PE=1 SV=1	5	9	9	9	5	4	2	7	7	7	4	0	1	1	7	1	5	4	2	7	7	7	4	0	1	1	7	1	5	4	2	7	7	7	4	0	1	1	7	1	67.1	67.1
P63005	P63005	1	1	1	Platelet-activating factor acetylhydrolase IB subunit alpha	Pafah1b1	>sp|P63005|LIS1_MOUSE Platelet-activating factor acetylhydrolase IB subunit alpha OS=Mus musculus GN=Pafah1b1 PE=1 SV=2	1	1	1	1	0	0	0	0	0	0	0	0	0	0	1	0	0	0	0	0	0	0	0	0	0	0	1	0	0	0	0	0	0	0	0	0	0	0	1	0	3.7	3.7
P63017;Q504P4;D3Z5E2;D3YW43	P63017;Q504P4	45;44;9;8	45;44;9;8	31;30;7;6	Heat shock cognate 71 kDa protein	Hspa8	>sp|P63017|HSP7C_MOUSE Heat shock cognate 71 kDa protein OS=Mus musculus GN=Hspa8 PE=1 SV=1;>tr|Q504P4|Q504P4_MOUSE Heat shock cognate 71 kDa protein OS=Mus musculus GN=Hspa8 PE=1 SV=1	4	45	45	31	36	27	27	41	38	42	28	17	27	32	38	37	36	27	27	41	38	42	28	17	27	32	38	37	24	16	17	27	25	28	16	8	16	19	26	23	67.8	67.8
P63028;D3YU75	P63028;D3YU75	4;3	4;3	4;3	Translationally-controlled tumor protein	Tpt1	>sp|P63028|TCTP_MOUSE Translationally-controlled tumor protein OS=Mus musculus GN=Tpt1 PE=1 SV=1;>tr|D3YU75|D3YU75_MOUSE Translationally-controlled tumor protein OS=Mus musculus GN=Tpt1 PE=1 SV=1	2	4	4	4	4	3	1	2	4	4	2	1	2	0	3	2	4	3	1	2	4	4	2	1	2	0	3	2	4	3	1	2	4	4	2	1	2	0	3	2	21.5	21.5
Q5NTY0;P63037;B1AXY1;B1AXY0;B1AXX9	Q5NTY0;P63037;B1AXY1;B1AXY0	13;13;8;7;6	13;13;8;7;6	13;13;8;7;6	DnaJ homolog subfamily A member 1	Dnaja1	>tr|Q5NTY0|Q5NTY0_MOUSE DnaJ (Hsp40) homolog, subfamily A, member 1 OS=Mus musculus GN=Dnaja1 PE=1 SV=1;>sp|P63037|DNJA1_MOUSE DnaJ homolog subfamily A member 1 OS=Mus musculus GN=Dnaja1 PE=1 SV=1;>tr|B1AXY1|B1AXY1_MOUSE DnaJ homolog subfamily A member 1 (	5	13	13	13	0	0	0	8	8	11	0	0	0	6	12	8	0	0	0	8	8	11	0	0	0	6	12	8	0	0	0	8	8	11	0	0	0	6	12	8	40.1	40.1
P63038;P63038-2;D3Z2F2;D3Z7J9	P63038;P63038-2	31;18;5;4	31;18;5;4	31;18;5;4	60 kDa heat shock protein, mitochondrial	Hspd1	>sp|P63038|CH60_MOUSE 60 kDa heat shock protein, mitochondrial OS=Mus musculus GN=Hspd1 PE=1 SV=1;>sp|P63038-2|CH60_MOUSE Isoform 2 of 60 kDa heat shock protein, mitochondrial OS=Mus musculus GN=Hspd1	4	31	31	31	18	18	16	19	20	26	18	6	18	13	20	18	18	18	16	19	20	26	18	6	18	13	20	18	18	18	16	19	20	26	18	6	18	13	20	18	57.8	57.8
P63085;F6VEI7;E9PXX5;A0A0U1RPZ0;E9Q3I6;D3Z6D8;A0A0U1RPX4;D3Z3G6;Q63844;Q6P5G0;Q61532	P63085	4;1;1;1;1;1;1;1;1;1;1	4;1;1;1;1;1;1;1;1;1;1	4;1;1;1;1;1;1;1;1;1;1	Mitogen-activated protein kinase 1	Mapk1	>sp|P63085|MK01_MOUSE Mitogen-activated protein kinase 1 OS=Mus musculus GN=Mapk1 PE=1 SV=3	11	4	4	4	0	0	2	2	4	4	0	0	0	0	3	2	0	0	2	2	4	4	0	0	0	0	3	2	0	0	2	2	4	4	0	0	0	0	3	2	14	14
P63101;D3YXN6;D3YXF4;D3YW45	P63101	15;6;3;2	12;4;2;1	11;4;2;1	14-3-3 protein zeta/delta	Ywhaz	>sp|P63101|1433Z_MOUSE 14-3-3 protein zeta/delta OS=Mus musculus GN=Ywhaz PE=1 SV=1	4	15	12	11	10	8	9	9	9	9	8	4	6	7	10	8	7	5	6	6	6	6	5	3	3	5	8	5	6	5	5	5	5	5	4	3	3	5	7	4	54.3	51.4
P63154	P63154	2	2	2	Crooked neck-like protein 1	Crnkl1	>sp|P63154|CRNL1_MOUSE Crooked neck-like protein 1 OS=Mus musculus GN=Crnkl1 PE=1 SV=1	1	2	2	2	0	1	0	1	1	2	0	0	0	0	2	0	0	1	0	1	1	2	0	0	0	0	2	0	0	1	0	1	1	2	0	0	0	0	2	0	3.8	3.8
P63166;A0A087WRQ4	P63166;A0A087WRQ4	2;1	2;1	2;1	Small ubiquitin-related modifier 1	Sumo1	>sp|P63166|SUMO1_MOUSE Small ubiquitin-related modifier 1 OS=Mus musculus GN=Sumo1 PE=1 SV=1;>tr|A0A087WRQ4|A0A087WRQ4_MOUSE Small ubiquitin-related modifier 1 OS=Mus musculus GN=Sumo1 PE=1 SV=1	2	2	2	2	0	0	0	1	2	2	1	0	0	0	1	1	0	0	0	1	2	2	1	0	0	0	1	1	0	0	0	1	2	2	1	0	0	0	1	1	27.7	27.7
Q9D0M5;P63168;Q80ZS7	Q9D0M5;P63168;Q80ZS7	2;2;1	2;2;1	2;2;1	Dynein light chain 2, cytoplasmic;Dynein light chain 1, cytoplasmic	Dynll2;Dynll1;BC048507	>sp|Q9D0M5|DYL2_MOUSE Dynein light chain 2, cytoplasmic OS=Mus musculus GN=Dynll2 PE=1 SV=1;>sp|P63168|DYL1_MOUSE Dynein light chain 1, cytoplasmic OS=Mus musculus GN=Dynll1 PE=1 SV=1;>tr|Q80ZS7|Q80ZS7_MOUSE MCG49550 OS=Mus musculus GN=BC048507 PE=1 SV=1	3	2	2	2	0	0	0	0	0	0	0	0	0	0	2	0	0	0	0	0	0	0	0	0	0	0	2	0	0	0	0	0	0	0	0	0	0	0	2	0	24.7	24.7
Q4KL81;P63260;B1ATY1;G3UYG0	Q4KL81;P63260;B1ATY1	26;26;13;9	26;26;13;9	1;1;1;1	Actin, cytoplasmic 2;Actin, cytoplasmic 2, N-terminally processed	Actg1	>tr|Q4KL81|Q4KL81_MOUSE Actin, cytoplasmic 2 OS=Mus musculus GN=Actg1 PE=1 SV=1;>sp|P63260|ACTG_MOUSE Actin, cytoplasmic 2 OS=Mus musculus GN=Actg1 PE=1 SV=1;>tr|B1ATY1|B1ATY1_MOUSE Actin, cytoplasmic 2 OS=Mus musculus GN=Actg1 PE=1 SV=1	4	26	26	1	21	18	20	19	22	22	20	15	17	23	24	21	21	18	20	19	22	22	20	15	17	23	24	21	1	0	0	0	1	0	0	0	0	0	1	0	76	76
Q5M9L7;P63276	Q5M9L7;P63276	5;5	5;5	5;5	40S ribosomal protein S17	Rps17	>tr|Q5M9L7|Q5M9L7_MOUSE 40S ribosomal protein S17 OS=Mus musculus GN=Rps17 PE=1 SV=1;>sp|P63276|RS17_MOUSE 40S ribosomal protein S17 OS=Mus musculus GN=Rps17 PE=1 SV=2	2	5	5	5	1	0	0	1	2	1	1	0	1	1	4	1	1	0	0	1	2	1	1	0	1	1	4	1	1	0	0	1	2	1	1	0	1	1	4	1	55.6	55.6
Q6ZWZ6;P63323	Q6ZWZ6;P63323	3;3	3;3	3;3	40S ribosomal protein S12	Rps12	>tr|Q6ZWZ6|Q6ZWZ6_MOUSE 40S ribosomal protein S12 OS=Mus musculus GN=Rps12 PE=1 SV=1;>sp|P63323|RS12_MOUSE 40S ribosomal protein S12 OS=Mus musculus GN=Rps12 PE=1 SV=2	2	3	3	3	2	2	1	1	2	3	1	0	1	1	3	0	2	2	1	1	2	3	1	0	1	1	3	0	2	2	1	1	2	3	1	0	1	1	3	0	30.3	30.3
Q5M9K7;P63325;Q3UW83	Q5M9K7;P63325;Q3UW83	5;5;3	5;5;3	5;5;3	40S ribosomal protein S10	Rps10	>tr|Q5M9K7|Q5M9K7_MOUSE 40S ribosomal protein S10 OS=Mus musculus GN=Rps10 PE=1 SV=1;>sp|P63325|RS10_MOUSE 40S ribosomal protein S10 OS=Mus musculus GN=Rps10 PE=1 SV=1;>tr|Q3UW83|Q3UW83_MOUSE 40S ribosomal protein S10 OS=Mus musculus GN=Rps10 PE=1 SV=1	3	5	5	5	3	2	2	3	3	3	1	0	1	2	3	2	3	2	2	3	3	3	1	0	1	2	3	2	3	2	2	3	3	3	1	0	1	2	3	2	24.2	24.2
P67778;Q5SQG5	P67778;Q5SQG5	10;7	10;7	10;7	Prohibitin	Phb	>sp|P67778|PHB_MOUSE Prohibitin OS=Mus musculus GN=Phb PE=1 SV=1;>tr|Q5SQG5|Q5SQG5_MOUSE Prohibitin (Fragment) OS=Mus musculus GN=Phb PE=1 SV=1	2	10	10	10	4	4	5	5	4	6	5	0	4	5	9	6	4	4	5	5	4	6	5	0	4	5	9	6	4	4	5	5	4	6	5	0	4	5	9	6	44.9	44.9
Q4VAG4;P67984	Q4VAG4;P67984	3;3	3;3	3;3	60S ribosomal protein L22	Rpl22	>tr|Q4VAG4|Q4VAG4_MOUSE 60S ribosomal protein L22 OS=Mus musculus GN=Rpl22 PE=1 SV=1;>sp|P67984|RL22_MOUSE 60S ribosomal protein L22 OS=Mus musculus GN=Rpl22 PE=1 SV=2	2	3	3	3	2	2	1	3	3	3	1	1	0	0	3	0	2	2	1	3	3	3	1	1	0	0	3	0	2	2	1	3	3	3	1	1	0	0	3	0	30.5	30.5
[truncated: 625 more rows]
[truncated: 98 more columns]

## Sheet: proteomics_selected_peptides
Selected peptides and their enrichment characteristics (related to Fig.1B and Extended Data Fig.1)
Protein.Ids	Protein.names	Gene.names	Class	Category	ctl_asy_mean	esrrb_asy_mean	ctl_mit_mean	esrrb_mit_mean	log2FC_int	pvalue_int	log2FC_mit	pvalue_mit	dsg_overinput	fa_overinput
[truncated: 105 more rows]

## Sheet: FRAP
FRAP data (averages; related to Fig.2 and Extended Figure2)
time	group	sample	signal
[truncated: 4,438 more rows]

[truncated: 4 more sheets: ChIP-seq, MNase-seq, RNA-seq, Gene Set Enrichments]
